# Supplementary material for: Comprehensive Transcriptomic Investigation of Rett Syndrome Reveals Increasing Complexity Trends from Induced Pluripotent Stem Cells to Neurons with Implications for Enriched Pathways
Source: ACS Omega. 2023 Nov 8;8(46):44148–62. doi: 10.1021/acsomega.3c06448 (PMC10666228; doi:10.1021/acsomega.3c06448)
Supplement: Supplementary file 2 — ao3c06448_si_002.xlsx [file ao3c06448_si_002.xlsx]

## Sheet: Datasets S1
PATHWAYS OF TOP 15 HUB GENES FROM IPSC's DEGs
#term ID	term description	observed gene count	background gene count	strength	false discovery rate	matching proteins in your network (IDs)	matching proteins in your network (labels)
hsa04974	Protein digestion and absorption	8	100	2023-02-02	1.31e-12	9606.ENSP00000225964,9606.ENSP00000261037,9606.ENSP00000297268,9606.ENSP00000351807,9606.ENSP00000359114,9606.ENSP00000360882,9606.ENSP00000369889,9606.ENSP00000380901	COL1A1,COL8A1,COL1A2,ELN,COL11A1,COL5A1,COL2A1,COL8A2
hsa05205	Proteoglycans in cancer	4	194	Oca.43	21	9606.ENSP00000052754,9606.ENSP00000225964,9606.ENSP00000266085,9606.ENSP00000297268	DCN,COL1A1,TIMP3,COL1A2
hsa04512	ECM-receptor interaction	3	88	Oca.65	47	9606.ENSP00000225964,9606.ENSP00000297268,9606.ENSP00000369889	COL1A1,COL1A2,COL2A1
hsa04510	Focal adhesion	3	195	2023-01-31	349	9606.ENSP00000225964,9606.ENSP00000297268,9606.ENSP00000369889	COL1A1,COL1A2,COL2A1
HSA-1474244	Extracellular matrix organization	13	300	Oca.76	7.40e-19	9606.ENSP00000052754,9606.ENSP00000225964,9606.ENSP00000261037,9606.ENSP00000297268,9606.ENSP00000301873,9606.ENSP00000325527,9606.ENSP00000351807,9606.ENSP00000354960,9606.ENSP00000355896,9606.ENSP00000359114,9606.ENSP00000360882,9606.ENSP00000369889,9606.ENSP00000380901	DCN,COL1A1,COL8A1,COL1A2,LTBP3,FBN1,ELN,COLGALT2,TGFB2,COL11A1,COL5A1,COL2A1,COL8A2
HSA-1474228	Degradation of the extracellular matrix	10	140	Oca.97	1.59e-15	9606.ENSP00000052754,9606.ENSP00000225964,9606.ENSP00000261037,9606.ENSP00000297268,9606.ENSP00000325527,9606.ENSP00000351807,9606.ENSP00000359114,9606.ENSP00000360882,9606.ENSP00000369889,9606.ENSP00000380901	DCN,COL1A1,COL8A1,COL1A2,FBN1,ELN,COL11A1,COL5A1,COL2A1,COL8A2
HSA-1650814	Collagen biosynthesis and modifying enzymes	8	67	2023-02-02	1.43e-13	9606.ENSP00000225964,9606.ENSP00000261037,9606.ENSP00000297268,9606.ENSP00000354960,9606.ENSP00000359114,9606.ENSP00000360882,9606.ENSP00000369889,9606.ENSP00000380901	COL1A1,COL8A1,COL1A2,COLGALT2,COL11A1,COL5A1,COL2A1,COL8A2
HSA-8948216	Collagen chain trimerization	7	44	Şub.32	1.46e-12	9606.ENSP00000225964,9606.ENSP00000261037,9606.ENSP00000297268,9606.ENSP00000359114,9606.ENSP00000360882,9606.ENSP00000369889,9606.ENSP00000380901	COL1A1,COL8A1,COL1A2,COL11A1,COL5A1,COL2A1,COL8A2
HSA-2022090	Assembly of collagen fibrils and other multimeric structures	7	61	2023-02-18	1.01e-11	9606.ENSP00000225964,9606.ENSP00000261037,9606.ENSP00000297268,9606.ENSP00000359114,9606.ENSP00000360882,9606.ENSP00000369889,9606.ENSP00000380901	COL1A1,COL8A1,COL1A2,COL11A1,COL5A1,COL2A1,COL8A2
HSA-1442490	Collagen degradation	7	64	2023-02-16	1.19e-11	9606.ENSP00000225964,9606.ENSP00000261037,9606.ENSP00000297268,9606.ENSP00000359114,9606.ENSP00000360882,9606.ENSP00000369889,9606.ENSP00000380901	COL1A1,COL8A1,COL1A2,COL11A1,COL5A1,COL2A1,COL8A2
HSA-216083	Integrin cell surface interactions	7	85	2023-03-02	6.81e-11	9606.ENSP00000225964,9606.ENSP00000261037,9606.ENSP00000297268,9606.ENSP00000325527,9606.ENSP00000360882,9606.ENSP00000369889,9606.ENSP00000380901	COL1A1,COL8A1,COL1A2,FBN1,COL5A1,COL2A1,COL8A2
HSA-3000178	ECM proteoglycans	6	76	2023-02-02	5.30e-09	9606.ENSP00000052754,9606.ENSP00000225964,9606.ENSP00000297268,9606.ENSP00000355896,9606.ENSP00000360882,9606.ENSP00000369889	DCN,COL1A1,COL1A2,TGFB2,COL5A1,COL2A1
HSA-8874081	MET activates PTK2 signaling	5	30	Şub.34	8.86e-09	9606.ENSP00000225964,9606.ENSP00000297268,9606.ENSP00000359114,9606.ENSP00000360882,9606.ENSP00000369889	COL1A1,COL1A2,COL11A1,COL5A1,COL2A1
HSA-3000171	Non-integrin membrane-ECM interactions	5	59	2023-05-02	1.71e-07	9606.ENSP00000225964,9606.ENSP00000297268,9606.ENSP00000359114,9606.ENSP00000360882,9606.ENSP00000369889	COL1A1,COL1A2,COL11A1,COL5A1,COL2A1
HSA-2129379	Molecules associated with elastic fibres	4	37	2023-02-15	3.52e-06	9606.ENSP00000301873,9606.ENSP00000325527,9606.ENSP00000351807,9606.ENSP00000355896	LTBP3,FBN1,ELN,TGFB2
HSA-170834	Signaling by TGF-beta Receptor Complex	4	92	Oca.76	9.87e-05	9606.ENSP00000297268,9606.ENSP00000301873,9606.ENSP00000325527,9606.ENSP00000355896	COL1A2,LTBP3,FBN1,TGFB2
HSA-3000170	Syndecan interactions	3	27	2023-02-16	19	9606.ENSP00000225964,9606.ENSP00000297268,9606.ENSP00000360882	COL1A1,COL1A2,COL5A1
HSA-2173789	TGF-beta receptor signaling activates SMADs	3	46	Oca.93	77	9606.ENSP00000301873,9606.ENSP00000325527,9606.ENSP00000355896	LTBP3,FBN1,TGFB2
HSA-76002	Platelet activation, signaling and aggregation	4	260	2023-01-31	42	9606.ENSP00000225964,9606.ENSP00000266085,9606.ENSP00000297268,9606.ENSP00000355896	COL1A1,TIMP3,COL1A2,TGFB2
HSA-430116	GP1b-IX-V activation signalling	2	12	Şub.34	51	9606.ENSP00000225964,9606.ENSP00000297268	COL1A1,COL1A2
HSA-2214320	Anchoring fibril formation	2	15	2023-02-24	72	9606.ENSP00000225964,9606.ENSP00000297268	COL1A1,COL1A2
HSA-75892	Platelet Adhesion to exposed collagen	2	15	2023-02-24	72	9606.ENSP00000225964,9606.ENSP00000297268	COL1A1,COL1A2
HSA-2243919	Crosslinking of collagen fibrils	2	18	2023-02-16	93	9606.ENSP00000225964,9606.ENSP00000297268	COL1A1,COL1A2
HSA-3000480	Scavenging by Class A Receptors	2	18	2023-02-16	93	9606.ENSP00000225964,9606.ENSP00000297268	COL1A1,COL1A2
HSA-198933	Immunoregulatory interactions between a Lymphoid and a non-Lymphoid cell	3	130	Oca.48	109	9606.ENSP00000225964,9606.ENSP00000297268,9606.ENSP00000369889	COL1A1,COL1A2,COL2A1
HSA-162582	Signal Transduction	8	2540	0.62	173	9606.ENSP00000225964,9606.ENSP00000297268,9606.ENSP00000301873,9606.ENSP00000325527,9606.ENSP00000355896,9606.ENSP00000359114,9606.ENSP00000360882,9606.ENSP00000369889	COL1A1,COL1A2,LTBP3,FBN1,TGFB2,COL11A1,COL5A1,COL2A1
HSA-114604	GPVI-mediated activation cascade	2	35	Oca.88	279	9606.ENSP00000225964,9606.ENSP00000297268	COL1A1,COL1A2
HSA-76009	Platelet Aggregation (Plug Formation)	2	39	Oca.83	331	9606.ENSP00000225964,9606.ENSP00000297268	COL1A1,COL1A2
HSA-419037	NCAM1 interactions	2	42	2023-08-01	370	9606.ENSP00000360882,9606.ENSP00000369889	COL5A1,COL2A1
WP5055	Burn wound healing	6	100	2023-09-01	7.87e-08	9606.ENSP00000052754,9606.ENSP00000225964,9606.ENSP00000297268,9606.ENSP00000325527,9606.ENSP00000351807,9606.ENSP00000355896	DCN,COL1A1,COL1A2,FBN1,ELN,TGFB2
WP3932	Focal adhesion: PI3K-Akt-mTOR-signaling pathway	5	301	Oca.34	90	9606.ENSP00000225964,9606.ENSP00000297268,9606.ENSP00000359114,9606.ENSP00000360882,9606.ENSP00000369889	COL1A1,COL1A2,COL11A1,COL5A1,COL2A1
WP5144	NRP1-triggered signaling pathways in pancreatic cancer	3	52	Oca.88	24	9606.ENSP00000225964,9606.ENSP00000297268,9606.ENSP00000355896	COL1A1,COL1A2,TGFB2
WP474	Endochondral ossification	3	62	2023-08-01	30	9606.ENSP00000266085,9606.ENSP00000355896,9606.ENSP00000369889	TIMP3,TGFB2,COL2A1
WP4808	Endochondral ossification with skeletal dysplasias	3	62	2023-08-01	30	9606.ENSP00000266085,9606.ENSP00000355896,9606.ENSP00000369889	TIMP3,TGFB2,COL2A1
WP3967	miR-509-3p alteration of YAP1/ECM axis	2	17	2023-02-19	119	9606.ENSP00000225964,9606.ENSP00000360882	COL1A1,COL5A1
WP2911	miRNA targets in ECM and membrane receptors	2	22	2023-08-02	165	9606.ENSP00000297268,9606.ENSP00000360882	COL1A2,COL5A1
WP5036	Angiotensin II receptor type 1 pathway	2	28	Oca.97	227	9606.ENSP00000225964,9606.ENSP00000297268	COL1A1,COL1A2
WP453	Inflammatory response pathway	2	30	Oca.94	230	9606.ENSP00000225964,9606.ENSP00000297268	COL1A1,COL1A2
WP4786	Type I collagen synthesis in the context of osteogenesis imperfecta	2	33	2023-09-01	247	9606.ENSP00000225964,9606.ENSP00000297268	COL1A1,COL1A2
WP306	Focal adhesion	3	195	2023-01-31	295	9606.ENSP00000225964,9606.ENSP00000297268,9606.ENSP00000369889	COL1A1,COL1A2,COL2A1
PATHWAYS OF TOP 15 HUB GENES FROM NPC's DEGs
hsa04724	Glutamatergic synapse	5	112	Oca.77	6.50e-06	9606.ENSP00000263269,9606.ENSP00000301218,9606.ENSP00000397026,9606.ENSP00000435648,9606.ENSP00000481554	GRIN2D,GRIK5,GRIK2,GRIK4,GRIA3
hsa04080	Neuroactive ligand-receptor interaction	6	329	Oca.38	1.70e-05	9606.ENSP00000263269,9606.ENSP00000282020,9606.ENSP00000301218,9606.ENSP00000397026,9606.ENSP00000435648,9606.ENSP00000481554	GRIN2D,GRID2,GRIK5,GRIK2,GRIK4,GRIA3
hsa05412	Arrhythmogenic right ventricular cardiomyopathy	3	77	Oca.71	32	9606.ENSP00000262138,9606.ENSP00000270458,9606.ENSP00000436836	CACNG4,CACNG8,CACNG5
hsa04260	Cardiac muscle contraction	3	87	Oca.66	34	9606.ENSP00000262138,9606.ENSP00000270458,9606.ENSP00000436836	CACNG4,CACNG8,CACNG5
hsa05410	Hypertrophic cardiomyopathy	3	88	Oca.65	34	9606.ENSP00000262138,9606.ENSP00000270458,9606.ENSP00000436836	CACNG4,CACNG8,CACNG5
hsa05414	Dilated cardiomyopathy	3	94	Oca.62	34	9606.ENSP00000262138,9606.ENSP00000270458,9606.ENSP00000436836	CACNG4,CACNG8,CACNG5
hsa04261	Adrenergic signaling in cardiomyocytes	3	146	Oca.43	86	9606.ENSP00000262138,9606.ENSP00000270458,9606.ENSP00000436836	CACNG4,CACNG8,CACNG5
hsa04921	Oxytocin signaling pathway	3	147	Oca.43	86	9606.ENSP00000262138,9606.ENSP00000270458,9606.ENSP00000436836	CACNG4,CACNG8,CACNG5
hsa05033	Nicotine addiction	2	37	Oca.85	147	9606.ENSP00000263269,9606.ENSP00000481554	GRIN2D,GRIA3
hsa04730	Long-term depression	2	59	Oca.65	324	9606.ENSP00000282020,9606.ENSP00000481554	GRID2,GRIA3
hsa04010	MAPK signaling pathway	3	286	2023-01-14	355	9606.ENSP00000262138,9606.ENSP00000270458,9606.ENSP00000436836	CACNG4,CACNG8,CACNG5
hsa05031	Amphetamine addiction	2	65	Oca.61	355	9606.ENSP00000263269,9606.ENSP00000481554	GRIN2D,GRIA3
HSA-112314	Neurotransmitter receptors and postsynaptic signal transmission	7	204	Oca.65	1.99e-07	9606.ENSP00000262138,9606.ENSP00000263269,9606.ENSP00000270458,9606.ENSP00000301218,9606.ENSP00000397026,9606.ENSP00000435648,9606.ENSP00000481554	CACNG4,GRIN2D,CACNG8,GRIK5,GRIK2,GRIK4,GRIA3
HSA-451308	Activation of Ca-permeable Kainate Receptor	3	10	2023-06-02	5.79e-05	9606.ENSP00000301218,9606.ENSP00000397026,9606.ENSP00000435648	GRIK5,GRIK2,GRIK4
HSA-399719	Trafficking of AMPA receptors	3	31	2023-01-02	73	9606.ENSP00000262138,9606.ENSP00000270458,9606.ENSP00000481554	CACNG4,CACNG8,GRIA3
HSA-5682910	LGI-ADAM interactions	2	14	2023-02-27	163	9606.ENSP00000262138,9606.ENSP00000270458	CACNG4,CACNG8
HSA-5576893	Phase 2 - plateau phase	2	15	2023-02-24	167	9606.ENSP00000262138,9606.ENSP00000270458	CACNG4,CACNG8
HSA-438066	Unblocking of NMDA receptors, glutamate binding and activation	2	21	2023-01-02	281	9606.ENSP00000263269,9606.ENSP00000481554	GRIN2D,GRIA3
HSA-8849932	Synaptic adhesion-like molecules	2	21	2023-01-02	281	9606.ENSP00000263269,9606.ENSP00000481554	GRIN2D,GRIA3
WP5083	Neuroinflammation and glutamatergic signaling	5	140	Oca.67	4.44e-05	9606.ENSP00000263269,9606.ENSP00000301218,9606.ENSP00000397026,9606.ENSP00000435648,9606.ENSP00000481554	GRIN2D,GRIK5,GRIK2,GRIK4,GRIA3
WP2855	Dopaminergic neurogenesis	3	30	2023-12-02	75	9606.ENSP00000266744,9606.ENSP00000297261,9606.ENSP00000500595	ASCL1,SHH,OTX2
WP2118	Arrhythmogenic right ventricular cardiomyopathy	3	74	Oca.73	66	9606.ENSP00000262138,9606.ENSP00000270458,9606.ENSP00000436836	CACNG4,CACNG8,CACNG5
WP3674	Tgif disruption of Shh signaling	2	9	Şub.47	66	9606.ENSP00000297261,9606.ENSP00000339004	SHH,FOXG1
WP5074	Kallmann syndrome	2	24	2023-04-02	271	9606.ENSP00000266744,9606.ENSP00000500595	ASCL1,OTX2
WP4304	Oligodendrocyte specification and differentiation, leading to myelin components for CNS	2	30	Oca.94	344	9606.ENSP00000266744,9606.ENSP00000297261	ASCL1,SHH
PATHWAYS OF TOP 15 HUB GENES FROM NEU's DEGs
HSA-9022927	MECP2 regulates transcription of genes involved in GABA signaling	2	3	Şub.94	123	9606.ENSP00000365437,9606.ENSP00000395535	GAD2,MECP2
HSA-8986944	Transcriptional Regulation by MECP2	3	59	Oca.82	150	9606.ENSP00000276571,9606.ENSP00000365437,9606.ENSP00000395535	CRH,GAD2,MECP2
HSA-9022702	MECP2 regulates transcription of neuronal ligands	2	8	Şub.52	184	9606.ENSP00000276571,9606.ENSP00000395535	CRH,MECP2
PATHWAYS OF TOP 15 HUB GENES FROM PM's DEGs
hsa04668	TNF signaling pathway	8	111	Oca.98	2.90e-12	9606.ENSP00000225831,9606.ENSP00000264832,9606.ENSP00000296027,9606.ENSP00000296545,9606.ENSP00000305651,9606.ENSP00000327513,9606.ENSP00000331736,9606.ENSP00000379110	CCL2,ICAM1,CXCL5,IL15,CXCL10,CSF1,SELE,CXCL1
hsa04060	Cytokine-cytokine receptor interaction	8	282	Oca.57	1.97e-09	9606.ENSP00000225831,9606.ENSP00000259206,9606.ENSP00000296027,9606.ENSP00000296545,9606.ENSP00000305651,9606.ENSP00000327513,9606.ENSP00000379110,9606.ENSP00000386380	CCL2,IL1RN,CXCL5,IL15,CXCL10,CSF1,CXCL1,IL1R1
hsa05323	Rheumatoid arthritis	6	83	Oca.98	3.87e-09	9606.ENSP00000225831,9606.ENSP00000264832,9606.ENSP00000296027,9606.ENSP00000296545,9606.ENSP00000327513,9606.ENSP00000379110	CCL2,ICAM1,CXCL5,IL15,CSF1,CXCL1
hsa04061	Viral protein interaction with cytokine and cytokine receptor	5	96	Oca.84	7.74e-07	9606.ENSP00000225831,9606.ENSP00000296027,9606.ENSP00000305651,9606.ENSP00000327513,9606.ENSP00000379110	CCL2,CXCL5,CXCL10,CSF1,CXCL1
hsa05144	Malaria	4	46	2023-06-02	3.29e-06	9606.ENSP00000222390,9606.ENSP00000225831,9606.ENSP00000264832,9606.ENSP00000331736	HGF,CCL2,ICAM1,SELE
hsa04657	IL-17 signaling pathway	4	91	Oca.76	3.71e-05	9606.ENSP00000225831,9606.ENSP00000296027,9606.ENSP00000305651,9606.ENSP00000379110	CCL2,CXCL5,CXCL10,CXCL1
hsa05418	Fluid shear stress and atherosclerosis	4	129	Oca.61	12	9606.ENSP00000225831,9606.ENSP00000264832,9606.ENSP00000331736,9606.ENSP00000386380	CCL2,ICAM1,SELE,IL1R1
hsa05164	Influenza A	4	163	Oca.51	26	9606.ENSP00000225831,9606.ENSP00000264832,9606.ENSP00000296795,9606.ENSP00000305651	CCL2,ICAM1,TLR3,CXCL10
hsa04062	Chemokine signaling pathway	4	186	Oca.45	39	9606.ENSP00000225831,9606.ENSP00000296027,9606.ENSP00000305651,9606.ENSP00000379110	CCL2,CXCL5,CXCL10,CXCL1
hsa04640	Hematopoietic cell lineage	3	90	Oca.64	15	9606.ENSP00000327513,9606.ENSP00000386380,9606.ENSP00000398632	CSF1,IL1R1,CD44
hsa04933	AGE-RAGE signaling pathway in diabetic complications	3	96	Oca.61	16	9606.ENSP00000225831,9606.ENSP00000264832,9606.ENSP00000331736	CCL2,ICAM1,SELE
hsa04064	NF-kappa B signaling pathway	3	101	Oca.59	17	9606.ENSP00000264832,9606.ENSP00000379110,9606.ENSP00000386380	ICAM1,CXCL1,IL1R1
hsa04514	Cell adhesion molecules	3	138	Oca.46	40	9606.ENSP00000264832,9606.ENSP00000331736,9606.ENSP00000498227	ICAM1,SELE,SELL
hsa05143	African trypanosomiasis	2	36	Oca.86	88	9606.ENSP00000264832,9606.ENSP00000331736	ICAM1,SELE
hsa05167	Kaposi sarcoma-associated herpesvirus infection	3	187	Oca.32	88	9606.ENSP00000264832,9606.ENSP00000296795,9606.ENSP00000379110	ICAM1,TLR3,CXCL1
hsa05169	Epstein-Barr virus infection	3	192	2023-01-31	88	9606.ENSP00000264832,9606.ENSP00000305651,9606.ENSP00000398632	ICAM1,CXCL10,CD44
hsa05166	Human T-cell leukemia virus 1 infection	3	210	2023-01-27	102	9606.ENSP00000264832,9606.ENSP00000296545,9606.ENSP00000386380	ICAM1,IL15,IL1R1
hsa04010	MAPK signaling pathway	3	286	2023-01-14	232	9606.ENSP00000222390,9606.ENSP00000327513,9606.ENSP00000386380	HGF,CSF1,IL1R1
hsa04620	Toll-like receptor signaling pathway	2	100	Oca.42	471	9606.ENSP00000296795,9606.ENSP00000305651	TLR3,CXCL10
hsa05146	Amoebiasis	2	101	Oca.42	471	9606.ENSP00000379110,9606.ENSP00000386380	CXCL1,IL1R1
HSA-6783783	Interleukin-10 signaling	7	45	Şub.31	8.43e-12	9606.ENSP00000225831,9606.ENSP00000259206,9606.ENSP00000264832,9606.ENSP00000305651,9606.ENSP00000327513,9606.ENSP00000379110,9606.ENSP00000386380	CCL2,IL1RN,ICAM1,CXCL10,CSF1,CXCL1,IL1R1
HSA-1280215	Cytokine Signaling in Immune system	10	706	2023-01-27	9.95e-09	9606.ENSP00000222390,9606.ENSP00000225831,9606.ENSP00000259206,9606.ENSP00000264832,9606.ENSP00000296545,9606.ENSP00000305651,9606.ENSP00000327513,9606.ENSP00000379110,9606.ENSP00000386380,9606.ENSP00000398632	HGF,CCL2,IL1RN,ICAM1,IL15,CXCL10,CSF1,CXCL1,IL1R1,CD44
HSA-449147	Signaling by Interleukins	9	453	Oca.42	9.95e-09	9606.ENSP00000222390,9606.ENSP00000225831,9606.ENSP00000259206,9606.ENSP00000264832,9606.ENSP00000296545,9606.ENSP00000305651,9606.ENSP00000327513,9606.ENSP00000379110,9606.ENSP00000386380	HGF,CCL2,IL1RN,ICAM1,IL15,CXCL10,CSF1,CXCL1,IL1R1
HSA-168256	Immune System	12	1979	0.9	2.12e-07	9606.ENSP00000222390,9606.ENSP00000225831,9606.ENSP00000259206,9606.ENSP00000264832,9606.ENSP00000296545,9606.ENSP00000296795,9606.ENSP00000305651,9606.ENSP00000327513,9606.ENSP00000379110,9606.ENSP00000386380,9606.ENSP00000398632,9606.ENSP00000498227	HGF,CCL2,IL1RN,ICAM1,IL15,TLR3,CXCL10,CSF1,CXCL1,IL1R1,CD44,SELL
HSA-380108	Chemokine receptors bind chemokines	4	57	Oca.96	5.04e-05	9606.ENSP00000225831,9606.ENSP00000296027,9606.ENSP00000305651,9606.ENSP00000379110	CCL2,CXCL5,CXCL10,CXCL1
HSA-6785807	Interleukin-4 and Interleukin-13 signaling	3	107	Oca.57	239	9606.ENSP00000222390,9606.ENSP00000225831,9606.ENSP00000264832	HGF,CCL2,ICAM1
HSA-202733	Cell surface interactions at the vascular wall	3	139	Oca.45	396	9606.ENSP00000331736,9606.ENSP00000398632,9606.ENSP00000498227	SELE,CD44,SELL
WP5095	Overview of proinflammatory and profibrotic mediators	7	126	Oca.86	2.61e-09	9606.ENSP00000225831,9606.ENSP00000259206,9606.ENSP00000296027,9606.ENSP00000296545,9606.ENSP00000305651,9606.ENSP00000327513,9606.ENSP00000379110	CCL2,IL1RN,CXCL5,IL15,CXCL10,CSF1,CXCL1
WP5055	Burn wound healing	6	100	2023-09-01	3.94e-08	9606.ENSP00000222390,9606.ENSP00000225831,9606.ENSP00000264832,9606.ENSP00000296545,9606.ENSP00000296795,9606.ENSP00000379110	HGF,CCL2,ICAM1,IL15,TLR3,CXCL1
WP5087	Malignant pleural mesothelioma	8	434	Oca.38	8.75e-08	9606.ENSP00000222390,9606.ENSP00000225831,9606.ENSP00000296027,9606.ENSP00000305651,9606.ENSP00000327513,9606.ENSP00000331736,9606.ENSP00000379110,9606.ENSP00000398632	HGF,CCL2,CXCL5,CXCL10,CSF1,SELE,CXCL1,CD44
WP5088	Prostaglandin signaling	4	32	2023-02-22	2.46e-06	9606.ENSP00000225831,9606.ENSP00000305651,9606.ENSP00000327513,9606.ENSP00000379110	CCL2,CXCL10,CSF1,CXCL1
WP2431	Spinal cord injury	5	115	Oca.76	3.43e-06	9606.ENSP00000225831,9606.ENSP00000264832,9606.ENSP00000305651,9606.ENSP00000379110,9606.ENSP00000386380	CCL2,ICAM1,CXCL10,CXCL1,IL1R1
WP5039	SARS-CoV-2 innate immunity evasion and cell-specific immune response	4	66	2023-09-01	2.51e-05	9606.ENSP00000225831,9606.ENSP00000296027,9606.ENSP00000305651,9606.ENSP00000379110	CCL2,CXCL5,CXCL10,CXCL1
WP4462	Platelet-mediated interactions with vascular and circulating cells	3	17	Şub.37	4.50e-05	9606.ENSP00000225831,9606.ENSP00000264832,9606.ENSP00000331736	CCL2,ICAM1,SELE
WP5115	Network map of SARS-CoV-2 signaling pathway	5	218	Oca.48	4.73e-05	9606.ENSP00000225831,9606.ENSP00000296027,9606.ENSP00000305651,9606.ENSP00000352071,9606.ENSP00000379110	CCL2,CXCL5,CXCL10,CD163,CXCL1
WP2865	IL1 and megakaryocytes in obesity	3	24	2023-02-22	8.95e-05	9606.ENSP00000225831,9606.ENSP00000264832,9606.ENSP00000386380	CCL2,ICAM1,IL1R1
WP5284	Cell interactions of the pancreatic cancer microenvironment	3	25	2023-02-02	9.01e-05	9606.ENSP00000225831,9606.ENSP00000305651,9606.ENSP00000327513	CCL2,CXCL10,CSF1
WP530	Cytokines and inflammatory response	3	26	2023-02-18	9.14e-05	9606.ENSP00000296545,9606.ENSP00000327513,9606.ENSP00000379110	IL15,CSF1,CXCL1
WP5285	Immune infiltration in pancreatic cancer	3	38	2023-02-02	24	9606.ENSP00000225831,9606.ENSP00000296027,9606.ENSP00000379110	CCL2,CXCL5,CXCL1
WP4136	Fibrin complement receptor 3 signaling pathway	3	43	Oca.96	32	9606.ENSP00000225831,9606.ENSP00000296795,9606.ENSP00000305651	CCL2,TLR3,CXCL10
WP4747	Netrin-UNC5B signaling pathway	3	52	Oca.88	51	9606.ENSP00000225831,9606.ENSP00000264832,9606.ENSP00000331736	CCL2,ICAM1,SELE
WP5222	2q13 copy number variation syndrome	3	60	Oca.82	72	9606.ENSP00000259206,9606.ENSP00000327513,9606.ENSP00000386380	IL1RN,CSF1,IL1R1
WP176	Folate metabolism	3	67	Oca.77	92	9606.ENSP00000225831,9606.ENSP00000264832,9606.ENSP00000327513	CCL2,ICAM1,CSF1
WP2806	Complement system	3	96	Oca.61	25	9606.ENSP00000264832,9606.ENSP00000331736,9606.ENSP00000498227	ICAM1,SELE,SELL
WP4891	COVID-19 adverse outcome pathway	2	15	2023-02-24	32	9606.ENSP00000225831,9606.ENSP00000305651	CCL2,CXCL10
WP4559	Interactions between immune cells and microRNAs in tumor microenvironment	2	28	Oca.97	95	9606.ENSP00000225831,9606.ENSP00000305651	CCL2,CXCL10
WP4496	Signal transduction through IL1R	2	33	2023-09-01	124	9606.ENSP00000259206,9606.ENSP00000386380	IL1RN,IL1R1
WP3617	Photodynamic therapy-induced NF-kB survival signaling	2	34	Oca.89	125	9606.ENSP00000264832,9606.ENSP00000331736	ICAM1,SELE
WP619	Type II interferon signaling	2	37	Oca.85	140	9606.ENSP00000264832,9606.ENSP00000305651	ICAM1,CXCL10
WP2848	Pluripotent stem cell differentiation pathway	2	47	Oca.75	211	9606.ENSP00000222390,9606.ENSP00000327513	HGF,CSF1
WP1533	Vitamin B12 metabolism	2	50	Oca.72	228	9606.ENSP00000225831,9606.ENSP00000264832	CCL2,ICAM1
WP195	IL-1 signaling pathway	2	55	Oca.68	263	9606.ENSP00000225831,9606.ENSP00000386380	CCL2,IL1R1
WP3624	Lung fibrosis	2	63	Oca.62	328	9606.ENSP00000222390,9606.ENSP00000225831	HGF,CCL2
PPI NETWORK OF IPSC
#node1	node2	node1_string_id	node2_string_id	neighborhood_on_chromosome	gene_fusion	phylogenetic_cooccurrence	homology	coexpression	experimentally_determined_interaction	database_annotated	automated_textmining	combined_score
ABCA4	CRX	9606.ENSP00000359245	9606.ENSP00000221996	0	0	0	0	42	0	0	771	771
ABCA4	RPE65	9606.ENSP00000359245	9606.ENSP00000262340	0	0	0	0	52	0	0	866	868
ABCA4	TIMP3	9606.ENSP00000359245	9606.ENSP00000266085	0	0	0	0	62	0	0	419	431
ABCA4	RLBP1	9606.ENSP00000359245	9606.ENSP00000268125	0	0	0	0	42	47	0	610	612
ABCA4	CNGB3	9606.ENSP00000359245	9606.ENSP00000316605	0	0	0	0	79	61	0	834	844
ABCA4	RGS9BP	9606.ENSP00000359245	9606.ENSP00000334134	0	0	0	0	97	0	0	464	496
ABCA4	BEST1	9606.ENSP00000359245	9606.ENSP00000399709	0	0	0	0	0	0	0	811	811
AGT	DCN	9606.ENSP00000355627	9606.ENSP00000052754	0	0	0	0	84	0	0	455	479
AGT	COL1A1	9606.ENSP00000355627	9606.ENSP00000225964	0	0	0	0	42	51	0	455	461
AGT	TTR	9606.ENSP00000355627	9606.ENSP00000237014	0	0	0	0	300	53	0	558	681
AGT	EPAS1	9606.ENSP00000355627	9606.ENSP00000263734	0	0	0	0	99	0	0	402	438
AGT	TIMP3	9606.ENSP00000355627	9606.ENSP00000266085	0	0	0	0	86	0	0	394	422
AGT	NPFFR1	9606.ENSP00000355627	9606.ENSP00000277942	0	0	0	0	0	0	500	41	499
AGT	CXCL5	9606.ENSP00000355627	9606.ENSP00000296027	0	0	0	0	0	0	500	213	589
AGT	COL1A2	9606.ENSP00000355627	9606.ENSP00000297268	0	0	0	0	74	51	0	401	428
AGT	TRH	9606.ENSP00000355627	9606.ENSP00000303452	0	0	0	0	0	0	400	448	655
AGT	FBN1	9606.ENSP00000355627	9606.ENSP00000325527	0	0	0	0	59	0	0	479	488
AGT	ELN	9606.ENSP00000355627	9606.ENSP00000351807	0	0	0	0	67	0	0	669	678
AGT	LRP2	9606.ENSP00000355627	9606.ENSP00000496870	0	0	0	0	65	0	0	453	467
AGT	C4A	9606.ENSP00000355627	9606.ENSP00000396688	0	0	0	0	207	0	0	386	492
AGT	GCGR	9606.ENSP00000355627	9606.ENSP00000383558	0	0	0	0	93	0	500	188	600
AGT	PENK	9606.ENSP00000355627	9606.ENSP00000400894	0	0	0	0	83	0	500	208	605
AKAP12	AKAP6	9606.ENSP00000384537	9606.ENSP00000280979	0	0	0	0	0	0	0	582	582
AKAP6	SYNM	9606.ENSP00000280979	9606.ENSP00000336775	0	0	0	0	67	0	0	445	460
ALDH1A1	TTR	9606.ENSP00000297785	9606.ENSP00000237014	0	0	0	0	170	94	0	333	455
ALDH1A1	BCO1	9606.ENSP00000297785	9606.ENSP00000258168	0	0	0	0	106	0	900	451	946
ALDH1A1	RARB	9606.ENSP00000297785	9606.ENSP00000332296	0	0	0	0	60	67	0	511	534
BARHL2	POU4F2	9606.ENSP00000359474	9606.ENSP00000281321	0	0	287	0	56	0	0	453	599
BARHL2	LHX2	9606.ENSP00000359474	9606.ENSP00000362717	0	0	0	0	106	104	0	387	466
BEST1	CRX	9606.ENSP00000399709	9606.ENSP00000221996	0	0	0	0	49	0	0	789	790
BEST1	VSX2	9606.ENSP00000399709	9606.ENSP00000261980	0	0	0	0	105	0	0	386	427
BEST1	RPE65	9606.ENSP00000399709	9606.ENSP00000262340	0	0	0	0	0	0	0	891	891
BEST1	TYR	9606.ENSP00000399709	9606.ENSP00000263321	0	0	0	0	55	0	0	476	484
BEST1	RLBP1	9606.ENSP00000399709	9606.ENSP00000268125	0	0	0	0	77	0	0	781	789
BEST1	MYRF	9606.ENSP00000399709	9606.ENSP00000278836	0	0	0	0	0	0	0	832	832
BEST1	CNGB3	9606.ENSP00000399709	9606.ENSP00000316605	0	0	0	0	0	0	0	588	588
BEST1	MAB21L2	9606.ENSP00000399709	9606.ENSP00000324701	0	0	341	0	0	0	0	138	408
BEST1	OTX1	9606.ENSP00000399709	9606.ENSP00000355631	0	0	0	0	69	0	0	460	476
BEST1	MITF	9606.ENSP00000399709	9606.ENSP00000391803	0	0	0	0	56	0	0	601	607
BEST1	TRPM1	9606.ENSP00000399709	9606.ENSP00000437849	0	0	0	0	49	0	0	427	431
BEST1	PAX6	9606.ENSP00000399709	9606.ENSP00000492024	0	0	0	0	0	0	0	509	509
BEST1	PRSS56	9606.ENSP00000399709	9606.ENSP00000479745	0	0	0	0	0	0	0	544	544
BIRC7	UBC	9606.ENSP00000217169	9606.ENSP00000441543	0	0	0	0	83	948	0	111	955
BRINP3	SLIT1	9606.ENSP00000356432	9606.ENSP00000266058	0	0	0	0	127	0	0	390	445
C4A	TTR	9606.ENSP00000396688	9606.ENSP00000237014	0	0	0	0	94	0	0	399	432
C4A	C7	9606.ENSP00000396688	9606.ENSP00000322061	0	0	0	0	82	0	0	603	620
C4A	CFB	9606.ENSP00000396688	9606.ENSP00000416561	0	0	0	0	232	126	540	916	970
CDH12	CDH7	9606.ENSP00000371689	9606.ENSP00000381058	0	0	48	960	101	0	540	438	749
CDH7	FBN1	9606.ENSP00000381058	9606.ENSP00000325527	0	0	0	0	0	89	0	398	428
CFB	COL8A1	9606.ENSP00000416561	9606.ENSP00000261037	0	0	0	0	58	51	0	413	429
CFB	TIMP3	9606.ENSP00000416561	9606.ENSP00000266085	0	0	0	0	83	0	0	396	422
CFB	EPHA5	9606.ENSP00000416561	9606.ENSP00000480763	0	0	0	0	0	96	0	526	553
CNGB3	CRX	9606.ENSP00000316605	9606.ENSP00000221996	0	0	0	0	125	0	0	604	638
CNGB3	RPE65	9606.ENSP00000316605	9606.ENSP00000262340	0	0	0	0	56	0	0	698	703
CNGB3	RLBP1	9606.ENSP00000316605	9606.ENSP00000268125	0	0	0	0	49	0	0	584	587
CNGB3	RGS9BP	9606.ENSP00000316605	9606.ENSP00000334134	0	0	0	0	78	0	0	642	656
CNTN3	FLRT1	9606.ENSP00000263665	9606.ENSP00000246841	0	0	0	0	72	95	0	421	471
CNTN3	CNTN5	9606.ENSP00000263665	9606.ENSP00000435637	0	0	0	953	125	0	0	351	407
CNTN5	CNTNAP1	9606.ENSP00000435637	9606.ENSP00000264638	0	0	0	0	105	141	0	372	475
COL11A1	DCN	9606.ENSP00000359114	9606.ENSP00000052754	0	0	0	0	138	91	0	324	424
COL11A1	COL1A1	9606.ENSP00000359114	9606.ENSP00000225964	0	0	95	847	244	0	720	841	965
COL11A1	COL8A1	9606.ENSP00000359114	9606.ENSP00000261037	0	0	89	733	197	0	400	232	618
COL11A1	TIMP3	9606.ENSP00000359114	9606.ENSP00000266085	0	0	0	0	86	0	0	376	405
COL11A1	COL1A2	9606.ENSP00000359114	9606.ENSP00000297268	0	0	93	841	295	69	900	899	992
COL11A1	FBN1	9606.ENSP00000359114	9606.ENSP00000325527	0	0	0	0	218	99	0	480	602
COL11A1	COLGALT2	9606.ENSP00000359114	9606.ENSP00000354960	0	0	0	0	80	0	500	137	568
COL11A1	PCDH9	9606.ENSP00000359114	9606.ENSP00000367096	0	0	0	0	44	45	0	408	413
COL11A1	COL8A2	9606.ENSP00000359114	9606.ENSP00000380901	0	0	102	730	181	0	400	170	584
COL11A1	COL5A1	9606.ENSP00000359114	9606.ENSP00000360882	0	0	53	975	217	0	720	479	877
COL11A1	COL2A1	9606.ENSP00000359114	9606.ENSP00000369889	0	0	91	848	133	99	720	900	976
COL1A1	DCN	9606.ENSP00000225964	9606.ENSP00000052754	0	0	0	0	479	91	0	851	923
COL1A1	TYR	9606.ENSP00000225964	9606.ENSP00000263321	0	0	0	0	0	91	0	405	436
COL1A1	LTBP3	9606.ENSP00000225964	9606.ENSP00000301873	0	0	0	0	130	99	0	366	460
COL1A1	SLC45A2	9606.ENSP00000225964	9606.ENSP00000296589	0	0	0	0	0	0	0	507	507
COL1A1	TGM2	9606.ENSP00000225964	9606.ENSP00000355330	0	0	0	0	85	322	0	273	510
COL1A1	COL8A2	9606.ENSP00000225964	9606.ENSP00000380901	0	0	162	732	131	0	400	177	592
COL1A1	TGFB2	9606.ENSP00000225964	9606.ENSP00000355896	0	0	0	0	85	67	0	576	606
COL1A1	COLGALT2	9606.ENSP00000225964	9606.ENSP00000354960	0	0	0	0	67	197	500	171	648
COL1A1	TIMP3	9606.ENSP00000225964	9606.ENSP00000266085	0	0	0	0	182	0	0	630	684
COL1A1	PDGFRA	9606.ENSP00000225964	9606.ENSP00000257290	0	0	0	0	258	0	0	591	684
COL1A1	COL8A1	9606.ENSP00000225964	9606.ENSP00000261037	0	0	168	702	181	0	400	494	765
COL1A1	ITGB6	9606.ENSP00000225964	9606.ENSP00000283249	0	0	0	0	62	51	650	578	851
COL1A1	COL2A1	9606.ENSP00000225964	9606.ENSP00000369889	0	0	54	971	42	75	720	521	867
COL1A1	ELN	9606.ENSP00000225964	9606.ENSP00000351807	0	0	0	0	213	0	0	849	876
COL1A1	FBN1	9606.ENSP00000225964	9606.ENSP00000325527	0	0	0	0	517	99	0	851	929
COL1A1	COL5A1	9606.ENSP00000225964	9606.ENSP00000360882	0	0	91	845	795	230	720	880	994
COL1A1	COL1A2	9606.ENSP00000225964	9606.ENSP00000297268	0	0	61	957	964	649	900	981	999
COL1A2	DCN	9606.ENSP00000297268	9606.ENSP00000052754	0	0	0	0	769	91	0	695	930
COL1A2	PDGFRA	9606.ENSP00000297268	9606.ENSP00000257290	0	0	0	0	414	0	0	452	665
COL1A2	COL8A1	9606.ENSP00000297268	9606.ENSP00000261037	0	0	181	684	220	0	400	474	771
COL1A2	TIMP3	9606.ENSP00000297268	9606.ENSP00000266085	0	0	0	0	262	0	0	561	662
COL1A2	ITGB6	9606.ENSP00000297268	9606.ENSP00000283249	0	0	0	0	44	51	650	307	750
COL1A2	LTBP3	9606.ENSP00000297268	9606.ENSP00000301873	0	0	0	0	124	99	0	343	437
COL1A2	RELN	9606.ENSP00000297268	9606.ENSP00000392423	0	0	0	0	67	0	0	487	500
COL1A2	TGFB2	9606.ENSP00000297268	9606.ENSP00000355896	0	0	0	0	72	67	0	484	514
COL1A2	COL8A2	9606.ENSP00000297268	9606.ENSP00000380901	0	0	177	708	98	0	400	156	574
COL1A2	COLGALT2	9606.ENSP00000297268	9606.ENSP00000354960	0	0	0	0	0	0	500	185	575
COL1A2	ELN	9606.ENSP00000297268	9606.ENSP00000351807	0	0	0	0	234	0	0	722	777
COL1A2	COL2A1	9606.ENSP00000297268	9606.ENSP00000369889	0	0	61	957	0	0	720	593	883
COL1A2	FBN1	9606.ENSP00000297268	9606.ENSP00000325527	0	0	0	0	677	99	0	891	965
COL1A2	COL5A1	9606.ENSP00000297268	9606.ENSP00000360882	0	0	91	834	660	259	720	864	989
COL2A1	DCN	9606.ENSP00000369889	9606.ENSP00000052754	0	0	0	0	76	91	0	564	602
COL2A1	COL8A1	9606.ENSP00000369889	9606.ENSP00000261037	0	0	159	712	50	164	400	142	593
COL2A1	ITGB6	9606.ENSP00000369889	9606.ENSP00000283249	0	0	0	0	0	51	650	219	718
COL2A1	FRZB	9606.ENSP00000369889	9606.ENSP00000295113	0	0	0	0	83	0	0	418	444
COL2A1	FBN1	9606.ENSP00000369889	9606.ENSP00000325527	0	0	0	0	64	99	0	457	502
COL2A1	ELN	9606.ENSP00000369889	9606.ENSP00000351807	0	0	0	0	72	0	0	568	582
COL2A1	COLGALT2	9606.ENSP00000369889	9606.ENSP00000354960	0	0	0	0	44	601	500	68	798
COL2A1	COL5A1	9606.ENSP00000369889	9606.ENSP00000360882	0	0	84	859	57	91	720	467	861
COL2A1	COL8A2	9606.ENSP00000369889	9606.ENSP00000380901	0	0	161	716	0	598	400	106	795
COL2A1	SOX6	9606.ENSP00000369889	9606.ENSP00000379644	0	0	0	0	49	0	0	826	828
COL5A1	DCN	9606.ENSP00000360882	9606.ENSP00000052754	0	0	0	0	239	91	0	433	573
COL5A1	COL8A1	9606.ENSP00000360882	9606.ENSP00000261037	0	0	87	723	236	165	400	334	725
COL5A1	TIMP3	9606.ENSP00000360882	9606.ENSP00000266085	0	0	0	0	197	0	0	377	478
COL5A1	LTBP3	9606.ENSP00000360882	9606.ENSP00000301873	0	0	0	0	83	99	0	400	462
COL5A1	FBN1	9606.ENSP00000360882	9606.ENSP00000325527	0	0	0	0	522	99	0	849	929
COL5A1	ELN	9606.ENSP00000360882	9606.ENSP00000351807	0	0	0	0	156	0	0	584	634
COL5A1	COLGALT2	9606.ENSP00000360882	9606.ENSP00000354960	0	0	0	0	55	0	500	97	536
COL5A1	TGFB2	9606.ENSP00000360882	9606.ENSP00000355896	0	0	0	0	99	67	0	407	458
COL5A1	COL8A2	9606.ENSP00000360882	9606.ENSP00000380901	0	0	101	732	85	421	400	445	812
COL8A1	DCN	9606.ENSP00000261037	9606.ENSP00000052754	0	0	0	0	223	91	0	258	430
COL8A1	TIMP3	9606.ENSP00000261037	9606.ENSP00000266085	0	0	0	0	84	0	0	461	485
COL8A1	COLGALT2	9606.ENSP00000261037	9606.ENSP00000354960	0	0	0	0	0	131	500	0	546
COL8A1	FBN1	9606.ENSP00000261037	9606.ENSP00000325527	0	0	0	0	263	99	0	427	586
COL8A1	COL8A2	9606.ENSP00000261037	9606.ENSP00000380901	0	0	81	917	165	292	800	436	927
COL8A2	FBN1	9606.ENSP00000380901	9606.ENSP00000325527	0	0	0	0	104	99	0	320	403
COL8A2	COLGALT2	9606.ENSP00000380901	9606.ENSP00000354960	0	0	0	0	0	634	500	90	818
COL8A2	KANK4	9606.ENSP00000380901	9606.ENSP00000360195	0	0	0	0	54	95	0	460	497
COL8A2	PENK	9606.ENSP00000380901	9606.ENSP00000400894	0	0	0	0	72	0	0	386	406
CRX	NEUROG2	9606.ENSP00000221996	9606.ENSP00000317333	0	0	0	0	44	0	0	421	423
CRX	VSX2	9606.ENSP00000221996	9606.ENSP00000261980	0	0	0	666	118	0	0	405	453
CRX	SIX3	9606.ENSP00000221996	9606.ENSP00000260653	0	0	0	0	75	74	0	613	639
CRX	RLBP1	9606.ENSP00000221996	9606.ENSP00000268125	0	0	0	0	54	0	0	636	641
CRX	POU4F2	9606.ENSP00000221996	9606.ENSP00000281321	0	0	0	0	69	0	0	644	655
CRX	NR2E1	9606.ENSP00000221996	9606.ENSP00000357979	0	0	0	0	109	47	0	640	667
CRX	RPE65	9606.ENSP00000221996	9606.ENSP00000262340	0	0	0	0	43	0	0	875	875
CRYAA	CRYGC	9606.ENSP00000291554	9606.ENSP00000282141	0	0	0	0	146	474	0	834	919
CRYAA	TRPM3	9606.ENSP00000291554	9606.ENSP00000366314	0	0	0	0	108	0	0	405	447
CRYAA	PAX6	9606.ENSP00000291554	9606.ENSP00000492024	0	0	0	0	49	65	0	476	494
CRYAA	HSF4	9606.ENSP00000291554	9606.ENSP00000430947	0	0	0	0	0	0	0	696	696
CRYAA	CRYAB	9606.ENSP00000291554	9606.ENSP00000433560	0	0	54	944	0	927	900	490	996
CRYAB	CRYGC	9606.ENSP00000433560	9606.ENSP00000282141	0	0	0	0	56	474	0	617	793
CRYAB	DES	9606.ENSP00000433560	9606.ENSP00000363071	0	0	0	0	163	294	0	199	486
CRYAB	HSF4	9606.ENSP00000433560	9606.ENSP00000430947	0	0	0	0	68	0	0	583	594
CRYGC	CXCL5	9606.ENSP00000282141	9606.ENSP00000296027	0	0	0	0	0	0	0	448	448
CRYGC	PAX6	9606.ENSP00000282141	9606.ENSP00000492024	0	0	0	0	99	0	0	420	455
CUBN	TTR	9606.ENSP00000367064	9606.ENSP00000237014	0	0	0	0	55	0	0	457	465
CUBN	LRP2	9606.ENSP00000367064	9606.ENSP00000496870	0	0	0	0	88	87	400	999	999
CXCL14	PDGFRA	9606.ENSP00000337065	9606.ENSP00000257290	0	0	0	0	87	0	0	374	404
CXCL14	CXCL5	9606.ENSP00000337065	9606.ENSP00000296027	0	0	0	0	0	994	0	536	997
CXCL5	TGFB2	9606.ENSP00000296027	9606.ENSP00000355896	0	0	0	0	97	0	0	368	405
DACH1	SIX3	9606.ENSP00000482245	9606.ENSP00000260653	0	0	0	0	0	91	0	488	514
DACH1	PAX6	9606.ENSP00000482245	9606.ENSP00000492024	0	0	0	0	67	103	0	655	686
DCDC1	WT1	9606.ENSP00000385936	9606.ENSP00000368370	0	0	0	0	0	0	0	481	481
DCDC1	PAX6	9606.ENSP00000385936	9606.ENSP00000492024	0	0	0	0	0	0	0	702	702
DCN	LTBP3	9606.ENSP00000052754	9606.ENSP00000301873	0	0	0	0	136	99	0	297	405
DCN	TIMP3	9606.ENSP00000052754	9606.ENSP00000266085	0	0	0	0	349	45	0	482	650
DCN	PDGFRA	9606.ENSP00000052754	9606.ENSP00000257290	0	0	0	0	733	71	0	354	826
DCN	TGFB2	9606.ENSP00000052754	9606.ENSP00000355896	0	0	0	0	59	292	500	710	890
DCN	FBN1	9606.ENSP00000052754	9606.ENSP00000325527	0	0	0	0	531	99	0	810	912
DCN	ELN	9606.ENSP00000052754	9606.ENSP00000351807	0	0	0	0	162	292	0	990	993
DCT	TYR	9606.ENSP00000392762	9606.ENSP00000263321	0	0	84	880	796	0	0	796	958
DCT	TFEC	9606.ENSP00000392762	9606.ENSP00000265440	0	0	0	0	0	91	0	555	578
DCT	SLC45A2	9606.ENSP00000392762	9606.ENSP00000296589	0	0	0	0	443	45	0	644	794
DCT	SLC24A5	9606.ENSP00000392762	9606.ENSP00000341550	0	0	0	0	183	0	0	618	674
DCT	GPNMB	9606.ENSP00000392762	9606.ENSP00000371420	0	0	0	0	82	45	0	445	471
DCT	TYRP1	9606.ENSP00000392762	9606.ENSP00000373570	0	0	72	925	459	0	0	533	745
DCT	MITF	9606.ENSP00000392762	9606.ENSP00000391803	0	0	0	0	109	91	0	950	956
DCT	TRPM1	9606.ENSP00000392762	9606.ENSP00000437849	0	0	0	0	430	0	0	377	629
DES	PRPH	9606.ENSP00000363071	9606.ENSP00000257860	0	0	58	955	49	455	0	50	474
DES	SYNM	9606.ENSP00000363071	9606.ENSP00000336775	0	0	0	625	202	624	0	349	788
DES	PAX6	9606.ENSP00000363071	9606.ENSP00000492024	0	0	0	0	0	0	0	520	520
DES	MYH3	9606.ENSP00000363071	9606.ENSP00000464317	0	0	0	0	108	0	500	163	594
DIO2	TTR	9606.ENSP00000451419	9606.ENSP00000237014	0	0	0	0	0	0	0	662	662
DIO2	PRDM16	9606.ENSP00000451419	9606.ENSP00000270722	0	0	0	0	0	0	0	777	777
DIO2	ZIC1	9606.ENSP00000451419	9606.ENSP00000282928	0	0	0	0	62	0	0	392	405
DIO2	TRH	9606.ENSP00000451419	9606.ENSP00000303452	0	0	0	0	0	0	0	845	845
DIO2	NR1H4	9606.ENSP00000451419	9606.ENSP00000447149	0	0	0	0	74	0	0	570	584
DLK1	PDGFRA	9606.ENSP00000340292	9606.ENSP00000257290	0	0	0	0	56	0	0	422	431
ELN	TIMP3	9606.ENSP00000351807	9606.ENSP00000266085	0	0	0	0	74	0	0	545	560
ELN	ITGB6	9606.ENSP00000351807	9606.ENSP00000283249	0	0	0	0	42	0	0	638	638
ELN	LTBP3	9606.ENSP00000351807	9606.ENSP00000301873	0	0	0	0	161	94	0	675	732
ELN	FBN1	9606.ENSP00000351807	9606.ENSP00000325527	0	0	0	0	208	622	0	999	999
ELN	TGFB2	9606.ENSP00000351807	9606.ENSP00000355896	0	0	0	0	47	0	0	540	543
ENPP2	TTR	9606.ENSP00000259486	9606.ENSP00000237014	53	0	0	0	139	0	0	507	563
ENPP2	NR1H4	9606.ENSP00000259486	9606.ENSP00000447149	0	0	0	0	0	0	0	407	407
EPAS1	TIMP3	9606.ENSP00000263734	9606.ENSP00000266085	0	0	0	0	233	0	0	259	408
EPAS1	TBX15	9606.ENSP00000263734	9606.ENSP00000358437	0	0	0	0	75	0	0	392	414
EPAS1	MITF	9606.ENSP00000263734	9606.ENSP00000391803	0	0	0	0	80	182	0	346	465
EPAS1	SLC24A5	9606.ENSP00000263734	9606.ENSP00000341550	0	0	0	0	0	0	0	483	483
EPAS1	FRZB	9606.ENSP00000263734	9606.ENSP00000295113	0	0	0	0	56	0	0	549	556
EPAS1	UBC	9606.ENSP00000263734	9606.ENSP00000441543	0	0	0	0	47	191	500	108	610
ERCC5	UBC	9606.ENSP00000498881	9606.ENSP00000441543	0	0	0	0	60	70	500	72	540
FBN1	TIMP3	9606.ENSP00000325527	9606.ENSP00000266085	0	0	0	0	192	0	0	537	610
FBN1	ITGB6	9606.ENSP00000325527	9606.ENSP00000283249	0	0	0	0	44	69	500	463	729
FBN1	LTBP3	9606.ENSP00000325527	9606.ENSP00000301873	0	0	0	681	62	54	0	709	719
FBN1	TGFB2	9606.ENSP00000325527	9606.ENSP00000355896	0	0	0	0	96	45	0	755	770
FLRT1	PAX6	9606.ENSP00000246841	9606.ENSP00000492024	0	0	0	0	65	0	0	386	402
FOXG1	SIX3	9606.ENSP00000339004	9606.ENSP00000260653	0	0	0	0	87	0	0	626	644
FOXG1	VSX2	9606.ENSP00000339004	9606.ENSP00000261980	0	0	0	0	0	0	0	410	410
FOXG1	PRDM16	9606.ENSP00000339004	9606.ENSP00000270722	0	0	0	0	0	96	0	697	715
FOXG1	ZIC1	9606.ENSP00000339004	9606.ENSP00000282928	0	0	0	0	128	96	0	418	501
FOXG1	NEUROD6	9606.ENSP00000339004	9606.ENSP00000297142	0	0	0	0	200	0	0	672	726
FOXG1	NEUROG2	9606.ENSP00000339004	9606.ENSP00000317333	0	0	0	0	115	0	0	643	671
FOXG1	RELN	9606.ENSP00000339004	9606.ENSP00000392423	0	0	0	0	74	0	0	415	436
FOXG1	MEIS2	9606.ENSP00000339004	9606.ENSP00000453793	0	0	0	0	85	60	0	438	474
FOXG1	LMX1A	9606.ENSP00000339004	9606.ENSP00000340226	0	0	0	0	59	70	0	563	584
FOXG1	OTX1	9606.ENSP00000339004	9606.ENSP00000355631	0	0	0	0	59	0	0	613	620
FOXG1	NR2E1	9606.ENSP00000339004	9606.ENSP00000357979	0	0	0	0	239	54	0	580	671
FOXG1	LHX2	9606.ENSP00000339004	9606.ENSP00000362717	0	0	0	0	188	70	0	672	731
FOXG1	PAX6	9606.ENSP00000339004	9606.ENSP00000492024	0	0	0	0	140	84	0	842	865
FOXP2	SLIT1	9606.ENSP00000386200	9606.ENSP00000266058	0	0	0	0	0	0	0	486	486
FOXP2	MEIS2	9606.ENSP00000386200	9606.ENSP00000453793	0	0	0	0	64	0	0	455	468
FOXP2	PAX6	9606.ENSP00000386200	9606.ENSP00000492024	0	0	0	0	49	71	0	585	601
FOXP2	RELN	9606.ENSP00000386200	9606.ENSP00000392423	0	0	0	0	60	0	0	630	638
FRZB	WNT2B	9606.ENSP00000295113	9606.ENSP00000358698	0	0	0	0	55	173	0	498	574
FRZB	WNT11	9606.ENSP00000295113	9606.ENSP00000325526	0	0	0	0	49	173	0	588	648
GABRA2	GRIA2	9606.ENSP00000427603	9606.ENSP00000296526	0	0	0	0	195	0	0	470	555
GCGR	GIPR	9606.ENSP00000383558	9606.ENSP00000467494	0	0	53	932	0	0	400	399	628
GIPR	SLC30A8	9606.ENSP00000467494	9606.ENSP00000415011	0	0	0	0	0	0	0	450	450
GPNMB	TYR	9606.ENSP00000371420	9606.ENSP00000263321	0	0	0	0	81	45	0	453	478
GPNMB	TFEC	9606.ENSP00000371420	9606.ENSP00000265440	0	0	0	0	67	0	0	453	468
GPNMB	SLC45A2	9606.ENSP00000371420	9606.ENSP00000296589	0	0	0	0	88	0	0	536	559
GPNMB	MITF	9606.ENSP00000371420	9606.ENSP00000391803	0	0	0	0	163	0	0	460	528
GPNMB	TYRP1	9606.ENSP00000371420	9606.ENSP00000373570	0	0	0	0	90	45	0	804	815
GRIA2	LRRTM2	9606.ENSP00000296526	9606.ENSP00000274711	0	0	0	0	203	141	0	572	681
GRIA2	STMN4	9606.ENSP00000296526	9606.ENSP00000342538	0	0	0	0	393	46	0	124	449
GRIA2	MAPT	9606.ENSP00000296526	9606.ENSP00000340820	0	0	0	0	266	0	0	325	483
GRIA2	SNAP91	9606.ENSP00000296526	9606.ENSP00000400459	0	0	0	0	402	0	0	452	659
HOXB5	MEIS1	9606.ENSP00000239151	9606.ENSP00000272369	0	0	0	0	73	119	0	441	504
HRC	HSF4	9606.ENSP00000252825	9606.ENSP00000430947	0	0	0	0	49	50	0	404	415
IKZF1	MEIS2	9606.ENSP00000331614	9606.ENSP00000453793	0	0	0	0	0	66	0	418	433
ITGB6	RELN	9606.ENSP00000283249	9606.ENSP00000392423	0	0	0	0	0	74	650	60	668
ITGB6	LTBP3	9606.ENSP00000283249	9606.ENSP00000301873	0	0	0	0	0	69	500	436	715
ITGB6	TGFB2	9606.ENSP00000283249	9606.ENSP00000355896	0	0	0	0	148	0	500	700	861
KCNA4	KCNA5	9606.ENSP00000328511	9606.ENSP00000252321	0	0	68	944	72	292	400	410	743
LCNL1	PTGDS	9606.ENSP00000386162	9606.ENSP00000360687	0	0	0	0	438	0	0	380	637
LHX2	SIX3	9606.ENSP00000362717	9606.ENSP00000260653	0	0	0	0	112	51	0	741	763
LHX2	VSX2	9606.ENSP00000362717	9606.ENSP00000261980	0	0	0	575	52	0	0	478	484
LHX2	SLIT1	9606.ENSP00000362717	9606.ENSP00000266058	0	0	0	0	84	47	500	249	628
LHX2	RLBP1	9606.ENSP00000362717	9606.ENSP00000268125	0	0	0	0	64	86	0	395	437
LHX2	POU4F2	9606.ENSP00000362717	9606.ENSP00000281321	0	0	0	566	57	131	0	325	400
LHX2	ZIC1	9606.ENSP00000362717	9606.ENSP00000282928	0	0	0	0	118	71	0	407	471
LHX2	NEUROG2	9606.ENSP00000362717	9606.ENSP00000317333	0	0	0	0	99	48	0	748	765
LHX2	OTX1	9606.ENSP00000362717	9606.ENSP00000355631	0	0	0	0	74	91	0	503	545
LHX2	NR2E1	9606.ENSP00000362717	9606.ENSP00000357979	0	0	0	0	193	0	0	398	494
LHX2	MEIS2	9606.ENSP00000362717	9606.ENSP00000453793	0	0	0	0	47	71	0	416	438
LHX2	PAX6	9606.ENSP00000362717	9606.ENSP00000492024	0	0	0	569	97	328	0	356	576
LMX1A	ZIC1	9606.ENSP00000340226	9606.ENSP00000282928	0	0	0	0	69	71	0	367	405
LMX1A	NEUROG2	9606.ENSP00000340226	9606.ENSP00000317333	0	0	0	0	42	48	0	871	872
LMX1A	OTX1	9606.ENSP00000340226	9606.ENSP00000355631	0	0	0	0	47	91	0	509	538
LMX1A	PAX6	9606.ENSP00000340226	9606.ENSP00000492024	0	0	0	0	0	91	0	601	622
LRP2	TTR	9606.ENSP00000496870	9606.ENSP00000237014	0	0	0	0	56	0	0	904	905
LRP2	TGFB2	9606.ENSP00000496870	9606.ENSP00000355896	0	0	0	0	44	0	0	432	434
LRP2	SGIP1	9606.ENSP00000496870	9606.ENSP00000360076	0	0	0	0	49	0	500	42	504
LRP2	WT1	9606.ENSP00000496870	9606.ENSP00000368370	0	0	0	0	42	0	0	495	496
LRP2	SNAP91	9606.ENSP00000496870	9606.ENSP00000400459	0	0	0	0	85	0	500	179	592
LRP2	UBC	9606.ENSP00000496870	9606.ENSP00000441543	0	0	0	0	0	0	500	0	499
LTBP3	TGFB2	9606.ENSP00000301873	9606.ENSP00000355896	0	0	0	0	71	45	700	973	991
LY6H	TGFB2	9606.ENSP00000399485	9606.ENSP00000355896	0	0	0	0	0	464	0	0	463
MAB21L1	SIX3	9606.ENSP00000369251	9606.ENSP00000260653	0	0	0	0	58	0	0	458	468
MAB21L1	MEIS1	9606.ENSP00000369251	9606.ENSP00000272369	0	0	0	0	80	835	0	213	870
MAB21L1	PAX6	9606.ENSP00000369251	9606.ENSP00000492024	0	0	0	0	69	0	0	418	435
MAB21L1	MEIS2	9606.ENSP00000369251	9606.ENSP00000453793	0	0	0	0	99	836	0	208	872
MAB21L2	SIX3	9606.ENSP00000324701	9606.ENSP00000260653	0	0	0	0	63	0	0	396	410
MAB21L2	MEIS1	9606.ENSP00000324701	9606.ENSP00000272369	0	0	0	0	61	746	0	206	794
MAB21L2	PAX6	9606.ENSP00000324701	9606.ENSP00000492024	0	0	0	0	51	0	0	502	507
MAB21L2	MEIS2	9606.ENSP00000324701	9606.ENSP00000453793	0	0	0	0	62	818	0	191	850
MAGEA2	TYR	9606.ENSP00000485541	9606.ENSP00000263321	0	0	0	0	120	71	0	523	575
MAPT	UBC	9606.ENSP00000340820	9606.ENSP00000441543	0	0	0	0	0	312	0	181	413
MAPT	TPPP	9606.ENSP00000340820	9606.ENSP00000353785	0	0	0	0	171	95	0	475	571
MAPT	RELN	9606.ENSP00000340820	9606.ENSP00000392423	0	0	0	0	98	0	0	623	645
MEIS1	WT1	9606.ENSP00000272369	9606.ENSP00000368370	0	0	0	0	42	66	0	418	434
MEIS1	PAX6	9606.ENSP00000272369	9606.ENSP00000492024	0	0	0	0	57	127	0	732	761
MEIS1	MEIS2	9606.ENSP00000272369	9606.ENSP00000453793	0	0	50	979	127	982	0	413	990
MEIS2	ZIC1	9606.ENSP00000453793	9606.ENSP00000282928	0	0	0	0	49	66	0	420	440
MEIS2	ZNF503	9606.ENSP00000453793	9606.ENSP00000361602	0	0	0	0	125	0	0	376	431
MEIS2	NR2F2	9606.ENSP00000453793	9606.ENSP00000377721	0	0	0	0	149	45	0	367	441
MEIS2	TSHZ1	9606.ENSP00000453793	9606.ENSP00000464391	0	0	0	0	58	457	0	416	675
MEIS2	PAX6	9606.ENSP00000453793	9606.ENSP00000492024	0	0	0	0	81	127	0	820	843
MITF	VSX2	9606.ENSP00000391803	9606.ENSP00000261980	0	0	0	0	0	0	0	524	524
MITF	RPE65	9606.ENSP00000391803	9606.ENSP00000262340	0	0	0	0	0	0	0	603	603
MITF	TYR	9606.ENSP00000391803	9606.ENSP00000263321	0	0	0	0	141	95	0	977	981
MITF	TFEC	9606.ENSP00000391803	9606.ENSP00000265440	0	0	56	909	83	292	0	559	693
MITF	RLBP1	9606.ENSP00000391803	9606.ENSP00000268125	0	0	0	0	44	53	0	532	539
MITF	SLC45A2	9606.ENSP00000391803	9606.ENSP00000296589	0	0	0	0	97	0	0	584	609
MITF	SLC24A5	9606.ENSP00000391803	9606.ENSP00000341550	0	0	0	0	59	0	0	608	616
MITF	TNFRSF14	9606.ENSP00000391803	9606.ENSP00000347948	0	0	0	0	47	0	0	445	448
MITF	OTX1	9606.ENSP00000391803	9606.ENSP00000355631	0	0	0	0	0	0	0	435	435
MITF	TYRP1	9606.ENSP00000391803	9606.ENSP00000373570	0	0	0	0	122	91	0	926	936
MITF	TRPM1	9606.ENSP00000391803	9606.ENSP00000437849	0	0	0	0	77	0	0	687	698
MITF	PAX6	9606.ENSP00000391803	9606.ENSP00000492024	0	0	0	0	0	295	0	880	911
MYH14	MYH3	9606.ENSP00000493594	9606.ENSP00000464317	0	0	102	867	0	95	720	71	760
MYRF	PDGFRA	9606.ENSP00000278836	9606.ENSP00000257290	0	0	0	0	0	0	0	539	539
MYRF	TPPP	9606.ENSP00000278836	9606.ENSP00000353785	0	0	0	0	127	0	0	362	419
MYRF	PRSS56	9606.ENSP00000278836	9606.ENSP00000479745	0	0	0	0	0	0	0	447	447
NEUROD6	PAX6	9606.ENSP00000297142	9606.ENSP00000492024	0	0	0	0	149	45	0	466	529
NEUROG2	SIX3	9606.ENSP00000317333	9606.ENSP00000260653	0	0	0	0	79	58	0	423	456
NEUROG2	VSX2	9606.ENSP00000317333	9606.ENSP00000261980	0	0	0	0	96	0	0	545	571
NEUROG2	POU4F2	9606.ENSP00000317333	9606.ENSP00000281321	0	0	0	0	58	0	0	469	479
NEUROG2	OTX1	9606.ENSP00000317333	9606.ENSP00000355631	0	0	0	0	97	0	0	409	443
NEUROG2	PAX6	9606.ENSP00000317333	9606.ENSP00000492024	0	0	0	0	110	45	0	901	908
NR2E1	OTX1	9606.ENSP00000357979	9606.ENSP00000355631	0	0	0	0	120	46	0	425	475
NR2E1	PAX6	9606.ENSP00000357979	9606.ENSP00000492024	0	0	0	0	129	41	0	493	540
NR2F2	SLIT1	9606.ENSP00000377721	9606.ENSP00000266058	0	0	0	0	0	66	0	483	497
NR2F2	SOX6	9606.ENSP00000377721	9606.ENSP00000379644	0	0	0	0	55	45	0	391	403
NR2F2	PAX6	9606.ENSP00000377721	9606.ENSP00000492024	0	0	0	0	0	41	0	465	465
NR4A3	SIX3	9606.ENSP00000482027	9606.ENSP00000260653	0	0	0	0	42	625	0	490	800
NSG2	TRIM67	9606.ENSP00000307722	9606.ENSP00000355613	0	0	0	0	106	0	0	405	446
OTX1	SIX3	9606.ENSP00000355631	9606.ENSP00000260653	0	0	0	0	65	69	0	508	535
OTX1	POU4F2	9606.ENSP00000355631	9606.ENSP00000281321	0	0	0	0	90	0	0	382	413
OTX1	ZIC1	9606.ENSP00000355631	9606.ENSP00000282928	0	0	0	0	62	51	0	409	428
OTX1	RELN	9606.ENSP00000355631	9606.ENSP00000392423	0	0	0	0	0	0	0	402	402
PALMD	TBX15	9606.ENSP00000263174	9606.ENSP00000358437	0	0	0	0	62	0	0	398	411
PAX6	PDGFRA	9606.ENSP00000492024	9606.ENSP00000257290	0	0	0	0	77	0	0	486	505
PAX6	SIX3	9606.ENSP00000492024	9606.ENSP00000260653	0	0	0	0	135	292	0	927	951
PAX6	VSX2	9606.ENSP00000492024	9606.ENSP00000261980	0	0	0	646	86	295	0	327	529
PAX6	RPE65	9606.ENSP00000492024	9606.ENSP00000262340	0	0	0	0	110	0	0	587	617
PAX6	TYR	9606.ENSP00000492024	9606.ENSP00000263321	0	0	0	0	111	57	0	448	497
PAX6	SLIT1	9606.ENSP00000492024	9606.ENSP00000266058	0	0	0	0	72	0	0	596	609
PAX6	RLBP1	9606.ENSP00000492024	9606.ENSP00000268125	0	0	0	0	45	48	0	606	611
PAX6	POU4F2	9606.ENSP00000492024	9606.ENSP00000281321	0	0	0	0	94	52	0	643	667
PAX6	ZIC1	9606.ENSP00000492024	9606.ENSP00000282928	0	0	0	0	186	70	0	589	662
PAX6	RARB	9606.ENSP00000492024	9606.ENSP00000332296	0	0	0	0	0	41	0	411	411
PAX6	WT1	9606.ENSP00000492024	9606.ENSP00000368370	0	0	0	0	49	69	0	753	762
PAX6	SOX6	9606.ENSP00000492024	9606.ENSP00000379644	0	0	0	0	0	71	0	407	425
PAX6	RELN	9606.ENSP00000492024	9606.ENSP00000392423	0	0	0	0	59	0	0	554	562
PDGFRA	TGFB2	9606.ENSP00000257290	9606.ENSP00000355896	0	0	0	0	94	63	0	398	445
PDGFRA	SOX6	9606.ENSP00000257290	9606.ENSP00000379644	0	0	0	0	45	0	0	449	451
PDGFRA	WT1	9606.ENSP00000257290	9606.ENSP00000368370	0	0	0	0	43	52	0	555	561
PDK4	TRIM63	9606.ENSP00000005178	9606.ENSP00000363390	0	0	0	0	50	230	0	363	493
PENK	TRH	9606.ENSP00000400894	9606.ENSP00000303452	0	0	0	0	42	0	0	454	455
POU4F2	SIX3	9606.ENSP00000281321	9606.ENSP00000260653	0	0	0	0	73	0	0	588	602
POU4F2	VSX2	9606.ENSP00000281321	9606.ENSP00000261980	0	0	0	0	139	0	0	769	792
POU4F2	RLBP1	9606.ENSP00000281321	9606.ENSP00000268125	0	0	0	0	55	0	0	480	488
POU4F2	WT1	9606.ENSP00000281321	9606.ENSP00000368370	0	0	0	0	50	45	0	556	562
PRDM16	TRIM63	9606.ENSP00000270722	9606.ENSP00000363390	0	0	0	0	53	65	0	386	408
PTGDS	TTR	9606.ENSP00000360687	9606.ENSP00000237014	0	0	0	0	79	0	0	691	704
RARB	TIMP3	9606.ENSP00000332296	9606.ENSP00000266085	0	0	0	0	92	0	0	541	565
RARB	TGFB2	9606.ENSP00000332296	9606.ENSP00000355896	0	0	0	0	107	0	0	538	570
RELN	SLIT1	9606.ENSP00000392423	9606.ENSP00000266058	0	0	0	0	99	0	0	584	609
RGS9BP	TRPM1	9606.ENSP00000334134	9606.ENSP00000437849	0	0	0	0	48	0	0	520	524
RLBP1	VSX2	9606.ENSP00000268125	9606.ENSP00000261980	0	0	0	0	0	0	0	683	683
RLBP1	RPE65	9606.ENSP00000268125	9606.ENSP00000262340	0	0	0	0	48	0	0	924	925
RLBP1	TYR	9606.ENSP00000268125	9606.ENSP00000263321	0	0	0	0	116	60	0	469	520
RPE65	VSX2	9606.ENSP00000262340	9606.ENSP00000261980	0	0	0	0	55	0	0	513	520
RPE65	TYR	9606.ENSP00000262340	9606.ENSP00000263321	0	0	0	0	75	0	0	559	575
SEMA3E	SLIT1	9606.ENSP00000496491	9606.ENSP00000266058	0	0	0	0	0	0	0	432	432
SGIP1	SNAP91	9606.ENSP00000360076	9606.ENSP00000400459	0	0	0	0	157	0	500	284	672
SIX3	ZIC1	9606.ENSP00000260653	9606.ENSP00000282928	0	0	0	0	83	48	0	370	402
SIX3	VSX2	9606.ENSP00000260653	9606.ENSP00000261980	0	0	0	0	105	0	0	857	867
SLC24A5	TYR	9606.ENSP00000341550	9606.ENSP00000263321	0	0	0	0	315	0	0	869	907
SLC24A5	SLC45A2	9606.ENSP00000341550	9606.ENSP00000296589	0	0	0	0	182	0	0	982	985
SLC24A5	TRPM1	9606.ENSP00000341550	9606.ENSP00000437849	0	0	0	0	83	0	0	471	494
SLC24A5	TYRP1	9606.ENSP00000341550	9606.ENSP00000373570	0	0	0	0	190	0	0	881	899
SLC45A2	TYR	9606.ENSP00000296589	9606.ENSP00000263321	0	0	0	0	467	45	0	946	970
SLC45A2	TRPM1	9606.ENSP00000296589	9606.ENSP00000437849	0	0	0	0	231	0	0	455	563
SLC45A2	TYRP1	9606.ENSP00000296589	9606.ENSP00000373570	0	0	0	0	420	45	0	933	959
SNAP91	UBC	9606.ENSP00000400459	9606.ENSP00000441543	0	0	0	0	0	0	500	63	511
TFEC	TYR	9606.ENSP00000265440	9606.ENSP00000263321	0	0	0	0	0	91	0	578	600
TFEC	TYRP1	9606.ENSP00000265440	9606.ENSP00000373570	0	0	0	0	0	91	0	487	513
TGFB2	TIMP3	9606.ENSP00000355896	9606.ENSP00000266085	0	0	0	0	113	53	0	377	431
TGFB2	WNT11	9606.ENSP00000355896	9606.ENSP00000325526	0	0	0	0	0	79	0	525	544
TGFB2	TGM2	9606.ENSP00000355896	9606.ENSP00000355330	0	0	0	0	72	45	0	604	618
TMEM176A	TMEM176B	9606.ENSP00000417626	9606.ENSP00000410269	0	0	0	761	999	236	0	300	999
TRH	TTR	9606.ENSP00000303452	9606.ENSP00000237014	0	0	0	0	0	0	0	431	431
TRPM1	TYR	9606.ENSP00000437849	9606.ENSP00000263321	0	0	0	0	632	0	0	783	916
TRPM1	TRPM3	9606.ENSP00000437849	9606.ENSP00000366314	0	0	57	959	75	0	0	400	431
TRPM1	TYRP1	9606.ENSP00000437849	9606.ENSP00000373570	0	0	0	0	245	0	0	766	816
TTR	TYRP1	9606.ENSP00000237014	9606.ENSP00000373570	0	0	0	0	127	71	0	323	402
TYR	TYRP1	9606.ENSP00000263321	9606.ENSP00000373570	0	0	86	897	760	259	0	437	896
WNT11	WT1	9606.ENSP00000325526	9606.ENSP00000368370	0	0	0	0	44	45	0	408	413
WNT11	WNT2B	9606.ENSP00000325526	9606.ENSP00000358698	0	0	68	878	0	0	500	428	710
ZIC1	ZIC4	9606.ENSP00000282928	9606.ENSP00000435509	0	0	62	948	918	0	0	420	951
PPI NETWORK OF NPC
#node1	node2	node1_string_id	node2_string_id	neighborhood_on_chromosome	gene_fusion	phylogenetic_cooccurrence	homology	coexpression	experimentally_determined_interaction	database_annotated	automated_textmining	combined_score
A2M	DCN	9606.ENSP00000323929	9606.ENSP00000052754	0	0	0	0	181	0	0	337	434
A2M	PLAT	9606.ENSP00000323929	9606.ENSP00000220809	0	0	0	0	85	127	0	621	671
A2M	SERPINE1	9606.ENSP00000323929	9606.ENSP00000223095	0	0	0	0	63	0	0	800	804
A2M	EGR1	9606.ENSP00000323929	9606.ENSP00000239938	0	0	0	0	50	45	0	449	456
A2M	SORL1	9606.ENSP00000323929	9606.ENSP00000260197	0	0	0	0	0	66	0	574	585
A2M	PDGFRB	9606.ENSP00000323929	9606.ENSP00000261799	0	0	0	0	141	170	0	456	578
A2M	EGFR	9606.ENSP00000323929	9606.ENSP00000275493	0	0	0	0	0	0	0	491	491
A2M	MASP1	9606.ENSP00000323929	9606.ENSP00000296280	0	0	0	0	88	127	0	351	438
A2M	ADAMTS12	9606.ENSP00000323929	9606.ENSP00000422554	0	0	0	0	0	292	0	269	460
A2M	F3	9606.ENSP00000323929	9606.ENSP00000334145	0	0	0	0	42	0	0	541	541
A2M	IGFBP3	9606.ENSP00000323929	9606.ENSP00000370473	0	0	0	0	86	0	0	542	563
A2M	TGFB2	9606.ENSP00000323929	9606.ENSP00000355896	0	0	0	0	76	45	0	605	621
A2M	HPR	9606.ENSP00000323929	9606.ENSP00000441828	0	0	0	0	149	123	0	548	634
A2M	PLAU	9606.ENSP00000323929	9606.ENSP00000361850	0	0	0	0	42	127	0	687	715
ABCA8	ABCC9	9606.ENSP00000467271	9606.ENSP00000261200	0	0	0	0	139	100	0	503	581
ABCA8	CBLN2	9606.ENSP00000467271	9606.ENSP00000269503	0	0	0	0	59	60	0	404	427
ABCA8	SLCO1A2	9606.ENSP00000467271	9606.ENSP00000305974	0	0	0	0	62	0	0	472	484
ABCA8	ZCCHC24	9606.ENSP00000467271	9606.ENSP00000361411	0	0	0	0	91	0	0	437	466
ABCA8	ABCB1	9606.ENSP00000467271	9606.ENSP00000478255	0	0	0	550	82	100	0	361	427
ABCB1	B3GAT2	9606.ENSP00000478255	9606.ENSP00000230053	0	0	0	0	81	0	0	445	468
ABCB1	ABCC9	9606.ENSP00000478255	9606.ENSP00000261200	0	0	0	592	234	76	0	256	428
ABCB1	ABCB4	9606.ENSP00000478255	9606.ENSP00000265723	0	0	51	978	109	0	0	637	666
ABCB1	EGFR	9606.ENSP00000478255	9606.ENSP00000275493	0	0	0	0	71	0	0	607	619
ABCB1	KIT	9606.ENSP00000478255	9606.ENSP00000288135	0	0	0	0	94	0	0	419	451
ABCB1	SHH	9606.ENSP00000478255	9606.ENSP00000297261	0	0	0	0	0	0	0	518	518
ABCB1	MGMT	9606.ENSP00000478255	9606.ENSP00000302111	50	0	0	0	52	0	0	421	433
ABCB1	SLCO1A2	9606.ENSP00000478255	9606.ENSP00000305974	0	0	0	0	86	0	0	699	713
ABCB1	OCLN	9606.ENSP00000478255	9606.ENSP00000347379	0	0	0	0	45	56	0	426	437
ABCB1	GSTA4	9606.ENSP00000478255	9606.ENSP00000360002	0	0	0	0	57	0	0	466	475
ABCB1	ALK	9606.ENSP00000478255	9606.ENSP00000373700	0	0	0	0	82	54	0	396	429
ABCB1	SLC2A1	9606.ENSP00000478255	9606.ENSP00000416293	0	0	0	0	111	66	0	469	521
ABCB1	ABCC4	9606.ENSP00000478255	9606.ENSP00000494609	0	0	0	593	234	76	0	425	558
ABCB4	MYL9	9606.ENSP00000265723	9606.ENSP00000279022	0	0	0	0	86	65	0	435	475
ABCB4	ABCC4	9606.ENSP00000265723	9606.ENSP00000494609	0	0	0	584	234	76	0	337	490
ABCB4	SLCO1A2	9606.ENSP00000265723	9606.ENSP00000305974	0	0	0	0	86	0	0	579	599
ABCC4	SLCO1A2	9606.ENSP00000494609	9606.ENSP00000305974	0	0	0	0	0	0	0	704	704
ABCC4	NR5A2	9606.ENSP00000494609	9606.ENSP00000356331	0	0	0	0	59	0	0	409	420
ABCC4	MPP1	9606.ENSP00000494609	9606.ENSP00000358547	42	0	0	0	68	370	0	103	428
ABCC4	BMPR1B	9606.ENSP00000494609	9606.ENSP00000401907	0	0	0	0	50	54	0	468	480
ABCC4	SLC2A1	9606.ENSP00000494609	9606.ENSP00000416293	0	0	0	0	69	66	0	383	417
ABCC9	LAMA4	9606.ENSP00000261200	9606.ENSP00000230538	0	0	0	0	125	0	0	393	446
ABCC9	ATP1B2	9606.ENSP00000261200	9606.ENSP00000250111	0	0	0	0	53	0	540	90	569
ABCC9	NEBL	9606.ENSP00000261200	9606.ENSP00000366326	0	0	0	0	0	56	0	396	405
ABCC9	KCND2	9606.ENSP00000261200	9606.ENSP00000333496	0	0	0	0	62	49	0	416	434
ABCC9	FGF12	9606.ENSP00000261200	9606.ENSP00000413496	0	0	0	0	50	0	0	431	436
ABCC9	KCNJ6	9606.ENSP00000261200	9606.ENSP00000477437	0	2	0	0	96	287	0	198	438
ABCC9	PDLIM3	9606.ENSP00000261200	9606.ENSP00000284767	0	0	0	0	125	48	0	405	461
ABCC9	CASQ2	9606.ENSP00000261200	9606.ENSP00000261448	0	0	0	0	88	71	0	483	524
ABCC9	CACNB2	9606.ENSP00000261200	9606.ENSP00000320025	0	0	0	0	65	0	0	584	594
ABCC9	KCND3	9606.ENSP00000261200	9606.ENSP00000319591	0	0	0	0	56	49	0	599	609
ABCC9	TNNT2	9606.ENSP00000261200	9606.ENSP00000499593	0	0	0	0	70	0	0	641	652
ABCC9	ATP1A2	9606.ENSP00000261200	9606.ENSP00000354490	0	0	0	0	84	78	540	213	653
ABCC9	KCNE5	9606.ENSP00000261200	9606.ENSP00000361173	0	0	0	0	0	0	0	664	664
ABCC9	TTN	9606.ENSP00000261200	9606.ENSP00000467141	0	0	0	0	67	90	0	660	686
ABCC9	DSG2	9606.ENSP00000261200	9606.ENSP00000261590	0	0	0	0	0	45	0	712	713
ABCC9	EYA4	9606.ENSP00000261200	9606.ENSP00000432770	0	0	0	0	81	0	0	703	715
ABCC9	RBM20	9606.ENSP00000261200	9606.ENSP00000358532	0	0	0	0	0	45	0	805	806
ABCC9	KCNJ11	9606.ENSP00000261200	9606.ENSP00000345708	0	24	0	0	106	868	900	977	999
ABLIM2	DCC	9606.ENSP00000393511	9606.ENSP00000389140	0	0	0	0	0	0	500	205	585
ABLIM2	SORCS2	9606.ENSP00000393511	9606.ENSP00000422185	0	0	0	0	99	0	0	420	455
ACKR3	BMP2	9606.ENSP00000272928	9606.ENSP00000368104	0	0	0	0	62	69	0	428	456
ACKR3	EGFR	9606.ENSP00000272928	9606.ENSP00000275493	0	0	0	0	0	48	0	767	768
ACKR3	ADM	9606.ENSP00000272928	9606.ENSP00000436607	0	0	0	0	56	0	0	871	873
ACOT2	EHHADH	9606.ENSP00000238651	9606.ENSP00000231887	0	0	0	0	95	0	0	563	587
ACOT2	UBB	9606.ENSP00000238651	9606.ENSP00000478771	0	0	0	0	56	71	500	0	523
ACOT2	ACOT9	9606.ENSP00000238651	9606.ENSP00000368605	0	0	0	0	81	0	400	614	768
ACOT9	EHHADH	9606.ENSP00000368605	9606.ENSP00000231887	57	0	0	0	51	51	218	271	428
ACOT9	PCYT1B	9606.ENSP00000368605	9606.ENSP00000368439	0	0	0	0	183	88	0	369	489
ACTG2	CNN1	9606.ENSP00000386857	9606.ENSP00000252456	0	0	0	0	793	114	0	652	930
ACTG2	CASQ2	9606.ENSP00000386857	9606.ENSP00000261448	0	0	0	0	167	103	0	308	438
ACTG2	MYL9	9606.ENSP00000386857	9606.ENSP00000279022	0	0	0	0	379	126	900	578	974
ACTG2	COL1A2	9606.ENSP00000386857	9606.ENSP00000297268	0	0	0	0	166	101	0	331	455
ACTG2	COL3A1	9606.ENSP00000386857	9606.ENSP00000304408	0	0	0	0	181	101	0	319	455
ACTG2	MYLPF	9606.ENSP00000386857	9606.ENSP00000325239	0	0	0	0	102	150	500	253	677
ADAMTS12	SULF1	9606.ENSP00000422554	9606.ENSP00000260128	0	0	0	0	123	0	0	521	563
ADAMTS12	COL1A2	9606.ENSP00000422554	9606.ENSP00000297268	0	0	0	0	181	68	0	282	404
ADAMTS12	COL3A1	9606.ENSP00000422554	9606.ENSP00000304408	0	0	0	0	201	68	0	428	537
ADAMTS3	DCN	9606.ENSP00000286657	9606.ENSP00000052754	0	0	0	0	131	0	0	475	524
ADAMTS3	FAT4	9606.ENSP00000286657	9606.ENSP00000377862	0	0	0	0	87	69	0	413	458
ADAMTS3	RUNX2	9606.ENSP00000286657	9606.ENSP00000360493	0	0	0	0	0	0	0	484	484
ADAMTS3	SRPX2	9606.ENSP00000286657	9606.ENSP00000362095	0	0	0	0	100	0	0	491	522
ADAMTS3	COL3A1	9606.ENSP00000286657	9606.ENSP00000304408	0	0	0	0	70	91	400	307	601
ADAMTS3	COL1A2	9606.ENSP00000286657	9606.ENSP00000297268	0	0	0	0	70	91	400	314	606
ADAMTS3	BCAN	9606.ENSP00000286657	9606.ENSP00000331210	0	0	0	0	0	0	0	608	608
ADAMTS3	COL11A1	9606.ENSP00000286657	9606.ENSP00000359114	0	0	0	0	88	91	400	314	613
ADAMTS3	MMP14	9606.ENSP00000286657	9606.ENSP00000308208	0	0	0	0	119	45	0	628	660
ADAMTS8	BCAN	9606.ENSP00000257359	9606.ENSP00000331210	0	0	0	0	64	0	0	614	623
ADARB2	GRIK2	9606.ENSP00000370713	9606.ENSP00000397026	0	0	0	0	104	0	0	380	422
ADCY2	ADCY8	9606.ENSP00000342952	9606.ENSP00000286355	0	0	0	851	118	0	500	170	602
ADCY2	GNAL	9606.ENSP00000342952	9606.ENSP00000334051	0	0	0	0	91	513	900	373	968
ADCY2	GRM3	9606.ENSP00000342952	9606.ENSP00000355316	0	0	0	0	121	0	0	431	479
ADCY2	POMC	9606.ENSP00000342952	9606.ENSP00000384092	0	0	0	0	0	0	0	508	508
ADCY2	PDE5A	9606.ENSP00000342952	9606.ENSP00000347046	0	0	0	0	55	126	670	120	728
ADCY2	PDE4D	9606.ENSP00000342952	9606.ENSP00000345502	0	0	0	0	55	126	670	177	746
ADCY2	MOCS1	9606.ENSP00000342952	9606.ENSP00000344794	0	0	0	0	60	0	800	79	811
ADCY2	ADCY5	9606.ENSP00000342952	9606.ENSP00000419361	0	0	66	871	84	653	500	379	891
ADCY2	RAPGEF4	9606.ENSP00000342952	9606.ENSP00000380271	0	0	0	0	147	0	900	230	928
ADCY5	ADCY8	9606.ENSP00000419361	9606.ENSP00000286355	0	0	70	865	99	0	500	409	719
ADCY5	GNAL	9606.ENSP00000419361	9606.ENSP00000334051	0	0	0	0	80	470	900	554	975
ADCY5	MOCS1	9606.ENSP00000419361	9606.ENSP00000344794	0	0	0	0	94	0	800	87	820
ADCY5	PDE4D	9606.ENSP00000419361	9606.ENSP00000345502	0	0	0	0	55	126	670	404	816
ADCY5	KCNJ11	9606.ENSP00000419361	9606.ENSP00000345708	0	0	0	0	75	0	0	612	626
ADCY5	PDE5A	9606.ENSP00000419361	9606.ENSP00000347046	0	0	0	0	63	126	670	309	788
ADCY5	PLCB4	9606.ENSP00000419361	9606.ENSP00000367762	0	0	0	0	111	0	0	453	494
ADCY5	RAPGEF4	9606.ENSP00000419361	9606.ENSP00000380271	0	0	0	0	165	0	900	512	955
ADCY5	AKAP1	9606.ENSP00000419361	9606.ENSP00000478212	0	0	0	0	0	0	0	474	474
ADCY8	GRIN2D	9606.ENSP00000286355	9606.ENSP00000263269	0	0	0	0	57	0	0	398	408
ADCY8	GRID2	9606.ENSP00000286355	9606.ENSP00000282020	0	0	0	0	164	0	0	418	493
ADCY8	POMC	9606.ENSP00000286355	9606.ENSP00000384092	0	0	0	0	0	0	0	535	535
ADCY8	PDE4D	9606.ENSP00000286355	9606.ENSP00000345502	0	0	0	0	55	126	670	313	788
ADCY8	MOCS1	9606.ENSP00000286355	9606.ENSP00000344794	0	0	0	0	81	0	800	79	816
ADCY8	GRM3	9606.ENSP00000286355	9606.ENSP00000355316	0	0	0	0	163	0	0	829	851
ADCY8	PDE5A	9606.ENSP00000286355	9606.ENSP00000347046	0	0	0	0	55	126	670	556	863
ADCY8	GNAL	9606.ENSP00000286355	9606.ENSP00000334051	0	0	0	0	59	258	900	554	964
ADCY8	RAPGEF4	9606.ENSP00000286355	9606.ENSP00000380271	0	0	0	0	160	0	900	691	971
ADD2	CAPG	9606.ENSP00000264436	9606.ENSP00000263867	0	0	0	0	0	0	720	125	744
ADD2	DPPA4	9606.ENSP00000264436	9606.ENSP00000335306	0	0	0	0	79	436	0	0	458
ADD2	TKTL1	9606.ENSP00000264436	9606.ENSP00000358931	78	0	0	0	102	0	352	166	492
ADD2	SLC2A1	9606.ENSP00000264436	9606.ENSP00000416293	46	0	0	0	55	0	0	646	653
ADGRA1	PTPRT	9606.ENSP00000376384	9606.ENSP00000362294	0	0	0	0	43	113	0	458	500
ADGRB1	SCARF1	9606.ENSP00000430945	9606.ENSP00000263071	0	0	0	0	45	0	0	428	431
ADGRB1	GNAL	9606.ENSP00000430945	9606.ENSP00000334051	0	0	0	0	0	400	0	0	400
ADGRB3	GRID2	9606.ENSP00000359630	9606.ENSP00000282020	0	0	0	0	111	0	0	388	433
ADGRB3	GNAL	9606.ENSP00000359630	9606.ENSP00000334051	0	0	0	0	0	400	0	0	400
ADGRB3	C1QL4	9606.ENSP00000359630	9606.ENSP00000335285	0	0	0	0	0	0	0	490	490
ADGRB3	GRM8	9606.ENSP00000359630	9606.ENSP00000351142	0	0	0	0	85	0	0	717	730
ADGRB3	MDGA2	9606.ENSP00000359630	9606.ENSP00000405456	0	0	0	0	316	0	0	214	440
ADGRL4	DLL4	9606.ENSP00000359778	9606.ENSP00000249749	0	0	0	0	159	45	0	554	611
ADGRL4	TIE1	9606.ENSP00000359778	9606.ENSP00000361554	0	0	0	0	311	0	0	204	428
ADGRL4	IFI44	9606.ENSP00000359778	9606.ENSP00000359783	0	0	0	0	50	99	0	438	476
ADGRL4	EDNRB	9606.ENSP00000359778	9606.ENSP00000366416	0	0	0	0	187	0	0	552	620
ADM	SERPINE1	9606.ENSP00000436607	9606.ENSP00000223095	0	0	0	0	173	0	0	414	494
ADM	BHLHE40	9606.ENSP00000436607	9606.ENSP00000256495	0	0	0	0	105	0	0	391	431
ADM	CASQ2	9606.ENSP00000436607	9606.ENSP00000261448	0	0	0	0	0	0	0	552	552
ADM	SCG2	9606.ENSP00000436607	9606.ENSP00000304133	0	0	0	0	0	0	0	454	454
ADM	TM4SF1	9606.ENSP00000436607	9606.ENSP00000304277	0	0	0	0	97	0	0	365	402
ADM	PLAU	9606.ENSP00000436607	9606.ENSP00000361850	0	0	0	0	178	0	0	375	464
ADM	EDNRB	9606.ENSP00000436607	9606.ENSP00000366416	0	0	0	0	42	0	0	501	501
ADM	POMC	9606.ENSP00000436607	9606.ENSP00000384092	0	0	0	0	0	0	400	739	836
ADM	ANGPT1	9606.ENSP00000436607	9606.ENSP00000428340	0	0	0	0	70	0	0	429	446
AFF2	ELL3	9606.ENSP00000359489	9606.ENSP00000320346	0	0	0	0	0	49	0	414	419
AFF2	GRM8	9606.ENSP00000359489	9606.ENSP00000351142	0	0	0	0	60	126	0	371	438
AFF2	NLGN3	9606.ENSP00000359489	9606.ENSP00000351591	0	0	0	0	151	0	0	366	439
AFF2	GRM3	9606.ENSP00000359489	9606.ENSP00000355316	0	0	0	0	67	126	0	369	440
AFF2	MECP2	9606.ENSP00000359489	9606.ENSP00000395535	0	0	0	0	125	53	0	400	459
AFF2	PCYT1B	9606.ENSP00000359489	9606.ENSP00000368439	0	0	0	0	163	0	0	411	486
AFF2	TENM1	9606.ENSP00000359489	9606.ENSP00000403954	0	0	0	0	213	46	0	434	538
AFF2	IL1RAPL1	9606.ENSP00000359489	9606.ENSP00000368278	0	0	0	0	139	67	0	505	568
AGAP2	GRIN2D	9606.ENSP00000449241	9606.ENSP00000263269	0	0	0	0	61	69	0	450	477
AGTR1	TGFBR3	9606.ENSP00000398832	9606.ENSP00000212355	0	0	0	0	62	49	0	394	412
AGTR1	PLAT	9606.ENSP00000398832	9606.ENSP00000220809	0	0	0	0	62	52	0	403	423
AGTR1	SERPINE1	9606.ENSP00000398832	9606.ENSP00000223095	0	0	0	0	61	0	900	544	953
AGTR1	C5	9606.ENSP00000398832	9606.ENSP00000223642	0	0	0	0	44	0	500	162	564
AGTR1	MCHR1	9606.ENSP00000398832	9606.ENSP00000249016	0	0	0	669	0	0	400	76	421
AGTR1	CHRM3	9606.ENSP00000398832	9606.ENSP00000255380	0	0	0	600	0	0	400	439	649
AGTR1	NMU	9606.ENSP00000398832	9606.ENSP00000264218	0	0	0	0	0	0	500	125	543
AGTR1	ENPEP	9606.ENSP00000398832	9606.ENSP00000265162	0	0	0	0	73	0	0	484	502
AGTR1	EGFR	9606.ENSP00000398832	9606.ENSP00000275493	0	0	0	0	72	48	0	669	682
AGTR1	FLNC	9606.ENSP00000398832	9606.ENSP00000327145	0	0	0	0	72	0	0	414	432
AGTR1	GPR39	9606.ENSP00000398832	9606.ENSP00000327417	0	0	0	580	0	0	400	54	408
AGTR1	F3	9606.ENSP00000398832	9606.ENSP00000334145	0	0	0	0	42	0	0	417	417
AGTR1	TRPC6	9606.ENSP00000398832	9606.ENSP00000340913	0	0	0	0	56	59	0	522	538
AGTR1	LDLRAP1	9606.ENSP00000398832	9606.ENSP00000363458	0	0	0	0	0	0	500	0	499
AGTR1	GNA14	9606.ENSP00000398832	9606.ENSP00000365807	0	0	0	0	44	115	650	366	787
AGTR1	EDNRB	9606.ENSP00000398832	9606.ENSP00000366416	0	0	0	605	107	0	400	214	542
AGTR1	GPER1	9606.ENSP00000398832	9606.ENSP00000380281	0	0	0	687	65	0	500	128	556
AGTR1	POMC	9606.ENSP00000398832	9606.ENSP00000384092	0	0	0	0	0	94	500	593	799
AGTR1	NELL2	9606.ENSP00000398832	9606.ENSP00000416341	0	0	0	0	0	49	0	411	415
AGTR1	TAC3	9606.ENSP00000398832	9606.ENSP00000483110	0	0	0	0	0	0	500	92	526
AHNAK	PYGL	9606.ENSP00000367263	9606.ENSP00000216392	0	0	0	0	57	0	0	393	404
AHNAK	RAB27B	9606.ENSP00000367263	9606.ENSP00000262094	0	0	0	0	72	46	0	395	418
AHNAK	S100A11	9606.ENSP00000367263	9606.ENSP00000271638	0	0	0	0	138	98	0	380	476
AHNAK	FTH1	9606.ENSP00000367263	9606.ENSP00000273550	0	0	0	0	67	0	0	777	783
AHNAK	EGFR	9606.ENSP00000367263	9606.ENSP00000275493	0	0	0	0	101	287	0	399	581
AHNAK	S100B	9606.ENSP00000367263	9606.ENSP00000291700	0	0	0	0	0	292	0	235	435
AHNAK	LTBP3	9606.ENSP00000367263	9606.ENSP00000301873	0	0	0	0	85	132	0	392	475
AHNAK	CAVIN1	9606.ENSP00000367263	9606.ENSP00000349541	0	0	0	0	143	0	0	468	525
AHNAK	S100A10	9606.ENSP00000367263	9606.ENSP00000357801	0	0	0	0	215	966	900	972	999
AHRR	NRIP1	9606.ENSP00000323816	9606.ENSP00000327213	0	0	0	0	0	0	0	453	453
AKAP1	MAATS1	9606.ENSP00000478212	9606.ENSP00000273390	0	0	0	0	0	292	0	757	820
AKAP1	PDE4D	9606.ENSP00000478212	9606.ENSP00000345502	0	0	0	0	0	0	0	892	892
AKAP1	SLC8A3	9606.ENSP00000478212	9606.ENSP00000370669	0	0	0	0	0	0	900	255	922
AKAP1	RAPGEF4	9606.ENSP00000478212	9606.ENSP00000380271	0	0	0	0	0	0	0	739	739
ALDH1L1	SLC17A6	9606.ENSP00000273450	9606.ENSP00000263160	0	0	0	0	55	0	0	415	424
ALDH1L1	SLC1A3	9606.ENSP00000273450	9606.ENSP00000265113	0	0	0	0	159	0	0	750	781
ALDH1L1	MRVI1	9606.ENSP00000273450	9606.ENSP00000412130	0	0	0	0	73	71	0	369	410
ALDH1L1	NFIA	9606.ENSP00000273450	9606.ENSP00000360231	0	0	0	0	62	0	0	403	416
ALDH1L1	KCNJ10	9606.ENSP00000273450	9606.ENSP00000495557	0	0	0	0	83	0	0	505	526
ALDH1L1	S100B	9606.ENSP00000273450	9606.ENSP00000291700	0	0	0	0	67	0	0	697	705
ALDH1L1	AMT	9606.ENSP00000273450	9606.ENSP00000273588	0	0	0	0	143	0	900	354	939
ALK	PAX8	9606.ENSP00000373700	9606.ENSP00000263334	0	0	0	0	0	0	0	480	480
ALK	EGFR	9606.ENSP00000373700	9606.ENSP00000275493	0	0	0	566	0	100	0	473	505
ALK	KIT	9606.ENSP00000373700	9606.ENSP00000288135	0	0	0	589	0	99	0	530	558
ALK	SHH	9606.ENSP00000373700	9606.ENSP00000297261	0	0	0	0	0	42	0	559	560
ALK	PCSK9	9606.ENSP00000373700	9606.ENSP00000303208	0	0	0	0	43	45	0	478	481
ALK	PTCH1	9606.ENSP00000373700	9606.ENSP00000332353	0	0	0	0	0	47	0	449	453
ALK	LMO1	9606.ENSP00000373700	9606.ENSP00000338207	0	0	0	0	42	58	0	481	490
ALK	NKX2-1	9606.ENSP00000373700	9606.ENSP00000346879	0	0	0	0	0	0	0	660	660
ALK	ALKAL1	9606.ENSP00000373700	9606.ENSP00000351345	0	0	0	0	0	405	0	477	675
ALK	TGFB2	9606.ENSP00000373700	9606.ENSP00000355896	0	0	0	0	106	126	0	299	404
ALK	CD55	9606.ENSP00000373700	9606.ENSP00000356030	0	0	0	0	88	45	0	579	602
ALK	CD2	9606.ENSP00000373700	9606.ENSP00000358490	0	0	0	0	56	62	0	481	500
ALK	EDNRB	9606.ENSP00000373700	9606.ENSP00000366416	0	0	0	0	121	0	0	466	511
ALK	PAX3	9606.ENSP00000373700	9606.ENSP00000375921	0	0	0	0	94	62	0	387	433
ALK	SLC2A1	9606.ENSP00000373700	9606.ENSP00000416293	0	0	0	0	48	72	0	469	489
ALK	MECP2	9606.ENSP00000373700	9606.ENSP00000395535	0	0	0	0	0	0	400	479	674
ALK	PTPRZ1	9606.ENSP00000373700	9606.ENSP00000377047	0	0	0	0	74	333	400	639	848
ALKAL1	RIMS4	9606.ENSP00000351345	9606.ENSP00000439287	0	0	0	0	0	0	0	447	447
ALPL	CNTN3	9606.ENSP00000363973	9606.ENSP00000263665	0	0	0	0	0	0	400	0	400
ALPL	THY1	9606.ENSP00000363973	9606.ENSP00000284240	0	0	0	0	156	0	400	447	695
ALPL	COL1A2	9606.ENSP00000363973	9606.ENSP00000297268	0	0	0	0	0	0	0	559	559
ALPL	RUNX2	9606.ENSP00000363973	9606.ENSP00000360493	0	0	0	0	0	0	0	891	891
ALPL	DKK1	9606.ENSP00000363973	9606.ENSP00000363081	0	0	0	0	0	0	0	441	441
ALPL	CNTN5	9606.ENSP00000363973	9606.ENSP00000435637	0	0	0	0	0	0	400	0	400
ALPL	MDGA2	9606.ENSP00000363973	9606.ENSP00000405456	0	0	0	0	0	0	400	52	406
ALPL	PNPO	9606.ENSP00000363973	9606.ENSP00000493302	0	0	0	0	0	65	0	396	411
ALPL	LYPD6B	9606.ENSP00000363973	9606.ENSP00000387077	0	0	0	0	0	0	400	76	422
ALPL	DIO3	9606.ENSP00000363973	9606.ENSP00000427336	0	0	0	0	42	0	0	428	428
ALPL	POSTN	9606.ENSP00000363973	9606.ENSP00000369071	0	0	0	0	0	0	0	432	432
ALPL	SLC2A1	9606.ENSP00000363973	9606.ENSP00000416293	0	0	0	0	87	0	0	635	653
ALPL	BMP2	9606.ENSP00000363973	9606.ENSP00000368104	0	0	0	0	44	0	0	756	757
AMT	MYBPH	9606.ENSP00000273588	9606.ENSP00000255416	0	0	0	0	44	0	0	984	984
AMT	CPS1	9606.ENSP00000273588	9606.ENSP00000402608	0	0	0	0	55	0	0	407	416
AMT	GLUD2	9606.ENSP00000273588	9606.ENSP00000327589	0	0	0	0	0	0	800	139	820
ANGPT1	SERPINE1	9606.ENSP00000428340	9606.ENSP00000223095	0	0	0	0	0	0	0	477	477
ANGPT1	LAMA4	9606.ENSP00000428340	9606.ENSP00000230538	0	0	0	0	115	0	0	466	507
ANGPT1	DLL4	9606.ENSP00000428340	9606.ENSP00000249749	0	0	0	0	68	69	0	513	540
ANGPT1	PDGFRB	9606.ENSP00000428340	9606.ENSP00000261799	0	0	0	0	67	115	650	745	916
ANGPT1	ERBB3	9606.ENSP00000428340	9606.ENSP00000267101	0	0	0	0	49	0	650	249	728
ANGPT1	EGFR	9606.ENSP00000428340	9606.ENSP00000275493	0	0	0	0	49	0	650	588	850
ANGPT1	THY1	9606.ENSP00000428340	9606.ENSP00000284240	0	0	0	0	0	0	0	474	474
ANGPT1	KIT	9606.ENSP00000428340	9606.ENSP00000288135	0	0	0	0	99	115	650	499	841
ANGPT1	SHH	9606.ENSP00000428340	9606.ENSP00000297261	0	0	0	0	50	53	0	408	421
ANGPT1	PTCH1	9606.ENSP00000428340	9606.ENSP00000332353	0	0	0	0	0	0	0	508	508
ANGPT1	F3	9606.ENSP00000428340	9606.ENSP00000334145	0	0	0	0	0	0	0	400	400
ANGPT1	ERBB4	9606.ENSP00000428340	9606.ENSP00000342235	0	0	0	0	49	0	650	204	712
ANGPT1	OCLN	9606.ENSP00000428340	9606.ENSP00000347379	0	0	0	0	0	69	0	453	469
ANGPT1	THBS2	9606.ENSP00000428340	9606.ENSP00000355751	0	0	0	0	71	69	0	439	472
ANGPT1	RUNX2	9606.ENSP00000428340	9606.ENSP00000360493	0	0	0	0	56	0	0	428	437
ANGPT1	TIE1	9606.ENSP00000428340	9606.ENSP00000361554	0	0	0	0	104	136	0	998	998
ANGPT1	FGF9	9606.ENSP00000428340	9606.ENSP00000371790	0	0	0	0	0	0	0	585	585
ANGPT1	NTRK1	9606.ENSP00000428340	9606.ENSP00000431418	0	0	0	0	0	0	650	991	996
ANOS1	LHX4	9606.ENSP00000262648	9606.ENSP00000263726	0	0	0	0	0	0	0	401	400
ANOS1	TENM1	9606.ENSP00000262648	9606.ENSP00000403954	0	0	0	0	95	0	0	416	449
ANOS1	SULT1C4	9606.ENSP00000262648	9606.ENSP00000272452	0	0	0	0	0	0	0	513	513
ANOS1	FEZF1	9606.ENSP00000262648	9606.ENSP00000411145	0	0	0	0	0	0	0	561	561
ANOS1	FGF9	9606.ENSP00000262648	9606.ENSP00000371790	0	0	0	0	0	0	500	299	634
ANOS1	TAC3	9606.ENSP00000262648	9606.ENSP00000483110	0	0	0	0	0	0	0	692	692
APBA1	NEFM	9606.ENSP00000265381	9606.ENSP00000221166	0	0	0	0	122	54	0	360	422
APBA1	SLC17A6	9606.ENSP00000265381	9606.ENSP00000263160	0	0	0	0	109	0	0	405	447
APBA1	GRIN2D	9606.ENSP00000265381	9606.ENSP00000263269	0	0	0	0	72	0	500	0	516
APBA1	CNTNAP2	9606.ENSP00000265381	9606.ENSP00000354778	0	0	0	0	64	0	0	423	436
APBA1	STX3	9606.ENSP00000265381	9606.ENSP00000338562	0	0	0	0	48	437	0	51	446
APBA1	MPP1	9606.ENSP00000265381	9606.ENSP00000358547	0	0	0	0	63	268	0	272	457
APBA1	NXPH1	9606.ENSP00000265381	9606.ENSP00000384551	0	0	0	0	139	0	0	455	511
APBA1	NEUROG1	9606.ENSP00000265381	9606.ENSP00000317580	0	0	0	0	42	0	0	512	512
APBA1	MGMT	9606.ENSP00000265381	9606.ENSP00000302111	0	0	0	0	0	0	0	582	582
APBA1	CACNA1G	9606.ENSP00000265381	9606.ENSP00000352011	0	0	0	0	85	0	0	604	622
APBA1	NRXN3	9606.ENSP00000265381	9606.ENSP00000489551	0	0	0	0	129	76	500	174	623
APBA1	RIMS1	9606.ENSP00000265381	9606.ENSP00000428417	0	0	0	0	167	0	500	334	699
APBA1	CNTNAP3	9606.ENSP00000265381	9606.ENSP00000297668	0	0	0	0	0	292	0	707	783
ARHGAP31	DLL4	9606.ENSP00000264245	9606.ENSP00000249749	0	0	0	0	75	0	0	425	445
ARHGAP31	PDLIM1	9606.ENSP00000264245	9606.ENSP00000360305	0	0	0	0	51	0	0	403	410
ARHGAP31	PAK3	9606.ENSP00000264245	9606.ENSP00000353864	0	0	0	0	0	0	400	62	413
ARHGAP31	PAK1	9606.ENSP00000264245	9606.ENSP00000278568	0	0	0	0	44	0	400	62	414
ARHGAP31	RHOU	9606.ENSP00000264245	9606.ENSP00000355652	0	0	0	0	55	53	500	228	608
ARSJ	SULF1	9606.ENSP00000320219	9606.ENSP00000260128	0	0	225	559	67	69	0	227	410
ARSJ	PALMD	9606.ENSP00000320219	9606.ENSP00000263174	0	0	0	0	67	0	0	454	469
ARSJ	SUMF1	9606.ENSP00000320219	9606.ENSP00000272902	0	0	430	0	0	46	400	354	761
ART5	PARP8	9606.ENSP00000352992	9606.ENSP00000281631	0	0	0	0	0	0	0	417	416
ASCL1	GLI1	9606.ENSP00000266744	9606.ENSP00000228682	0	0	0	0	59	91	0	503	537
ASCL1	EGR1	9606.ENSP00000266744	9606.ENSP00000239938	0	0	0	0	59	91	500	228	626
ASCL1	LHX5	9606.ENSP00000266744	9606.ENSP00000261731	0	0	0	0	62	48	0	394	412
ASCL1	SLC17A6	9606.ENSP00000266744	9606.ENSP00000263160	0	0	0	0	106	0	0	450	487
ASCL1	SLC1A3	9606.ENSP00000266744	9606.ENSP00000265113	0	0	0	0	80	0	0	507	527
ASCL1	CALB1	9606.ENSP00000266744	9606.ENSP00000265431	0	0	0	0	56	0	0	491	499
ASCL1	NFIA	9606.ENSP00000266744	9606.ENSP00000360231	0	0	0	0	0	0	0	400	400
ASCL1	EGFR	9606.ENSP00000266744	9606.ENSP00000275493	0	0	0	0	0	69	0	387	405
ASCL1	GRM8	9606.ENSP00000266744	9606.ENSP00000351142	0	0	0	0	74	0	0	385	406
ASCL1	PAX7	9606.ENSP00000266744	9606.ENSP00000364524	0	0	0	0	67	0	0	396	412
ASCL1	NR2F1	9606.ENSP00000266744	9606.ENSP00000325819	0	0	0	0	80	52	0	393	425
ASCL1	DBH	9606.ENSP00000266744	9606.ENSP00000376776	0	0	0	0	65	0	0	411	426
ASCL1	OTP	9606.ENSP00000266744	9606.ENSP00000302814	0	0	0	0	102	48	0	389	432
ASCL1	PAX3	9606.ENSP00000266744	9606.ENSP00000375921	0	0	0	0	0	0	0	436	436
ASCL1	SOX3	9606.ENSP00000266744	9606.ENSP00000359567	0	0	0	0	103	0	0	400	439
ASCL1	STMN2	9606.ENSP00000266744	9606.ENSP00000429243	0	0	0	0	109	0	0	399	442
ASCL1	SP9	9606.ENSP00000266744	9606.ENSP00000378418	0	0	0	0	59	91	0	403	445
ASCL1	EMX2	9606.ENSP00000266744	9606.ENSP00000450962	0	0	0	0	55	0	0	449	458
ASCL1	PAX2	9606.ENSP00000266744	9606.ENSP00000359319	0	0	0	0	49	0	0	455	459
ASCL1	BCL11B	9606.ENSP00000266744	9606.ENSP00000349723	0	0	0	0	59	70	0	446	472
ASCL1	NFIB	9606.ENSP00000266744	9606.ENSP00000370340	0	0	0	0	0	0	0	482	482
ASCL1	S100B	9606.ENSP00000266744	9606.ENSP00000291700	0	0	0	0	84	0	0	474	497
ASCL1	DBX1	9606.ENSP00000266744	9606.ENSP00000436881	0	0	0	0	68	46	0	490	507
ASCL1	FEZF2	9606.ENSP00000266744	9606.ENSP00000283268	0	0	0	0	90	91	0	453	508
ASCL1	MEF2C	9606.ENSP00000266744	9606.ENSP00000340874	0	0	0	0	52	230	0	387	513
ASCL1	EN2	9606.ENSP00000266744	9606.ENSP00000297375	0	0	0	0	80	0	0	509	529
ASCL1	NKX6-2	9606.ENSP00000266744	9606.ENSP00000357581	0	0	0	0	97	0	0	532	560
ASCL1	ZIC1	9606.ENSP00000266744	9606.ENSP00000282928	0	0	0	0	125	91	0	520	585
ASCL1	OTX2	9606.ENSP00000266744	9606.ENSP00000500595	0	0	0	0	60	0	0	598	606
ASCL1	SOX1	9606.ENSP00000266744	9606.ENSP00000330218	0	0	0	0	134	0	0	589	629
ASCL1	LHX1	9606.ENSP00000266744	9606.ENSP00000477829	0	0	0	0	60	48	0	630	640
ASCL1	HEY2	9606.ENSP00000266744	9606.ENSP00000357348	0	0	0	0	57	94	0	620	647
ASCL1	NKX2-1	9606.ENSP00000266744	9606.ENSP00000346879	0	0	0	0	67	71	0	633	654
ASCL1	SHH	9606.ENSP00000266744	9606.ENSP00000297261	0	0	0	0	81	70	0	632	658
ASCL1	SCRT1	9606.ENSP00000266744	9606.ENSP00000455711	0	0	0	0	147	71	0	643	692
ASCL1	FOXA2	9606.ENSP00000266744	9606.ENSP00000400341	0	0	0	0	47	55	0	732	738
ASCL1	LHX2	9606.ENSP00000266744	9606.ENSP00000362717	0	0	0	0	86	48	0	735	749
ASCL1	PAX6	9606.ENSP00000266744	9606.ENSP00000492024	0	0	0	0	78	0	0	761	770
ASCL1	FOXG1	9606.ENSP00000266744	9606.ENSP00000339004	0	0	0	0	164	53	0	734	771
ASCL1	LMX1A	9606.ENSP00000266744	9606.ENSP00000340226	0	0	0	0	0	48	0	799	801
ASCL1	NEUROG1	9606.ENSP00000266744	9606.ENSP00000317580	0	0	0	0	110	98	0	870	886
ASCL1	MYT1L	9606.ENSP00000266744	9606.ENSP00000497479	0	0	0	0	134	0	0	960	964
ASCL1	NEUROG2	9606.ENSP00000266744	9606.ENSP00000317333	0	0	0	0	139	113	0	971	976
ASS1	GLUD2	9606.ENSP00000361471	9606.ENSP00000327589	0	0	0	0	237	0	0	509	609
ASS1	TKTL1	9606.ENSP00000361471	9606.ENSP00000358931	0	0	0	0	189	0	0	317	422
ASS1	CRABP2	9606.ENSP00000361471	9606.ENSP00000482841	0	0	0	0	101	0	0	367	407
ASS1	GATM	9606.ENSP00000361471	9606.ENSP00000379895	0	0	0	0	42	44	0	440	442
ASS1	DBH	9606.ENSP00000361471	9606.ENSP00000376776	0	0	0	0	0	0	0	586	586
ASS1	CPS1	9606.ENSP00000361471	9606.ENSP00000402608	111	589	0	0	695	0	913	925	999
ASTN1	LAMB1	9606.ENSP00000354536	9606.ENSP00000222399	0	0	0	0	0	0	0	426	426
ASTN1	CLVS2	9606.ENSP00000354536	9606.ENSP00000275162	0	0	0	0	253	51	0	234	410
ASTN1	CNTN2	9606.ENSP00000354536	9606.ENSP00000330633	0	0	0	0	255	0	0	433	559
ASTN1	PTPRZ1	9606.ENSP00000354536	9606.ENSP00000377047	0	0	0	0	202	43	0	296	416
ATF7-NPFF	HSPA1A	9606.ENSP00000466174	9606.ENSP00000364802	0	0	0	0	0	85	0	511	533
ATL3	REEP6	9606.ENSP00000381844	9606.ENSP00000233596	0	0	0	0	0	0	0	467	467
ATL3	RETREG1	9606.ENSP00000381844	9606.ENSP00000304642	0	0	0	0	0	0	0	814	814
ATL3	REEP1	9606.ENSP00000381844	9606.ENSP00000392197	0	0	0	0	0	71	0	950	951
ATP1A2	ATP1B2	9606.ENSP00000354490	9606.ENSP00000250111	0	0	0	0	256	299	900	887	993
ATP1A2	CASQ2	9606.ENSP00000354490	9606.ENSP00000261448	0	47	0	0	393	71	0	351	605
ATP1A2	SLC1A3	9606.ENSP00000354490	9606.ENSP00000265113	0	0	0	0	164	67	0	497	573
ATP1A2	FXYD7	9606.ENSP00000354490	9606.ENSP00000270310	0	0	0	0	109	0	500	174	599
ATP1A2	SCN1A	9606.ENSP00000354490	9606.ENSP00000303540	0	0	0	0	138	94	0	913	926
ATP1A2	NLGN3	9606.ENSP00000354490	9606.ENSP00000351591	0	0	0	0	131	0	0	501	548
ATP1A2	TLE2	9606.ENSP00000354490	9606.ENSP00000466542	0	0	0	0	72	0	0	451	468
ATP1A2	SLC4A4	9606.ENSP00000354490	9606.ENSP00000393557	0	0	0	0	98	0	0	445	478
ATP1A2	KCNJ10	9606.ENSP00000354490	9606.ENSP00000495557	0	0	0	0	141	0	0	438	497
ATP1A2	CHRDL1	9606.ENSP00000354490	9606.ENSP00000361112	0	0	0	0	141	71	0	429	504
ATP1A2	SLC2A1	9606.ENSP00000354490	9606.ENSP00000416293	0	0	0	0	56	0	0	557	564
ATP1A2	KCNJ9	9606.ENSP00000354490	9606.ENSP00000357067	0	0	0	0	241	0	0	475	585
ATP1A2	CASQ1	9606.ENSP00000354490	9606.ENSP00000357057	0	60	0	0	172	71	0	648	711
ATP1B2	KCNJ10	9606.ENSP00000250111	9606.ENSP00000495557	0	0	0	0	155	0	0	403	474
ATP1B2	FXYD7	9606.ENSP00000250111	9606.ENSP00000270310	0	0	0	0	109	0	500	197	611
ATP8A1	SHISA3	9606.ENSP00000371084	9606.ENSP00000326445	0	0	0	0	0	0	0	400	400
B3GALT1	GCNT4	9606.ENSP00000376456	9606.ENSP00000317027	0	0	0	0	62	0	0	432	444
B3GALT1	ST8SIA3	9606.ENSP00000376456	9606.ENSP00000320431	0	0	0	0	105	0	0	357	400
B3GALT1	B3GALT5	9606.ENSP00000376456	9606.ENSP00000381699	0	0	0	882	56	0	900	147	912
B3GAT2	DCN	9606.ENSP00000230053	9606.ENSP00000052754	0	0	0	0	0	0	400	0	400
B3GAT2	GPC3	9606.ENSP00000230053	9606.ENSP00000377836	0	0	0	0	0	0	400	113	445
B3GAT2	CBR1	9606.ENSP00000230053	9606.ENSP00000290349	0	0	0	0	0	0	0	446	446
B3GAT2	SLCO1A2	9606.ENSP00000230053	9606.ENSP00000305974	0	0	0	0	88	0	0	435	462
B3GAT2	BCAN	9606.ENSP00000230053	9606.ENSP00000331210	0	0	0	0	68	0	400	141	478
B3GAT2	SULT1C4	9606.ENSP00000230053	9606.ENSP00000272452	0	0	0	0	42	0	0	512	512
BCAN	DCN	9606.ENSP00000331210	9606.ENSP00000052754	0	0	0	0	46	45	400	604	754
BCAN	TNC	9606.ENSP00000331210	9606.ENSP00000265131	0	0	0	0	67	179	500	184	645
BCAN	COL9A3	9606.ENSP00000331210	9606.ENSP00000496793	0	0	0	0	86	45	0	415	445
BCAN	GPC3	9606.ENSP00000331210	9606.ENSP00000377836	0	0	0	0	0	0	500	216	591
BCAN	NFASC	9606.ENSP00000331210	9606.ENSP00000344786	0	0	0	0	144	0	0	613	655
BCAN	PTPRZ1	9606.ENSP00000331210	9606.ENSP00000377047	0	0	0	0	161	88	0	988	990
BCL11B	DLL4	9606.ENSP00000349723	9606.ENSP00000249749	0	0	0	0	47	95	0	499	530
BCL11B	CUX2	9606.ENSP00000349723	9606.ENSP00000261726	0	0	0	0	42	98	0	591	616
BCL11B	LYL1	9606.ENSP00000349723	9606.ENSP00000264824	0	0	0	0	66	70	0	727	742
BCL11B	LEF1	9606.ENSP00000349723	9606.ENSP00000265165	0	0	0	0	179	91	0	474	573
BCL11B	CALB1	9606.ENSP00000349723	9606.ENSP00000265431	0	0	0	0	42	95	0	488	517
BCL11B	FEZF2	9606.ENSP00000349723	9606.ENSP00000283268	0	0	0	575	0	0	0	419	418
BCL11B	SHH	9606.ENSP00000349723	9606.ENSP00000297261	0	0	0	0	54	90	0	405	443
BCL11B	NEUROG2	9606.ENSP00000349723	9606.ENSP00000317333	0	0	0	0	0	46	0	480	483
BCL11B	NR2F1	9606.ENSP00000349723	9606.ENSP00000325819	0	0	0	0	0	523	0	982	991
BCL11B	LMO1	9606.ENSP00000349723	9606.ENSP00000338207	0	0	0	0	51	71	0	632	647
BCL11B	FOXG1	9606.ENSP00000349723	9606.ENSP00000339004	0	0	0	0	42	96	0	649	670
BCL11B	MEF2C	9606.ENSP00000349723	9606.ENSP00000340874	0	0	0	0	0	78	0	382	406
BCL11B	NKX2-1	9606.ENSP00000349723	9606.ENSP00000346879	0	0	0	0	0	0	0	491	491
BCL11B	CD2	9606.ENSP00000349723	9606.ENSP00000358490	0	0	0	0	277	71	0	199	415
BCL11B	OTX2	9606.ENSP00000349723	9606.ENSP00000500595	0	0	0	0	68	51	0	392	416
BCL11B	EMX2	9606.ENSP00000349723	9606.ENSP00000450962	0	0	0	0	53	49	0	406	418
BCL11B	ETS1	9606.ENSP00000349723	9606.ENSP00000376436	0	0	0	0	84	45	0	433	460
BCL11B	LHX2	9606.ENSP00000349723	9606.ENSP00000362717	0	0	0	0	60	71	0	434	463
BCL11B	MYT1L	9606.ENSP00000349723	9606.ENSP00000497479	0	0	0	0	54	0	0	465	472
BCL11B	UNC5D	9606.ENSP00000349723	9606.ENSP00000385143	0	0	0	0	42	0	0	488	489
BCL11B	RORB	9606.ENSP00000349723	9606.ENSP00000366093	0	0	0	0	49	45	0	485	491
BCL11B	DPF3	9606.ENSP00000349723	9606.ENSP00000479526	0	0	0	0	49	46	540	251	645
BCL11B	PAX6	9606.ENSP00000349723	9606.ENSP00000492024	0	0	0	0	0	69	0	703	711
BFSP1	MAF	9606.ENSP00000367104	9606.ENSP00000327048	0	0	0	0	44	0	0	446	448
BFSP1	PAX6	9606.ENSP00000367104	9606.ENSP00000492024	0	0	0	0	0	0	0	447	447
BHLHE40	EGR1	9606.ENSP00000256495	9606.ENSP00000239938	0	0	0	0	201	51	0	398	504
BHLHE40	BHLHE41	9606.ENSP00000256495	9606.ENSP00000242728	0	0	0	832	116	449	900	475	971
BHLHE40	SLC2A1	9606.ENSP00000256495	9606.ENSP00000416293	0	0	0	0	188	0	0	292	401
BHLHE40	RORA	9606.ENSP00000256495	9606.ENSP00000261523	0	0	0	0	67	0	0	868	872
BHLHE40	RORB	9606.ENSP00000256495	9606.ENSP00000366093	0	0	0	0	0	225	0	856	883
BHLHE41	SERPINE1	9606.ENSP00000242728	9606.ENSP00000223095	0	0	0	0	0	0	0	418	418
BHLHE41	CDKN1A	9606.ENSP00000242728	9606.ENSP00000384849	0	0	0	0	58	0	0	474	484
BHLHE41	NR2F1	9606.ENSP00000242728	9606.ENSP00000325819	0	0	0	0	73	45	0	551	568
BHLHE41	RORB	9606.ENSP00000242728	9606.ENSP00000366093	0	0	0	0	0	0	0	856	856
BHLHE41	RORA	9606.ENSP00000242728	9606.ENSP00000261523	0	0	0	0	42	329	0	871	909
BMP2	DCN	9606.ENSP00000368104	9606.ENSP00000052754	0	0	0	0	42	0	0	441	442
BMP2	CHRD	9606.ENSP00000368104	9606.ENSP00000204604	0	0	0	0	0	474	900	985	999
BMP2	TGFBR3	9606.ENSP00000368104	9606.ENSP00000212355	0	0	0	0	0	45	0	825	825
BMP2	SFRP1	9606.ENSP00000368104	9606.ENSP00000220772	0	0	0	0	67	0	0	450	465
BMP2	GLI1	9606.ENSP00000368104	9606.ENSP00000228682	0	0	0	0	0	70	0	491	507
BMP2	TBX2	9606.ENSP00000368104	9606.ENSP00000240328	0	0	0	0	50	71	0	611	626
BMP2	LEF1	9606.ENSP00000368104	9606.ENSP00000265165	0	0	0	0	55	0	0	453	461
BMP2	EGFR	9606.ENSP00000368104	9606.ENSP00000275493	0	0	0	0	84	71	0	411	455
BMP2	HOXA10	9606.ENSP00000368104	9606.ENSP00000283921	0	0	0	0	0	0	0	564	564
BMP2	THY1	9606.ENSP00000368104	9606.ENSP00000284240	0	0	0	0	0	0	0	514	514
BMP2	SHH	9606.ENSP00000368104	9606.ENSP00000297261	0	0	0	0	0	106	0	820	832
BMP2	COL1A2	9606.ENSP00000368104	9606.ENSP00000297268	0	0	0	0	60	99	0	461	504
BMP2	SOSTDC1	9606.ENSP00000368104	9606.ENSP00000304930	0	0	0	0	74	292	0	507	648
BMP2	WFIKKN1	9606.ENSP00000368104	9606.ENSP00000324763	0	0	0	0	50	405	0	459	668
BMP2	PTCH1	9606.ENSP00000368104	9606.ENSP00000332353	0	0	0	0	44	166	0	490	558
BMP2	WNT7B	9606.ENSP00000368104	9606.ENSP00000341032	0	0	0	0	0	97	0	364	402
BMP2	SCUBE1	9606.ENSP00000368104	9606.ENSP00000354080	0	0	0	0	0	53	0	445	452
BMP2	TGFB2	9606.ENSP00000368104	9606.ENSP00000355896	0	0	0	618	66	393	0	549	722
BMP2	COL11A1	9606.ENSP00000368104	9606.ENSP00000359114	0	0	0	0	0	99	0	542	570
BMP2	BMP5	9606.ENSP00000368104	9606.ENSP00000359866	0	0	0	764	82	268	0	277	472
BMP2	RUNX2	9606.ENSP00000368104	9606.ENSP00000360493	0	0	0	0	54	0	750	931	982
BMP2	CHRDL1	9606.ENSP00000368104	9606.ENSP00000361112	0	0	0	0	48	91	500	298	655
BMP2	DKK1	9606.ENSP00000368104	9606.ENSP00000363081	0	0	0	0	67	79	0	748	764
BMP2	ID1	9606.ENSP00000368104	9606.ENSP00000365280	0	0	0	0	86	0	0	586	605
BMP2	ETS1	9606.ENSP00000368104	9606.ENSP00000376436	0	0	0	0	0	0	0	400	400
BMP2	GPC3	9606.ENSP00000368104	9606.ENSP00000377836	0	0	0	0	64	180	0	285	403
BMP2	FOXA2	9606.ENSP00000368104	9606.ENSP00000400341	0	0	0	0	78	0	0	399	422
BMP2	POSTN	9606.ENSP00000368104	9606.ENSP00000369071	0	0	0	0	80	0	0	411	435
BMP2	NFATC1	9606.ENSP00000368104	9606.ENSP00000389377	0	0	0	0	0	0	0	470	470
BMP2	IGF2	9606.ENSP00000368104	9606.ENSP00000391826	0	0	0	0	159	0	0	397	471
BMP2	IGFBP3	9606.ENSP00000368104	9606.ENSP00000370473	0	0	0	0	84	0	0	550	570
BMP2	FGF9	9606.ENSP00000368104	9606.ENSP00000371790	0	0	0	0	61	0	0	773	778
BMP2	GREM1	9606.ENSP00000368104	9606.ENSP00000498748	0	0	0	0	0	69	650	987	995
BMP2	BMPR1B	9606.ENSP00000368104	9606.ENSP00000401907	0	0	0	0	53	855	900	995	999
BMP5	CHRD	9606.ENSP00000359866	9606.ENSP00000204604	0	0	0	0	0	179	900	776	980
BMP5	PRDM16	9606.ENSP00000359866	9606.ENSP00000270722	0	0	0	0	0	45	0	424	427
BMP5	GDF7	9606.ENSP00000359866	9606.ENSP00000272224	0	0	0	681	69	268	0	322	497
BMP5	SHH	9606.ENSP00000359866	9606.ENSP00000297261	0	0	0	0	55	86	0	408	444
BMP5	TFAP2A	9606.ENSP00000359866	9606.ENSP00000501092	0	0	0	0	0	0	0	421	421
BMP5	GREM1	9606.ENSP00000359866	9606.ENSP00000498748	0	0	0	0	0	69	650	392	784
BMP5	BMPR1B	9606.ENSP00000359866	9606.ENSP00000401907	0	0	0	0	0	167	900	751	977
BMP8A	CHRD	9606.ENSP00000327440	9606.ENSP00000204604	0	0	0	0	48	172	900	264	934
BMP8A	SCG2	9606.ENSP00000327440	9606.ENSP00000304133	0	0	0	0	49	0	0	497	501
BMP8A	GREM1	9606.ENSP00000327440	9606.ENSP00000498748	0	0	0	0	49	69	650	72	673
BMP8A	BMPR1B	9606.ENSP00000327440	9606.ENSP00000401907	0	0	0	0	0	126	900	609	962
BMPR1B	HOXC8	9606.ENSP00000401907	9606.ENSP00000040584	0	0	0	0	0	94	0	404	437
BMPR1B	CHRD	9606.ENSP00000401907	9606.ENSP00000204604	0	0	0	0	0	70	0	575	588
BMPR1B	TGFBR3	9606.ENSP00000401907	9606.ENSP00000212355	0	0	0	0	0	98	0	373	410
BMPR1B	INHBA	9606.ENSP00000401907	9606.ENSP00000242208	0	0	0	0	74	126	0	390	464
BMPR1B	PDGFRB	9606.ENSP00000401907	9606.ENSP00000261799	0	0	0	0	42	91	0	400	431
BMPR1B	GDF7	9606.ENSP00000401907	9606.ENSP00000272224	0	0	0	0	52	414	900	758	984
BMPR1B	EGFR	9606.ENSP00000401907	9606.ENSP00000275493	0	0	0	559	0	93	0	367	401
BMPR1B	SHH	9606.ENSP00000401907	9606.ENSP00000297261	0	0	0	0	55	42	0	398	407
BMPR1B	ZBTB16	9606.ENSP00000401907	9606.ENSP00000338157	0	0	0	0	44	71	0	398	419
BMPR1B	TGFB2	9606.ENSP00000401907	9606.ENSP00000355896	0	0	0	0	49	126	0	412	469
BMPR1B	NR5A2	9606.ENSP00000401907	9606.ENSP00000356331	0	0	0	0	54	0	0	419	427
BMPR1B	RUNX2	9606.ENSP00000401907	9606.ENSP00000360493	0	0	0	0	70	0	0	460	477
BMPR1B	ID1	9606.ENSP00000401907	9606.ENSP00000365280	0	0	0	0	0	0	0	492	492
BNC2	LBX1	9606.ENSP00000370047	9606.ENSP00000359212	0	0	0	0	0	0	0	507	507
BNC2	TRPS1	9606.ENSP00000370047	9606.ENSP00000379065	0	0	0	0	88	0	0	422	451
BTN3A2	HLA-C	9606.ENSP00000366937	9606.ENSP00000365402	0	0	0	0	154	0	0	467	529
BTN3A2	MICA	9606.ENSP00000366937	9606.ENSP00000413079	0	0	284	0	60	0	0	276	470
BTN3A2	HLA-B	9606.ENSP00000366937	9606.ENSP00000399168	0	0	0	0	315	0	0	417	583
C10orf105	CDH23	9606.ENSP00000403151	9606.ENSP00000224721	0	0	0	0	49	0	0	400	405
C1QTNF6	CTSH	9606.ENSP00000338812	9606.ENSP00000220166	0	0	0	0	0	0	0	661	661
C1QTNF6	ERBB3	9606.ENSP00000338812	9606.ENSP00000267101	0	0	0	0	0	0	0	434	434
C5	IGFBP3	9606.ENSP00000223642	9606.ENSP00000370473	0	0	0	0	62	0	0	413	426
C5	MASP1	9606.ENSP00000223642	9606.ENSP00000296280	0	0	0	0	87	127	0	386	468
C5	MCHR1	9606.ENSP00000223642	9606.ENSP00000249016	0	0	0	0	0	0	500	0	499
C5	CD55	9606.ENSP00000223642	9606.ENSP00000356030	0	0	0	0	62	0	0	489	501
C5	GPER1	9606.ENSP00000223642	9606.ENSP00000380281	0	0	0	0	56	0	500	0	507
C5	NMU	9606.ENSP00000223642	9606.ENSP00000264218	0	0	0	0	83	0	500	0	521
C5	POMC	9606.ENSP00000223642	9606.ENSP00000384092	0	0	0	0	0	0	500	91	526
CA12	SERPINE1	9606.ENSP00000178638	9606.ENSP00000223095	0	0	0	0	86	0	0	377	406
CA12	RNASE1	9606.ENSP00000178638	9606.ENSP00000381057	0	0	0	0	43	0	0	465	466
CA12	FTH1	9606.ENSP00000178638	9606.ENSP00000273550	0	0	0	0	49	53	0	480	490
CA12	SLC4A4	9606.ENSP00000178638	9606.ENSP00000393557	0	0	0	0	94	0	0	527	553
CA12	SLC2A1	9606.ENSP00000178638	9606.ENSP00000416293	0	0	0	0	56	0	0	571	577
CA2	CD2	9606.ENSP00000285379	9606.ENSP00000358490	0	0	0	0	60	0	0	397	409
CA2	RNASE1	9606.ENSP00000285379	9606.ENSP00000381057	0	0	0	0	84	0	0	470	493
CA2	NFATC1	9606.ENSP00000285379	9606.ENSP00000389377	0	0	0	0	0	0	0	522	522
CA2	MBP	9606.ENSP00000285379	9606.ENSP00000380958	0	0	0	0	83	0	0	549	569
CA2	SLC4A4	9606.ENSP00000285379	9606.ENSP00000393557	0	0	0	0	101	87	0	880	893
CACNA1G	CACNG4	9606.ENSP00000352011	9606.ENSP00000262138	0	0	0	0	59	0	540	617	819
CACNA1G	KCNN2	9606.ENSP00000352011	9606.ENSP00000264773	0	0	0	0	43	0	0	424	426
CACNA1G	CACNG8	9606.ENSP00000352011	9606.ENSP00000270458	0	0	0	0	115	0	540	252	669
CACNA1G	SCN3A	9606.ENSP00000352011	9606.ENSP00000283254	0	0	0	652	94	189	540	234	706
CACNA1G	PDLIM3	9606.ENSP00000352011	9606.ENSP00000284767	0	0	0	0	60	0	0	393	405
CACNA1G	GRIK5	9606.ENSP00000352011	9606.ENSP00000301218	0	0	0	0	87	0	360	167	471
CACNA1G	MGMT	9606.ENSP00000352011	9606.ENSP00000302111	0	0	0	0	0	0	0	431	431
CACNA1G	SCN1A	9606.ENSP00000352011	9606.ENSP00000303540	0	0	0	648	129	189	540	258	726
CACNA1G	NEUROG1	9606.ENSP00000352011	9606.ENSP00000317580	0	0	0	0	60	0	0	808	811
CACNA1G	KCND3	9606.ENSP00000352011	9606.ENSP00000319591	0	0	0	0	84	0	0	583	602
CACNA1G	CACNB2	9606.ENSP00000352011	9606.ENSP00000320025	0	0	0	0	60	0	540	502	766
CACNA1G	KCND2	9606.ENSP00000352011	9606.ENSP00000333496	0	0	0	0	109	0	0	493	529
CACNA1G	RASGRP2	9606.ENSP00000352011	9606.ENSP00000338864	0	0	0	0	44	0	650	0	651
CACNA1G	PDE4D	9606.ENSP00000352011	9606.ENSP00000345502	0	0	0	0	0	0	540	65	551
CACNA1G	TTN	9606.ENSP00000352011	9606.ENSP00000467141	0	0	0	0	51	0	0	417	424
CACNA1G	CNTN6	9606.ENSP00000352011	9606.ENSP00000407822	0	0	0	0	86	0	0	411	438
CACNA1G	KCNA2	9606.ENSP00000352011	9606.ENSP00000487785	0	0	0	0	109	0	0	468	506
CACNA1G	KCNJ9	9606.ENSP00000352011	9606.ENSP00000357067	0	0	0	0	138	0	0	457	512
CACNA1G	GRIK4	9606.ENSP00000352011	9606.ENSP00000435648	0	0	0	0	78	0	540	167	616
CACNA1G	GRIK2	9606.ENSP00000352011	9606.ENSP00000397026	0	0	0	0	81	0	540	182	624
CACNA1G	IGF2	9606.ENSP00000352011	9606.ENSP00000391826	0	0	0	0	42	0	0	667	667
CACNA1G	CACNA2D2	9606.ENSP00000352011	9606.ENSP00000418081	0	0	0	0	77	0	540	734	877
CACNA2D2	CACNG4	9606.ENSP00000418081	9606.ENSP00000262138	0	0	0	0	67	0	540	652	837
CACNA2D2	CACNG8	9606.ENSP00000418081	9606.ENSP00000270458	0	0	0	0	44	0	540	470	746
CACNA2D2	SCN1A	9606.ENSP00000418081	9606.ENSP00000303540	0	0	0	0	89	289	0	389	570
CACNA2D2	CACNB2	9606.ENSP00000418081	9606.ENSP00000320025	0	0	0	0	60	401	800	926	990
CACNA2D2	RASGRP2	9606.ENSP00000418081	9606.ENSP00000338864	0	0	0	0	59	0	650	79	670
CACNA2D2	PDE4D	9606.ENSP00000418081	9606.ENSP00000345502	0	0	0	0	63	0	540	102	579
CACNB2	CASQ2	9606.ENSP00000320025	9606.ENSP00000261448	0	0	0	0	61	0	0	544	553
CACNB2	DSG2	9606.ENSP00000320025	9606.ENSP00000261590	0	0	0	0	0	0	0	446	446
CACNB2	CACNG4	9606.ENSP00000320025	9606.ENSP00000262138	0	0	0	0	0	0	720	292	793
CACNB2	CACNG8	9606.ENSP00000320025	9606.ENSP00000270458	0	0	0	0	67	0	720	180	767
CACNB2	KCNE4	9606.ENSP00000320025	9606.ENSP00000281830	0	0	0	0	47	0	0	719	720
CACNB2	SCN3A	9606.ENSP00000320025	9606.ENSP00000283254	0	0	0	0	87	291	0	230	458
CACNB2	SCN1A	9606.ENSP00000320025	9606.ENSP00000303540	0	0	0	0	108	291	0	358	559
CACNB2	KCND3	9606.ENSP00000320025	9606.ENSP00000319591	0	0	0	0	83	0	0	612	629
CACNB2	KCNJ11	9606.ENSP00000320025	9606.ENSP00000345708	0	0	0	0	42	0	0	406	407
CACNB2	NEBL	9606.ENSP00000320025	9606.ENSP00000366326	0	0	0	0	87	0	0	401	430
CACNB2	SLC39A12	9606.ENSP00000320025	9606.ENSP00000366586	0	0	0	0	87	0	0	409	437
CACNB2	KCNB2	9606.ENSP00000320025	9606.ENSP00000430846	0	0	0	0	74	0	0	420	440
CACNB2	ITPR2	9606.ENSP00000320025	9606.ENSP00000370744	0	0	0	0	0	0	0	454	454
CACNB2	KCND2	9606.ENSP00000320025	9606.ENSP00000333496	0	0	0	0	62	0	0	460	471
CACNB2	PDE4D	9606.ENSP00000320025	9606.ENSP00000345502	0	0	0	0	61	0	540	149	600
CACNB2	KCNE5	9606.ENSP00000320025	9606.ENSP00000361173	0	0	0	0	0	0	0	620	620
CACNB2	RASGRP2	9606.ENSP00000320025	9606.ENSP00000338864	0	0	0	0	0	0	650	0	650
CACNG4	GRIK5	9606.ENSP00000262138	9606.ENSP00000301218	0	0	0	0	85	0	360	82	416
CACNG4	KCNB2	9606.ENSP00000262138	9606.ENSP00000430846	0	0	0	0	59	0	0	456	466
CACNG4	PDE4D	9606.ENSP00000262138	9606.ENSP00000345502	0	0	0	0	0	0	540	0	540
CACNG4	GRIK2	9606.ENSP00000262138	9606.ENSP00000397026	0	0	0	0	58	0	540	58	556
CACNG4	SHISA6	9606.ENSP00000262138	9606.ENSP00000390084	0	0	0	0	84	0	540	71	574
CACNG4	GRID2	9606.ENSP00000262138	9606.ENSP00000282020	0	0	0	0	78	0	540	106	588
CACNG4	GRIK4	9606.ENSP00000262138	9606.ENSP00000435648	0	0	0	0	81	0	540	266	662
CACNG4	RASGRP2	9606.ENSP00000262138	9606.ENSP00000338864	0	0	0	0	0	0	650	110	675
CACNG4	GRIN2D	9606.ENSP00000262138	9606.ENSP00000263269	0	0	0	0	69	0	720	250	787
CACNG4	GRIA3	9606.ENSP00000262138	9606.ENSP00000481554	0	0	0	0	55	305	720	222	837
CACNG4	CACNG5	9606.ENSP00000262138	9606.ENSP00000436836	0	0	89	772	72	0	720	421	844
CACNG4	CACNG8	9606.ENSP00000262138	9606.ENSP00000270458	0	0	56	956	47	0	900	80	906
CACNG5	GRIN2D	9606.ENSP00000436836	9606.ENSP00000263269	0	0	0	0	72	0	720	119	751
CACNG5	CACNG8	9606.ENSP00000436836	9606.ENSP00000270458	0	0	82	757	84	0	720	252	800
CACNG5	GRID2	9606.ENSP00000436836	9606.ENSP00000282020	0	0	0	0	122	0	540	0	578
CACNG5	GRIK5	9606.ENSP00000436836	9606.ENSP00000301218	0	0	0	0	99	0	360	138	459
CACNG5	RASGRP2	9606.ENSP00000436836	9606.ENSP00000338864	0	0	0	0	0	52	650	194	709
CACNG5	OLFM3	9606.ENSP00000436836	9606.ENSP00000345192	0	0	0	0	98	110	360	0	441
CACNG5	SHISA6	9606.ENSP00000436836	9606.ENSP00000390084	0	0	0	0	86	0	540	0	561
CACNG5	GRIK2	9606.ENSP00000436836	9606.ENSP00000397026	0	0	0	0	55	0	540	135	591
CACNG5	GRIK4	9606.ENSP00000436836	9606.ENSP00000435648	0	0	0	0	95	0	540	115	599
CACNG5	GRIA3	9606.ENSP00000436836	9606.ENSP00000481554	0	0	0	0	74	291	720	188	830
CACNG8	GRIN2D	9606.ENSP00000270458	9606.ENSP00000263269	0	0	0	0	76	0	720	212	778
CACNG8	SYNDIG1	9606.ENSP00000270458	9606.ENSP00000366058	0	0	0	0	62	0	0	478	489
CACNG8	OLFM3	9606.ENSP00000270458	9606.ENSP00000345192	0	0	0	0	105	110	360	166	517
CACNG8	PDE4D	9606.ENSP00000270458	9606.ENSP00000345502	0	0	0	0	0	0	540	0	540
CACNG8	GRID2	9606.ENSP00000270458	9606.ENSP00000282020	0	0	0	0	110	0	540	130	613
CACNG8	GRIK5	9606.ENSP00000270458	9606.ENSP00000301218	0	0	0	0	80	0	360	397	614
CACNG8	FRRS1L	9606.ENSP00000270458	9606.ENSP00000477141	0	0	0	0	185	0	0	562	627
CACNG8	GRIK4	9606.ENSP00000270458	9606.ENSP00000435648	0	0	0	0	73	0	540	227	642
CACNG8	RASGRP2	9606.ENSP00000270458	9606.ENSP00000338864	0	0	0	0	42	52	650	162	698
CACNG8	SHISA6	9606.ENSP00000270458	9606.ENSP00000390084	0	0	0	0	80	0	540	433	739
CACNG8	GRIK2	9606.ENSP00000270458	9606.ENSP00000397026	0	0	0	0	97	0	540	476	763
CACNG8	GRIA3	9606.ENSP00000270458	9606.ENSP00000481554	0	0	0	0	84	511	720	552	936
CALB1	NEFM	9606.ENSP00000265431	9606.ENSP00000221166	0	0	0	0	158	109	0	317	443
CALB1	EGR1	9606.ENSP00000265431	9606.ENSP00000239938	0	0	0	0	99	95	0	360	432
CALB1	LHX5	9606.ENSP00000265431	9606.ENSP00000261731	0	0	0	0	0	100	0	395	432
CALB1	SLC17A6	9606.ENSP00000265431	9606.ENSP00000263160	0	0	0	0	101	51	0	709	730
CALB1	SLC1A3	9606.ENSP00000265431	9606.ENSP00000265113	0	0	0	0	90	0	0	441	470
CALB1	KCND2	9606.ENSP00000265431	9606.ENSP00000333496	0	0	0	0	113	129	0	297	410
CALB1	NEUROG2	9606.ENSP00000265431	9606.ENSP00000317333	0	0	0	0	63	0	0	400	414
CALB1	ZIC1	9606.ENSP00000265431	9606.ENSP00000282928	0	0	0	0	77	95	0	364	423
CALB1	LMX1A	9606.ENSP00000265431	9606.ENSP00000340226	0	0	0	0	0	100	0	406	443
CALB1	SYNPR	9606.ENSP00000265431	9606.ENSP00000418994	0	0	0	0	164	0	0	378	458
CALB1	NKX2-1	9606.ENSP00000265431	9606.ENSP00000346879	0	0	0	0	0	0	0	460	460
CALB1	MBP	9606.ENSP00000265431	9606.ENSP00000380958	0	0	0	0	0	70	0	450	467
CALB1	NELL2	9606.ENSP00000265431	9606.ENSP00000416341	0	0	0	0	82	109	0	408	474
CALB1	FOXG1	9606.ENSP00000265431	9606.ENSP00000339004	0	0	0	0	77	89	0	426	476
CALB1	NEFL	9606.ENSP00000265431	9606.ENSP00000482169	0	0	0	0	158	109	0	358	477
CALB1	DSC2	9606.ENSP00000265431	9606.ENSP00000280904	0	0	0	0	0	0	0	490	489
CALB1	DSC3	9606.ENSP00000265431	9606.ENSP00000353608	0	0	0	0	44	0	0	490	491
CALB1	GRID2	9606.ENSP00000265431	9606.ENSP00000282020	0	0	0	0	154	0	0	426	494
CALB1	SEMA6D	9606.ENSP00000265431	9606.ENSP00000324857	0	0	0	0	0	0	0	495	495
CALB1	SLC6A1	9606.ENSP00000265431	9606.ENSP00000494136	0	0	0	0	85	0	0	474	498
CALB1	SHH	9606.ENSP00000265431	9606.ENSP00000297261	0	0	0	0	0	45	0	496	498
CALB1	LHX1	9606.ENSP00000265431	9606.ENSP00000477829	0	0	0	0	79	100	0	443	498
CALB1	SRPX2	9606.ENSP00000265431	9606.ENSP00000362095	0	0	0	0	0	0	0	523	523
CALB1	PAX2	9606.ENSP00000265431	9606.ENSP00000359319	0	0	0	0	60	0	0	522	532
CALB1	OTX2	9606.ENSP00000265431	9606.ENSP00000500595	0	0	0	0	97	0	0	521	549
CALB1	PCP4	9606.ENSP00000265431	9606.ENSP00000329403	0	0	0	0	118	0	0	532	570
CALB1	KCNJ6	9606.ENSP00000265431	9606.ENSP00000477437	0	0	0	0	61	0	0	595	603
CALB1	PAX6	9606.ENSP00000265431	9606.ENSP00000492024	0	0	0	0	98	0	0	677	697
CALB1	S100B	9606.ENSP00000265431	9606.ENSP00000291700	0	0	0	0	0	46	0	756	757
CAPG	ENPEP	9606.ENSP00000263867	9606.ENSP00000265162	0	0	0	0	49	0	0	427	432
CARMIL1	PDLIM3	9606.ENSP00000331983	9606.ENSP00000284767	0	0	0	0	0	0	540	0	540
CARMIL1	DPYSL3	9606.ENSP00000331983	9606.ENSP00000343690	0	0	0	0	42	0	540	0	540
CARMIL1	MYO3A	9606.ENSP00000331983	9606.ENSP00000495965	0	0	0	0	42	0	540	0	540
CARMIL1	PDLIM1	9606.ENSP00000331983	9606.ENSP00000360305	0	0	0	0	48	0	540	0	543
CARMIL1	SH3KBP1	9606.ENSP00000331983	9606.ENSP00000380921	0	0	0	0	42	292	0	417	570
CASP8	HRK	9606.ENSP00000351273	9606.ENSP00000257572	0	0	0	0	0	0	0	480	480
CASP8	EGFR	9606.ENSP00000351273	9606.ENSP00000275493	0	0	0	0	54	0	0	734	737
CASP8	HOXA9	9606.ENSP00000351273	9606.ENSP00000343619	0	0	0	0	0	0	0	469	469
CASP8	IKBKE	9606.ENSP00000351273	9606.ENSP00000464030	0	0	0	0	61	67	0	399	428
CASP8	RUNX2	9606.ENSP00000351273	9606.ENSP00000360493	0	0	0	0	88	0	0	438	465
CASP8	TNFRSF1B	9606.ENSP00000351273	9606.ENSP00000365435	0	0	0	0	106	0	0	447	484
CASP8	CDKN1A	9606.ENSP00000351273	9606.ENSP00000384849	0	0	0	0	68	0	0	610	621
CASQ1	CASQ2	9606.ENSP00000357057	9606.ENSP00000261448	0	0	55	970	159	0	900	62	915
CASQ1	MYLPF	9606.ENSP00000357057	9606.ENSP00000325239	0	0	0	0	397	109	0	356	624
CASQ1	MEF2C	9606.ENSP00000357057	9606.ENSP00000340874	0	0	0	0	78	74	0	368	413
CASQ1	TNNT2	9606.ENSP00000357057	9606.ENSP00000499593	0	0	0	0	162	46	0	411	488
CASQ1	TTN	9606.ENSP00000357057	9606.ENSP00000467141	0	0	0	0	369	74	0	375	603
CASQ1	JPH4	9606.ENSP00000357057	9606.ENSP00000380307	0	0	0	0	142	94	0	576	642
CASQ2	KCNE5	9606.ENSP00000261448	9606.ENSP00000361173	0	0	0	0	0	0	0	400	400
CASQ2	MYLPF	9606.ENSP00000261448	9606.ENSP00000325239	0	0	0	0	230	109	0	250	441
CASQ2	DSC3	9606.ENSP00000261448	9606.ENSP00000353608	0	0	0	0	0	66	0	432	446
CASQ2	DSC2	9606.ENSP00000261448	9606.ENSP00000280904	0	0	0	0	0	66	0	475	488
CASQ2	KCND3	9606.ENSP00000261448	9606.ENSP00000319591	0	0	0	0	67	71	0	481	511
CASQ2	DSG2	9606.ENSP00000261448	9606.ENSP00000261590	0	0	0	0	0	66	0	507	519
CASQ2	RBM20	9606.ENSP00000261448	9606.ENSP00000358532	0	0	0	0	149	91	0	461	547
CASQ2	PDLIM3	9606.ENSP00000261448	9606.ENSP00000284767	0	0	0	0	228	50	0	452	563
CASQ2	TTN	9606.ENSP00000261448	9606.ENSP00000467141	0	0	0	0	202	74	0	549	638
CASQ2	TNNT2	9606.ENSP00000261448	9606.ENSP00000499593	0	0	0	0	180	46	0	615	673
CAT	EHHADH	9606.ENSP00000241052	9606.ENSP00000231887	0	0	0	0	135	366	0	139	487
CAT	TKTL1	9606.ENSP00000241052	9606.ENSP00000358931	0	0	0	0	362	71	0	115	429
CAT	UBB	9606.ENSP00000241052	9606.ENSP00000478771	0	0	0	0	69	93	500	73	556
CAVIN1	EHD2	9606.ENSP00000349541	9606.ENSP00000263277	0	0	0	0	470	0	0	807	893
CAVIN1	EGFR	9606.ENSP00000349541	9606.ENSP00000275493	0	0	0	0	762	404	0	257	885
CAVIN1	FLNC	9606.ENSP00000349541	9606.ENSP00000327145	0	0	0	0	284	0	0	243	435
CAVIN1	SNTB1	9606.ENSP00000349541	9606.ENSP00000378965	0	0	0	0	42	0	0	539	539
CAVIN1	ROR1	9606.ENSP00000349541	9606.ENSP00000360120	0	0	0	0	68	0	0	552	565
CAVIN1	S100A10	9606.ENSP00000349541	9606.ENSP00000357801	0	0	0	0	720	0	0	72	729
CBLN2	RCAN2	9606.ENSP00000269503	9606.ENSP00000360425	0	0	0	0	86	0	0	398	426
CBLN2	SPON1	9606.ENSP00000269503	9606.ENSP00000460236	0	0	0	0	59	0	0	415	426
CBLN2	CPNE8	9606.ENSP00000269503	9606.ENSP00000329748	0	0	0	0	59	45	0	425	438
CBLN2	NLGN3	9606.ENSP00000269503	9606.ENSP00000351591	0	0	0	0	97	57	0	438	480
CBLN2	NRXN3	9606.ENSP00000269503	9606.ENSP00000489551	0	0	0	0	98	97	0	576	625
CBLN2	GRID2	9606.ENSP00000269503	9606.ENSP00000282020	0	0	0	0	84	99	0	730	757
CBR1	FAAH	9606.ENSP00000290349	9606.ENSP00000243167	0	0	0	0	239	0	0	402	526
CBR1	EGFR	9606.ENSP00000290349	9606.ENSP00000275493	0	0	0	0	62	228	0	460	575
CBR1	PCP4	9606.ENSP00000290349	9606.ENSP00000329403	0	0	0	0	0	0	0	420	420
CBR1	PTGES	9606.ENSP00000290349	9606.ENSP00000342385	0	0	0	0	0	0	900	420	939
CCDC80	DCN	9606.ENSP00000206423	9606.ENSP00000052754	0	0	0	0	364	100	0	106	444
CCDC80	THBS2	9606.ENSP00000206423	9606.ENSP00000355751	0	0	0	0	237	91	0	210	405
CCDC80	POSTN	9606.ENSP00000206423	9606.ENSP00000369071	0	0	0	0	287	0	0	241	436
CCDC80	EFEMP1	9606.ENSP00000206423	9606.ENSP00000378058	0	0	0	0	343	91	0	173	464
CCDC80	COL1A2	9606.ENSP00000206423	9606.ENSP00000297268	0	0	0	0	368	45	0	298	539
CCDC80	COL3A1	9606.ENSP00000206423	9606.ENSP00000304408	0	0	0	0	429	45	0	297	583
CD2	CD69	9606.ENSP00000358490	9606.ENSP00000228434	0	0	0	0	272	99	0	848	891
CD2	EGFR	9606.ENSP00000358490	9606.ENSP00000275493	0	0	0	0	0	0	0	488	487
CD2	KIT	9606.ENSP00000358490	9606.ENSP00000288135	0	0	0	0	102	0	0	664	685
CD2	STAT4	9606.ENSP00000358490	9606.ENSP00000351255	0	0	0	0	457	0	0	359	637
CD2	MAL2	9606.ENSP00000358490	9606.ENSP00000479708	0	0	0	0	0	0	0	428	428
CD2	SH3KBP1	9606.ENSP00000358490	9606.ENSP00000380921	0	0	0	0	62	777	0	206	819
CD248	RASD2	9606.ENSP00000308117	9606.ENSP00000216127	0	0	0	0	42	78	0	885	889
CD248	PDGFRB	9606.ENSP00000308117	9606.ENSP00000261799	0	0	0	0	419	0	0	496	695
CD248	THY1	9606.ENSP00000308117	9606.ENSP00000284240	0	0	0	0	221	0	0	393	507
CD248	COL1A2	9606.ENSP00000308117	9606.ENSP00000297268	0	0	0	0	509	91	0	354	686
CD248	COL3A1	9606.ENSP00000308117	9606.ENSP00000304408	0	0	0	0	453	91	0	225	582
CD248	POSTN	9606.ENSP00000308117	9606.ENSP00000369071	0	0	0	0	276	46	0	226	419
CD248	PLXDC1	9606.ENSP00000308117	9606.ENSP00000323927	0	0	0	0	192	0	0	791	824
CD55	SERPINE1	9606.ENSP00000356030	9606.ENSP00000223095	0	0	0	0	49	0	0	483	488
CD55	TFPI	9606.ENSP00000356030	9606.ENSP00000233156	0	0	0	0	54	46	0	443	453
CD55	EGFR	9606.ENSP00000356030	9606.ENSP00000275493	0	0	0	0	0	0	0	550	550
CD55	THY1	9606.ENSP00000356030	9606.ENSP00000284240	0	0	0	0	0	0	0	641	641
CD55	MASP1	9606.ENSP00000356030	9606.ENSP00000296280	0	0	0	0	0	46	0	552	554
CD55	F3	9606.ENSP00000356030	9606.ENSP00000334145	0	0	0	0	65	0	0	445	458
CD55	EFEMP1	9606.ENSP00000356030	9606.ENSP00000378058	0	0	0	0	44	101	0	497	529
CD69	HLA-C	9606.ENSP00000228434	9606.ENSP00000365402	0	0	0	0	83	52	0	366	400
CD69	PTPRZ1	9606.ENSP00000228434	9606.ENSP00000377047	0	0	0	0	50	85	0	374	408
CD69	HLA-B	9606.ENSP00000228434	9606.ENSP00000399168	0	0	0	0	100	52	0	366	411
CD69	STAT4	9606.ENSP00000228434	9606.ENSP00000351255	0	0	0	0	168	0	0	369	452
CD69	ZBTB16	9606.ENSP00000228434	9606.ENSP00000338157	0	0	0	0	44	57	0	447	457
CD69	MYL9	9606.ENSP00000228434	9606.ENSP00000279022	0	0	0	0	45	0	0	460	462
CD69	KIT	9606.ENSP00000228434	9606.ENSP00000288135	0	0	0	0	63	45	0	457	472
CD69	TGFB2	9606.ENSP00000228434	9606.ENSP00000355896	0	0	0	0	0	0	0	474	474
CD69	THY1	9606.ENSP00000228434	9606.ENSP00000284240	0	0	0	0	83	0	0	561	581
CDH23	EYA4	9606.ENSP00000224721	9606.ENSP00000432770	0	0	0	0	0	0	0	482	482
CDH23	CDH8	9606.ENSP00000224721	9606.ENSP00000462701	0	0	0	605	0	0	540	163	598
CDH23	MYO3A	9606.ENSP00000224721	9606.ENSP00000495965	0	0	0	0	54	84	0	620	642
CDH8	GRID2	9606.ENSP00000462701	9606.ENSP00000282020	0	0	0	0	107	0	0	388	431
CDH8	PKDCC	9606.ENSP00000462701	9606.ENSP00000294964	0	0	0	0	0	67	0	438	453
CDH8	CNTN2	9606.ENSP00000462701	9606.ENSP00000330633	0	0	0	0	90	0	0	425	455
CDH8	OLFM3	9606.ENSP00000462701	9606.ENSP00000345192	0	0	0	0	262	0	0	301	462
CDH8	CNTNAP2	9606.ENSP00000462701	9606.ENSP00000354778	0	0	0	0	95	0	0	436	468
CDH8	KCNB2	9606.ENSP00000462701	9606.ENSP00000430846	0	0	0	0	118	0	0	392	441
CDH8	PITX2	9606.ENSP00000462701	9606.ENSP00000495061	0	0	0	0	0	0	0	414	414
CDK18	H1-0	9606.ENSP00000423665	9606.ENSP00000344504	0	0	0	0	72	306	0	165	415
CDK18	CDKN1A	9606.ENSP00000423665	9606.ENSP00000384849	0	0	0	0	76	265	0	238	437
CDKN1A	SERPINE1	9606.ENSP00000384849	9606.ENSP00000223095	0	0	0	0	172	0	0	654	701
CDKN1A	EGR1	9606.ENSP00000384849	9606.ENSP00000239938	0	0	0	0	101	45	0	680	701
CDKN1A	MYOG	9606.ENSP00000384849	9606.ENSP00000241651	0	0	0	0	0	0	0	444	444
CDKN1A	DDB2	9606.ENSP00000384849	9606.ENSP00000256996	0	0	0	0	65	292	0	587	702
CDKN1A	ERBB3	9606.ENSP00000384849	9606.ENSP00000267101	0	0	0	0	0	0	0	442	442
CDKN1A	S100A11	9606.ENSP00000384849	9606.ENSP00000271638	0	0	0	0	93	49	0	435	470
CDKN1A	EGFR	9606.ENSP00000384849	9606.ENSP00000275493	0	0	0	0	61	0	0	746	752
CDKN1A	PAK1	9606.ENSP00000384849	9606.ENSP00000278568	0	0	0	0	0	0	0	483	483
CDKN1A	KIT	9606.ENSP00000384849	9606.ENSP00000288135	0	0	0	0	67	0	0	419	434
CDKN1A	SHH	9606.ENSP00000384849	9606.ENSP00000297261	0	0	0	0	0	0	0	443	443
CDKN1A	MGMT	9606.ENSP00000384849	9606.ENSP00000302111	0	0	0	0	0	510	0	450	719
CDKN1A	MMP14	9606.ENSP00000384849	9606.ENSP00000308208	0	0	0	0	95	0	0	501	529
CDKN1A	RHOU	9606.ENSP00000384849	9606.ENSP00000355652	0	0	0	0	56	53	400	103	455
CDKN1A	RUNX2	9606.ENSP00000384849	9606.ENSP00000360493	0	0	0	0	0	0	500	424	700
CDKN1A	ID1	9606.ENSP00000384849	9606.ENSP00000365280	0	0	0	0	67	0	0	401	417
CDKN1A	IGFBP3	9606.ENSP00000384849	9606.ENSP00000370473	0	0	0	0	67	0	0	475	489
CDKN1A	ETS1	9606.ENSP00000384849	9606.ENSP00000376436	0	0	0	0	57	0	0	526	533
CDKN1A	PERP	9606.ENSP00000384849	9606.ENSP00000397157	0	0	0	0	47	0	0	418	422
CDKN1A	FBXO32	9606.ENSP00000384849	9606.ENSP00000428205	0	0	0	0	105	292	0	215	459
CDKN1A	UBB	9606.ENSP00000384849	9606.ENSP00000478771	0	0	0	0	81	211	500	91	627
CDKN1A	TFAP2A	9606.ENSP00000384849	9606.ENSP00000501092	0	0	0	0	42	0	750	247	803
CEBPZOS	METTL7A	9606.ENSP00000384331	9606.ENSP00000448785	0	0	0	0	49	0	0	410	414
CHODL	NCAM2	9606.ENSP00000299295	9606.ENSP00000383392	0	0	0	0	44	91	0	422	454
CHRD	ZIC1	9606.ENSP00000204604	9606.ENSP00000282928	0	0	0	0	125	0	0	351	408
CHRD	LAMA4	9606.ENSP00000204604	9606.ENSP00000230538	0	0	0	0	55	71	0	386	413
CHRD	EVX1	9606.ENSP00000204604	9606.ENSP00000419266	0	0	0	0	49	0	0	413	418
CHRD	GDF1	9606.ENSP00000204604	9606.ENSP00000247005	0	0	0	0	108	172	0	309	445
CHRD	PAX6	9606.ENSP00000204604	9606.ENSP00000492024	0	0	0	0	106	0	0	406	446
CHRD	MSC	9606.ENSP00000204604	9606.ENSP00000321445	0	0	0	0	52	0	0	440	446
CHRD	SOX3	9606.ENSP00000204604	9606.ENSP00000359567	0	0	0	0	0	0	0	460	460
CHRD	FGF9	9606.ENSP00000204604	9606.ENSP00000371790	0	0	0	0	0	0	0	508	508
CHRD	DKK1	9606.ENSP00000204604	9606.ENSP00000363081	0	0	0	0	0	0	0	526	526
CHRD	FOXA2	9606.ENSP00000204604	9606.ENSP00000400341	0	0	0	0	76	0	0	519	537
CHRD	SHH	9606.ENSP00000204604	9606.ENSP00000297261	0	0	0	0	48	0	0	575	578
CHRD	OTX2	9606.ENSP00000204604	9606.ENSP00000500595	0	0	0	0	0	0	0	590	590
CHRD	TGFB2	9606.ENSP00000204604	9606.ENSP00000355896	0	0	0	0	0	172	0	570	629
CHRD	GREM1	9606.ENSP00000204604	9606.ENSP00000498748	0	0	0	0	0	0	0	655	655
CHRD	GDF7	9606.ENSP00000204604	9606.ENSP00000272224	0	0	0	0	49	423	900	527	970
CHRDL1	MRVI1	9606.ENSP00000361112	9606.ENSP00000412130	0	0	0	0	67	95	0	388	438
CHRDL1	GREM1	9606.ENSP00000361112	9606.ENSP00000498748	0	0	0	0	53	49	0	437	448
CHRM3	RGS4	9606.ENSP00000255380	9606.ENSP00000397181	0	0	0	0	62	292	0	173	403
CHRM3	CHRNB4	9606.ENSP00000255380	9606.ENSP00000261751	0	0	0	0	55	0	0	434	442
CHRM3	GRM8	9606.ENSP00000255380	9606.ENSP00000351142	0	0	0	0	75	0	0	513	530
CHRM3	GNA14	9606.ENSP00000255380	9606.ENSP00000365807	0	0	0	0	0	0	650	152	690
CHRM3	GNAL	9606.ENSP00000255380	9606.ENSP00000334051	0	0	0	0	44	0	650	175	699
CHRNA3	GABBR2	9606.ENSP00000315602	9606.ENSP00000259455	0	0	0	0	43	0	0	571	572
CHRNA3	CHRNB4	9606.ENSP00000315602	9606.ENSP00000261751	0	0	75	927	75	900	900	822	998
CHRNA3	SLC17A6	9606.ENSP00000315602	9606.ENSP00000263160	0	0	0	0	58	47	0	519	530
CHRNA3	HHIP	9606.ENSP00000315602	9606.ENSP00000296575	0	0	0	0	44	0	0	664	665
CHRNA3	SYNPR	9606.ENSP00000315602	9606.ENSP00000418994	0	0	0	0	60	0	0	392	404
CHRNA3	STXBP5	9606.ENSP00000315602	9606.ENSP00000321826	0	0	0	0	53	0	540	79	563
CHRNB4	GABBR2	9606.ENSP00000261751	9606.ENSP00000259455	0	0	0	0	71	0	0	568	581
CHRNB4	STXBP5	9606.ENSP00000261751	9606.ENSP00000321826	0	0	0	0	53	0	540	0	545
CHRNB4	SLC17A6	9606.ENSP00000261751	9606.ENSP00000263160	0	0	0	0	82	47	0	538	560
CLEC2A	KLRF2	9606.ENSP00000396163	9606.ENSP00000438244	0	0	202	0	242	937	0	994	999
CLVS2	GPR12	9606.ENSP00000275162	9606.ENSP00000384932	0	0	0	0	131	0	0	375	434
CMKLR1	RARRES2	9606.ENSP00000449716	9606.ENSP00000418009	0	0	0	0	47	0	0	999	999
CMTM8	EGFR	9606.ENSP00000307741	9606.ENSP00000275493	0	0	0	0	67	292	0	223	441
CNN1	ENKUR	9606.ENSP00000252456	9606.ENSP00000331044	0	0	0	0	62	300	0	160	400
CNN1	EFHC2	9606.ENSP00000252456	9606.ENSP00000404232	0	0	0	0	51	320	0	170	417
CNN1	TNNT2	9606.ENSP00000252456	9606.ENSP00000499593	0	0	0	0	168	0	0	328	417
CNN1	FLNC	9606.ENSP00000252456	9606.ENSP00000327145	0	0	0	0	223	0	0	327	455
CNN1	PDGFRB	9606.ENSP00000252456	9606.ENSP00000261799	0	0	0	0	144	0	0	437	498
CNN1	EHD2	9606.ENSP00000252456	9606.ENSP00000263277	0	0	0	0	93	0	0	639	658
CNN1	MYL9	9606.ENSP00000252456	9606.ENSP00000279022	0	0	0	0	514	133	0	501	771
CNNM1	HLA-C	9606.ENSP00000349147	9606.ENSP00000365402	0	0	0	0	0	619	0	0	619
CNPY1	EN2	9606.ENSP00000317439	9606.ENSP00000297375	0	0	0	0	200	0	0	531	609
CNPY1	FGF9	9606.ENSP00000317439	9606.ENSP00000371790	0	0	0	0	62	0	0	443	455
CNPY1	LMX1A	9606.ENSP00000317439	9606.ENSP00000340226	0	0	0	0	61	0	0	447	458
CNTN2	NEFM	9606.ENSP00000330633	9606.ENSP00000221166	0	0	0	0	248	51	0	261	426
CNTN2	CNTN3	9606.ENSP00000330633	9606.ENSP00000263665	0	0	57	924	128	45	0	373	442
CNTN2	FEZF2	9606.ENSP00000330633	9606.ENSP00000283268	0	0	0	0	110	0	0	472	510
CNTN2	SHH	9606.ENSP00000330633	9606.ENSP00000297261	0	0	0	0	45	0	0	399	401
CNTN2	SEZ6	9606.ENSP00000330633	9606.ENSP00000312942	0	0	0	0	163	73	0	324	430
CNTN2	SLC6A1	9606.ENSP00000330633	9606.ENSP00000494136	0	0	0	0	362	69	0	72	400
CNTN2	NXPH1	9606.ENSP00000330633	9606.ENSP00000384551	0	0	0	0	252	0	0	265	427
CNTN2	CNTN5	9606.ENSP00000330633	9606.ENSP00000435637	0	0	0	922	99	45	0	400	438
CNTN2	KCNJ9	9606.ENSP00000330633	9606.ENSP00000357067	0	0	0	0	438	0	0	44	439
CNTN2	SCRT1	9606.ENSP00000330633	9606.ENSP00000455711	0	0	0	0	401	0	0	170	482
CNTN2	MBP	9606.ENSP00000330633	9606.ENSP00000380958	0	0	0	0	129	0	0	519	563
CNTN2	NEFL	9606.ENSP00000330633	9606.ENSP00000482169	0	0	0	0	233	51	0	492	598
CNTN2	IKBKE	9606.ENSP00000330633	9606.ENSP00000464030	0	0	0	0	42	0	0	656	657
CNTN2	NFASC	9606.ENSP00000330633	9606.ENSP00000344786	0	0	0	692	194	324	0	576	749
CNTN2	PTPRZ1	9606.ENSP00000330633	9606.ENSP00000377047	0	0	0	0	153	139	0	687	752
CNTN2	KCNA2	9606.ENSP00000330633	9606.ENSP00000487785	0	0	0	0	257	58	0	865	897
CNTN2	CNTNAP2	9606.ENSP00000330633	9606.ENSP00000354778	0	0	0	0	160	561	900	996	999
CNTN3	FLRT1	9606.ENSP00000263665	9606.ENSP00000246841	0	0	0	0	72	95	0	421	471
CNTN3	CNTN5	9606.ENSP00000263665	9606.ENSP00000435637	0	0	0	953	125	0	0	351	407
CNTN3	CNTNAP3	9606.ENSP00000263665	9606.ENSP00000297668	0	0	0	0	85	141	0	341	437
CNTN3	NFASC	9606.ENSP00000263665	9606.ENSP00000344786	0	0	0	684	143	324	0	153	467
CNTN3	CNTNAP2	9606.ENSP00000263665	9606.ENSP00000354778	0	0	0	0	106	141	0	368	473
CNTN3	SEMA6D	9606.ENSP00000263665	9606.ENSP00000324857	0	0	0	0	105	84	0	413	476
CNTN5	FAM110C	9606.ENSP00000435637	9606.ENSP00000328347	0	0	0	0	0	0	0	436	436
CNTN5	NFASC	9606.ENSP00000435637	9606.ENSP00000344786	0	0	0	679	83	324	0	183	449
CNTN5	CNTNAP2	9606.ENSP00000435637	9606.ENSP00000354778	0	0	0	0	121	141	0	483	576
CNTN5	CNTN6	9606.ENSP00000435637	9606.ENSP00000407822	0	0	0	944	174	0	0	408	490
CNTN6	THY1	9606.ENSP00000407822	9606.ENSP00000284240	0	0	0	0	104	0	0	424	463
CNTN6	NFASC	9606.ENSP00000407822	9606.ENSP00000344786	0	0	0	661	139	324	0	161	469
CNTN6	DNER	9606.ENSP00000407822	9606.ENSP00000345229	0	0	0	0	140	51	0	532	585
CNTN6	CNTNAP2	9606.ENSP00000407822	9606.ENSP00000354778	0	0	0	0	125	141	0	412	519
CNTNAP2	GABBR2	9606.ENSP00000354778	9606.ENSP00000259455	0	0	0	0	127	91	0	380	465
CNTNAP2	GRID2	9606.ENSP00000354778	9606.ENSP00000282020	0	0	0	0	129	0	0	466	515
CNTNAP2	EN2	9606.ENSP00000354778	9606.ENSP00000297375	0	0	0	0	0	0	0	623	623
CNTNAP2	SCN1A	9606.ENSP00000354778	9606.ENSP00000303540	0	0	0	0	105	0	0	527	558
CNTNAP2	CPNE8	9606.ENSP00000354778	9606.ENSP00000329748	0	0	0	0	45	0	0	409	412
CNTNAP2	SOX1	9606.ENSP00000354778	9606.ENSP00000330218	0	0	0	0	97	0	0	632	654
CNTNAP2	KCND2	9606.ENSP00000354778	9606.ENSP00000333496	0	0	0	0	99	91	0	327	401
CNTNAP2	NFASC	9606.ENSP00000354778	9606.ENSP00000344786	0	0	0	0	103	127	0	674	722
CNTNAP2	SHANK2	9606.ENSP00000354778	9606.ENSP00000345193	0	0	0	0	84	72	0	812	826
CNTNAP2	DNER	9606.ENSP00000354778	9606.ENSP00000345229	0	0	0	0	77	0	0	661	674
CNTNAP2	NLGN4Y	9606.ENSP00000354778	9606.ENSP00000348169	0	0	0	0	55	59	0	394	414
CNTNAP2	NLGN3	9606.ENSP00000354778	9606.ENSP00000351591	0	0	0	0	114	59	0	904	913
CNTNAP2	IL1RAPL1	9606.ENSP00000354778	9606.ENSP00000368278	0	0	0	0	88	69	0	365	414
CNTNAP2	SRPX2	9606.ENSP00000354778	9606.ENSP00000362095	0	0	0	0	0	0	0	422	422
CNTNAP2	PCDH9	9606.ENSP00000354778	9606.ENSP00000367096	0	0	0	0	114	0	0	382	429
CNTNAP2	CTNNA3	9606.ENSP00000354778	9606.ENSP00000389714	0	0	0	0	102	0	0	418	455
CNTNAP2	KCNQ3	9606.ENSP00000354778	9606.ENSP00000373648	0	0	0	0	150	71	0	369	459
CNTNAP2	TTN	9606.ENSP00000354778	9606.ENSP00000467141	0	0	0	0	0	0	0	513	513
CNTNAP2	DCDC2	9606.ENSP00000354778	9606.ENSP00000367715	0	0	0	0	42	0	0	585	586
CNTNAP2	NRXN3	9606.ENSP00000354778	9606.ENSP00000489551	0	0	0	584	140	0	0	545	592
CNTNAP2	MECP2	9606.ENSP00000354778	9606.ENSP00000395535	0	0	0	0	0	0	0	599	599
CNTNAP2	KIAA0319	9606.ENSP00000354778	9606.ENSP00000367459	0	0	0	0	110	0	0	667	691
CNTNAP2	ZIC4	9606.ENSP00000354778	9606.ENSP00000435509	0	0	0	0	84	0	0	715	727
CNTNAP2	KCNA2	9606.ENSP00000354778	9606.ENSP00000487785	0	0	0	0	86	300	0	976	983
CNTNAP3	CNTNAP3B	9606.ENSP00000297668	9606.ENSP00000478671	0	0	46	988	338	422	0	45	605
COL11A1	DCN	9606.ENSP00000359114	9606.ENSP00000052754	0	0	0	0	138	91	0	324	424
COL11A1	SFRP1	9606.ENSP00000359114	9606.ENSP00000220772	0	0	0	0	110	0	0	503	539
COL11A1	LAMB1	9606.ENSP00000359114	9606.ENSP00000222399	0	0	0	0	97	70	0	367	422
COL11A1	LAMA4	9606.ENSP00000359114	9606.ENSP00000230538	0	0	0	0	95	68	0	422	470
COL11A1	INHBA	9606.ENSP00000359114	9606.ENSP00000242208	0	0	0	0	149	67	0	396	478
COL11A1	SULF1	9606.ENSP00000359114	9606.ENSP00000260128	0	0	0	0	303	0	0	370	542
COL11A1	SFRP2	9606.ENSP00000359114	9606.ENSP00000274063	0	0	0	0	219	0	0	331	456
COL11A1	HHIP	9606.ENSP00000359114	9606.ENSP00000296575	0	0	0	0	0	0	0	459	459
COL11A1	EDIL3	9606.ENSP00000359114	9606.ENSP00000296591	0	0	0	0	150	45	0	456	520
COL11A1	COL1A2	9606.ENSP00000359114	9606.ENSP00000297268	0	0	93	841	295	69	900	899	992
COL11A1	COL3A1	9606.ENSP00000359114	9606.ENSP00000304408	0	0	92	840	353	0	720	817	965
COL11A1	ITGA3	9606.ENSP00000359114	9606.ENSP00000315190	0	0	0	0	55	0	0	537	544
COL11A1	FAM110C	9606.ENSP00000359114	9606.ENSP00000328347	0	0	0	0	0	0	0	408	408
COL11A1	THBS2	9606.ENSP00000359114	9606.ENSP00000355751	0	0	0	0	269	99	0	858	898
COL11A1	PCDH9	9606.ENSP00000359114	9606.ENSP00000367096	0	0	0	0	44	45	0	408	413
COL11A1	UNC5D	9606.ENSP00000359114	9606.ENSP00000385143	0	0	0	0	74	0	0	393	414
COL11A1	GREM1	9606.ENSP00000359114	9606.ENSP00000498748	0	0	0	0	118	0	0	467	509
COL11A1	P4HA2	9606.ENSP00000359114	9606.ENSP00000384999	0	0	0	0	68	0	400	194	510
COL11A1	COL19A1	9606.ENSP00000359114	9606.ENSP00000480474	0	0	109	688	0	0	400	159	511
COL11A1	POSTN	9606.ENSP00000359114	9606.ENSP00000369071	0	0	0	0	329	76	0	479	648
COL11A1	COL9A3	9606.ENSP00000359114	9606.ENSP00000496793	0	0	102	768	74	0	400	497	715
COL19A1	COL1A2	9606.ENSP00000480474	9606.ENSP00000297268	0	0	131	654	0	0	400	126	504
COL19A1	COL3A1	9606.ENSP00000480474	9606.ENSP00000304408	0	0	135	688	0	0	400	123	505
COL19A1	P4HA2	9606.ENSP00000480474	9606.ENSP00000384999	0	0	0	0	0	0	400	73	420
COL19A1	COL9A3	9606.ENSP00000480474	9606.ENSP00000496793	0	0	151	746	0	0	400	104	504
COL1A2	DCN	9606.ENSP00000297268	9606.ENSP00000052754	0	0	0	0	769	91	0	695	930
COL1A2	ITGB4	9606.ENSP00000297268	9606.ENSP00000200181	0	0	0	0	46	51	650	275	739
COL1A2	LAMB1	9606.ENSP00000297268	9606.ENSP00000222399	0	0	0	0	239	70	0	479	599
COL1A2	SERPINE1	9606.ENSP00000297268	9606.ENSP00000223095	0	0	0	0	137	51	0	657	694
COL1A2	LAMA4	9606.ENSP00000297268	9606.ENSP00000230538	0	0	0	0	282	68	0	470	614
COL1A2	PRRX1	9606.ENSP00000297268	9606.ENSP00000239461	0	0	0	0	323	0	0	349	541
COL1A2	INHBA	9606.ENSP00000297268	9606.ENSP00000242208	0	0	0	0	124	67	0	548	599
COL1A2	SULF1	9606.ENSP00000297268	9606.ENSP00000260128	0	0	0	0	394	0	0	346	587
COL1A2	PDGFRB	9606.ENSP00000297268	9606.ENSP00000261799	0	0	0	0	372	0	0	434	629
COL1A2	NMU	9606.ENSP00000297268	9606.ENSP00000264218	0	0	0	0	0	0	0	402	402
COL1A2	SFRP2	9606.ENSP00000297268	9606.ENSP00000274063	0	0	0	0	210	0	0	356	469
COL1A2	EGFR	9606.ENSP00000297268	9606.ENSP00000275493	0	0	0	0	86	100	0	543	591
COL1A2	MYL9	9606.ENSP00000297268	9606.ENSP00000279022	0	0	0	0	199	75	0	306	441
COL1A2	THY1	9606.ENSP00000297268	9606.ENSP00000284240	0	0	0	0	342	0	0	612	734
COL1A2	IGFBP7	9606.ENSP00000297268	9606.ENSP00000295666	0	0	0	0	232	0	0	359	487
COL1A2	MKX	9606.ENSP00000297268	9606.ENSP00000364946	0	0	0	0	54	0	0	406	414
COL1A2	EFEMP1	9606.ENSP00000297268	9606.ENSP00000378058	0	0	0	0	187	91	0	286	427
COL1A2	LTBP3	9606.ENSP00000297268	9606.ENSP00000301873	0	0	0	0	124	99	0	343	437
COL1A2	DACT1	9606.ENSP00000297268	9606.ENSP00000337439	0	0	0	0	122	0	0	388	439
COL1A2	IGFBP3	9606.ENSP00000297268	9606.ENSP00000370473	0	0	0	0	152	0	0	399	468
COL1A2	MMP14	9606.ENSP00000297268	9606.ENSP00000308208	0	0	0	0	204	50	0	385	495
COL1A2	TGFB2	9606.ENSP00000297268	9606.ENSP00000355896	0	0	0	0	72	67	0	484	514
COL1A2	COL9A3	9606.ENSP00000297268	9606.ENSP00000496793	0	0	141	754	0	0	400	149	523
COL1A2	PODN	9606.ENSP00000297268	9606.ENSP00000379212	0	0	0	0	125	91	0	451	525
COL1A2	RUNX2	9606.ENSP00000297268	9606.ENSP00000360493	0	0	0	0	45	0	0	588	589
COL1A2	P4HA2	9606.ENSP00000297268	9606.ENSP00000384999	0	0	0	0	84	0	400	464	679
COL1A2	TGFBI	9606.ENSP00000297268	9606.ENSP00000416330	0	0	0	0	194	68	0	680	738
COL1A2	ITGA3	9606.ENSP00000297268	9606.ENSP00000315190	0	0	0	0	75	0	650	366	777
COL1A2	THBS2	9606.ENSP00000297268	9606.ENSP00000355751	0	0	0	0	489	99	0	716	858
COL1A2	POSTN	9606.ENSP00000297268	9606.ENSP00000369071	0	0	0	0	522	99	0	826	918
COL1A2	COL3A1	9606.ENSP00000297268	9606.ENSP00000304408	0	0	76	928	999	229	900	966	999
COL3A1	HOXA11	9606.ENSP00000304408	9606.ENSP00000006015	0	0	0	0	64	42	0	584	594
COL3A1	DCN	9606.ENSP00000304408	9606.ENSP00000052754	0	0	0	0	836	91	0	603	935
COL3A1	LGALS1	9606.ENSP00000304408	9606.ENSP00000215909	0	0	0	0	139	46	0	486	541
COL3A1	LAMB1	9606.ENSP00000304408	9606.ENSP00000222399	0	0	0	0	243	70	0	588	685
COL3A1	SERPINE1	9606.ENSP00000304408	9606.ENSP00000223095	0	0	0	0	113	51	0	462	507
COL3A1	LAMA4	9606.ENSP00000304408	9606.ENSP00000230538	0	0	0	0	336	68	0	629	750
COL3A1	PRRX1	9606.ENSP00000304408	9606.ENSP00000239461	0	0	0	0	325	0	0	286	498
COL3A1	INHBA	9606.ENSP00000304408	9606.ENSP00000242208	0	0	0	0	101	67	0	545	585
COL3A1	SULF1	9606.ENSP00000304408	9606.ENSP00000260128	0	0	0	0	443	0	0	566	748
COL3A1	PDGFRB	9606.ENSP00000304408	9606.ENSP00000261799	0	0	0	0	394	0	0	404	623
COL3A1	SFRP2	9606.ENSP00000304408	9606.ENSP00000274063	0	0	0	0	180	0	0	330	427
COL3A1	EGFR	9606.ENSP00000304408	9606.ENSP00000275493	0	0	0	0	111	0	0	431	472
COL3A1	MYL9	9606.ENSP00000304408	9606.ENSP00000279022	0	0	0	0	216	75	0	249	408
COL3A1	THY1	9606.ENSP00000304408	9606.ENSP00000284240	0	0	0	0	216	0	0	373	487
COL3A1	IGFBP7	9606.ENSP00000304408	9606.ENSP00000295666	0	0	0	0	212	0	0	312	435
COL3A1	LTBP3	9606.ENSP00000304408	9606.ENSP00000301873	0	0	0	0	105	99	0	378	454
COL3A1	EFEMP1	9606.ENSP00000304408	9606.ENSP00000378058	0	0	0	0	205	91	0	254	414
COL3A1	PAX3	9606.ENSP00000304408	9606.ENSP00000375921	0	0	0	0	54	225	0	266	415
COL3A1	RUNX2	9606.ENSP00000304408	9606.ENSP00000360493	0	0	0	0	56	0	0	415	424
COL3A1	MMP14	9606.ENSP00000304408	9606.ENSP00000308208	0	0	0	0	181	50	0	373	469
COL3A1	MKX	9606.ENSP00000304408	9606.ENSP00000364946	0	0	0	0	74	0	0	494	511
COL3A1	COL9A3	9606.ENSP00000304408	9606.ENSP00000496793	0	0	137	758	0	0	400	135	513
COL3A1	PODN	9606.ENSP00000304408	9606.ENSP00000379212	0	0	0	0	141	91	0	433	518
COL3A1	TGFBI	9606.ENSP00000304408	9606.ENSP00000416330	0	0	0	0	220	68	0	407	531
COL3A1	P4HA2	9606.ENSP00000304408	9606.ENSP00000384999	0	0	0	0	86	0	400	335	604
COL3A1	TGFB2	9606.ENSP00000304408	9606.ENSP00000355896	0	0	0	0	86	67	0	577	608
COL3A1	THBS2	9606.ENSP00000304408	9606.ENSP00000355751	0	0	0	0	347	99	0	693	804
COL3A1	POSTN	9606.ENSP00000304408	9606.ENSP00000369071	0	0	0	0	791	76	0	886	976
COL9A3	ITGB4	9606.ENSP00000496793	9606.ENSP00000200181	0	0	0	0	49	51	650	174	704
COL9A3	EGFR	9606.ENSP00000496793	9606.ENSP00000275493	0	0	0	0	0	166	0	395	473
COL9A3	ITGA3	9606.ENSP00000496793	9606.ENSP00000315190	0	0	0	0	42	0	650	366	769
COL9A3	THBS2	9606.ENSP00000496793	9606.ENSP00000355751	0	0	0	0	74	99	400	569	756
COL9A3	P4HA2	9606.ENSP00000496793	9606.ENSP00000384999	0	0	0	0	50	0	400	100	442
CORO2A	MOCS1	9606.ENSP00000343746	9606.ENSP00000344794	69	0	0	0	0	0	279	233	440
CPLX2	STXBP5	9606.ENSP00000352544	9606.ENSP00000321826	0	0	0	0	0	0	540	398	711
CPLX2	STX3	9606.ENSP00000352544	9606.ENSP00000338562	0	0	0	0	55	81	540	639	836
CPLX2	SCRT1	9606.ENSP00000352544	9606.ENSP00000455711	0	0	0	0	375	0	0	99	413
CPLX2	RIMS1	9606.ENSP00000352544	9606.ENSP00000428417	0	0	0	0	157	0	0	374	450
CPNE8	PAK1	9606.ENSP00000329748	9606.ENSP00000278568	0	0	0	0	109	0	400	0	442
CPNE8	LRRC7	9606.ENSP00000329748	9606.ENSP00000309245	0	0	0	0	102	45	0	376	418
CPNE8	RHOJ	9606.ENSP00000329748	9606.ENSP00000316729	0	0	0	0	56	125	500	0	550
CPNE8	PAK3	9606.ENSP00000329748	9606.ENSP00000353864	0	0	0	0	0	0	400	0	400
CPNE8	SPON1	9606.ENSP00000329748	9606.ENSP00000460236	0	0	0	0	58	0	0	409	420
CPNE8	RCAN2	9606.ENSP00000329748	9606.ENSP00000360425	0	0	0	0	0	0	0	427	427
CPS1	FAAH	9606.ENSP00000402608	9606.ENSP00000243167	0	0	0	0	313	0	352	89	559
CPS1	GLUD2	9606.ENSP00000402608	9606.ENSP00000327589	42	0	0	0	103	53	938	460	968
CPS1	DPYSL3	9606.ENSP00000402608	9606.ENSP00000343690	59	0	0	0	401	71	281	178	634
CPVL	SKAP2	9606.ENSP00000387164	9606.ENSP00000005587	0	0	0	0	80	0	0	394	419
CPVL	UBASH3B	9606.ENSP00000387164	9606.ENSP00000284273	0	0	0	0	55	0	0	416	424
CPVL	DPPA4	9606.ENSP00000387164	9606.ENSP00000335306	0	0	0	0	49	0	0	402	406
CRABP2	RARG	9606.ENSP00000482841	9606.ENSP00000388510	0	0	0	0	86	50	500	880	941
CRABP2	DHRS3	9606.ENSP00000482841	9606.ENSP00000480439	0	0	0	0	44	45	0	411	416
CRABP2	KCNJ10	9606.ENSP00000482841	9606.ENSP00000495557	0	0	0	0	54	0	0	547	553
CREG1	HLA-B	9606.ENSP00000359540	9606.ENSP00000399168	0	0	0	0	63	0	0	446	458
CTNNA3	DSG2	9606.ENSP00000389714	9606.ENSP00000261590	0	0	0	0	0	113	0	691	714
CTNNA3	LEF1	9606.ENSP00000389714	9606.ENSP00000265165	0	0	0	0	68	0	0	612	623
CTNNA3	EGFR	9606.ENSP00000389714	9606.ENSP00000275493	0	0	0	0	89	0	0	447	475
CTNNA3	DSC2	9606.ENSP00000389714	9606.ENSP00000280904	0	0	0	0	0	113	0	601	631
CTNNA3	PDLIM3	9606.ENSP00000389714	9606.ENSP00000284767	0	0	0	0	84	131	0	354	441
CTNNA3	VAT1L	9606.ENSP00000389714	9606.ENSP00000303129	0	0	0	0	99	0	0	365	403
CTNNA3	FLNC	9606.ENSP00000389714	9606.ENSP00000327145	0	0	0	0	65	0	0	433	448
CTNNA3	KCND2	9606.ENSP00000389714	9606.ENSP00000333496	0	0	0	0	143	45	0	389	456
CTNNA3	DSC3	9606.ENSP00000389714	9606.ENSP00000353608	0	0	0	0	0	113	0	520	556
CTNNA3	RBM20	9606.ENSP00000389714	9606.ENSP00000358532	0	0	0	0	111	0	0	369	415
CTNNA3	PLAU	9606.ENSP00000389714	9606.ENSP00000361850	0	0	0	0	0	0	0	458	457
CTNNA3	DSP	9606.ENSP00000389714	9606.ENSP00000369129	0	0	0	0	0	0	0	528	528
CTNNA3	TTN	9606.ENSP00000389714	9606.ENSP00000467141	0	0	0	0	87	0	0	488	513
CTSH	ERBB3	9606.ENSP00000220166	9606.ENSP00000267101	0	0	0	0	0	0	0	425	424
CTSH	CTSL	9606.ENSP00000220166	9606.ENSP00000345344	0	0	104	864	107	705	0	152	773
CTSL	ITGB4	9606.ENSP00000345344	9606.ENSP00000200181	0	0	0	0	99	0	0	374	412
CTSL	HOXA10	9606.ENSP00000345344	9606.ENSP00000283921	0	0	0	0	0	0	0	613	613
CTSL	PLAU	9606.ENSP00000345344	9606.ENSP00000361850	0	0	0	0	86	0	0	418	445
CTSL	TGFBI	9606.ENSP00000345344	9606.ENSP00000416330	0	0	0	0	144	0	0	453	512
CTSL	FBXO32	9606.ENSP00000345344	9606.ENSP00000428205	0	0	0	0	55	0	0	593	598
CTTNBP2	MECP2	9606.ENSP00000160373	9606.ENSP00000395535	0	0	0	0	0	0	0	419	419
CTTNBP2	KCND2	9606.ENSP00000160373	9606.ENSP00000333496	0	0	0	0	99	0	0	683	702
CUX2	S100A10	9606.ENSP00000261726	9606.ENSP00000357801	0	0	0	0	0	45	0	397	400
CUX2	FOXG1	9606.ENSP00000261726	9606.ENSP00000339004	0	0	0	0	72	0	0	401	421
CUX2	NEUROG2	9606.ENSP00000261726	9606.ENSP00000317333	0	0	0	0	54	0	0	429	437
CUX2	LHX2	9606.ENSP00000261726	9606.ENSP00000362717	0	0	0	0	73	76	0	423	463
CUX2	UNC5D	9606.ENSP00000261726	9606.ENSP00000385143	0	0	0	0	84	0	0	470	494
CUX2	SLC4A4	9606.ENSP00000261726	9606.ENSP00000393557	0	0	0	0	0	0	0	563	563
CUX2	PAX6	9606.ENSP00000261726	9606.ENSP00000492024	0	0	0	0	0	84	0	563	583
CUX2	RORB	9606.ENSP00000261726	9606.ENSP00000366093	0	0	0	0	67	0	0	667	676
CUX2	FEZF2	9606.ENSP00000261726	9606.ENSP00000283268	0	0	0	0	62	98	0	675	701
CXCL14	SHH	9606.ENSP00000337065	9606.ENSP00000297261	0	0	0	0	0	0	0	454	454
CXCL14	GPC3	9606.ENSP00000337065	9606.ENSP00000377836	0	0	0	0	0	0	0	442	442
DAAM2	MOCS1	9606.ENSP00000381876	9606.ENSP00000344794	0	0	0	0	138	0	0	377	440
DAAM2	PRICKLE1	9606.ENSP00000381876	9606.ENSP00000345064	0	0	0	0	0	91	0	449	477
DAAM2	LRFN2	9606.ENSP00000381876	9606.ENSP00000345985	0	0	0	0	66	53	0	404	427
DAAM2	GAS7	9606.ENSP00000381876	9606.ENSP00000407552	0	0	0	0	104	321	0	155	441
DACT1	SFRP1	9606.ENSP00000337439	9606.ENSP00000220772	0	0	0	0	67	0	0	630	640
DACT1	LEF1	9606.ENSP00000337439	9606.ENSP00000265165	0	0	0	0	83	312	0	335	544
DACT1	PRICKLE1	9606.ENSP00000337439	9606.ENSP00000345064	0	0	0	0	64	0	0	431	445
DACT1	WNT7B	9606.ENSP00000337439	9606.ENSP00000341032	0	0	0	0	0	0	0	497	497
DBH	SLC17A6	9606.ENSP00000376776	9606.ENSP00000263160	0	0	0	0	48	0	0	449	453
DBH	POMC	9606.ENSP00000376776	9606.ENSP00000384092	0	0	0	0	146	0	0	547	597
DBX1	PRDM12	9606.ENSP00000436881	9606.ENSP00000253008	0	0	0	0	86	0	0	423	450
DBX1	LHX5	9606.ENSP00000436881	9606.ENSP00000261731	0	0	0	0	83	104	0	551	599
DBX1	SLC17A6	9606.ENSP00000436881	9606.ENSP00000263160	0	0	0	0	0	46	0	526	529
DBX1	IRX6	9606.ENSP00000436881	9606.ENSP00000290552	0	0	0	0	0	65	0	527	539
DBX1	SHH	9606.ENSP00000436881	9606.ENSP00000297261	0	0	0	0	44	0	0	592	593
DBX1	SOX14	9606.ENSP00000436881	9606.ENSP00000305343	0	0	0	0	60	71	0	438	466
DBX1	NEUROG2	9606.ENSP00000436881	9606.ENSP00000317333	0	0	0	0	63	0	0	587	596
DBX1	NEUROG1	9606.ENSP00000436881	9606.ENSP00000317580	0	0	0	0	81	0	0	442	466
DBX1	FOXG1	9606.ENSP00000436881	9606.ENSP00000339004	0	0	0	0	0	66	0	413	428
DBX1	LMX1A	9606.ENSP00000436881	9606.ENSP00000340226	0	0	0	0	0	104	0	443	480
DBX1	LHX2	9606.ENSP00000436881	9606.ENSP00000362717	0	0	0	0	0	104	0	595	622
DBX1	EVX1	9606.ENSP00000436881	9606.ENSP00000419266	0	0	0	590	136	61	0	383	455
DBX1	SLC6A5	9606.ENSP00000436881	9606.ENSP00000434364	0	0	0	0	0	0	0	542	542
DBX1	LHX1	9606.ENSP00000436881	9606.ENSP00000477829	0	0	0	0	63	104	0	431	481
DBX2	LHX5	9606.ENSP00000331470	9606.ENSP00000261731	0	0	0	0	0	104	0	377	418
DBX2	IRX6	9606.ENSP00000331470	9606.ENSP00000290552	0	0	0	0	0	65	0	591	601
DBX2	SHH	9606.ENSP00000331470	9606.ENSP00000297261	0	0	0	0	44	0	0	441	443
DBX2	LHX1	9606.ENSP00000331470	9606.ENSP00000477829	0	0	0	0	58	104	0	359	412
DBX2	RANBP3L	9606.ENSP00000331470	9606.ENSP00000421853	0	0	0	0	107	0	0	375	418
DCAF12L2	DDB2	9606.ENSP00000353128	9606.ENSP00000256996	0	0	0	0	0	0	540	185	609
DCC	SLIT1	9606.ENSP00000389140	9606.ENSP00000266058	0	0	0	0	124	99	500	619	829
DCC	ITGA3	9606.ENSP00000389140	9606.ENSP00000315190	0	0	0	0	0	65	0	398	413
DCC	ROBO3	9606.ENSP00000389140	9606.ENSP00000380903	0	0	0	577	57	54	500	223	607
DCC	UNC5D	9606.ENSP00000389140	9606.ENSP00000385143	0	0	0	0	64	102	800	675	938
DCDC2	ZNF385D	9606.ENSP00000367715	9606.ENSP00000281523	0	0	0	0	0	0	0	462	462
DCDC2	KIAA0319	9606.ENSP00000367715	9606.ENSP00000367459	0	0	0	0	43	58	0	986	986
DCLK2	HSPA1A	9606.ENSP00000303887	9606.ENSP00000364802	0	0	0	0	0	68	0	391	408
DCN	IGFBP3	9606.ENSP00000052754	9606.ENSP00000370473	0	0	0	0	156	119	0	260	402
DCN	LTBP3	9606.ENSP00000052754	9606.ENSP00000301873	0	0	0	0	136	99	0	297	405
DCN	PEG3	9606.ENSP00000052754	9606.ENSP00000326581	0	0	0	0	67	91	0	375	423
DCN	IGFBP7	9606.ENSP00000052754	9606.ENSP00000295666	0	0	0	0	258	73	0	228	423
DCN	PODN	9606.ENSP00000052754	9606.ENSP00000379212	0	0	160	698	247	0	0	163	424
DCN	THY1	9606.ENSP00000052754	9606.ENSP00000284240	0	0	0	0	136	0	0	369	431
DCN	SULF1	9606.ENSP00000052754	9606.ENSP00000260128	0	0	0	0	263	0	0	271	440
DCN	HTRA1	9606.ENSP00000052754	9606.ENSP00000357980	0	0	0	0	174	0	0	354	444
DCN	LAMA4	9606.ENSP00000052754	9606.ENSP00000230538	0	0	0	0	264	108	0	231	451
DCN	EFEMP1	9606.ENSP00000052754	9606.ENSP00000378058	0	0	0	0	248	99	0	269	461
DCN	DSP	9606.ENSP00000052754	9606.ENSP00000369129	0	0	0	0	56	58	0	447	466
DCN	RUNX2	9606.ENSP00000052754	9606.ENSP00000360493	0	0	0	0	48	0	0	464	468
DCN	GDF7	9606.ENSP00000052754	9606.ENSP00000272224	0	0	0	0	0	0	0	475	475
DCN	MATN2	9606.ENSP00000052754	9606.ENSP00000254898	0	0	0	0	327	99	0	204	476
DCN	TGFBR3	9606.ENSP00000052754	9606.ENSP00000212355	0	0	0	0	63	99	0	435	481
DCN	LRRC8B	9606.ENSP00000052754	9606.ENSP00000491377	0	0	505	0	0	0	0	0	505
DCN	ROR1	9606.ENSP00000052754	9606.ENSP00000360120	0	0	0	0	42	100	0	478	510
DCN	PLAT	9606.ENSP00000052754	9606.ENSP00000220809	0	0	0	0	188	205	0	306	513
DCN	PDGFRB	9606.ENSP00000052754	9606.ENSP00000261799	0	0	0	0	263	71	0	354	520
DCN	SERPINE1	9606.ENSP00000052754	9606.ENSP00000223095	0	0	0	0	96	0	0	589	612
DCN	MKX	9606.ENSP00000052754	9606.ENSP00000364946	0	0	0	0	62	45	0	622	632
DCN	GPC3	9606.ENSP00000052754	9606.ENSP00000377836	0	0	0	0	50	51	500	374	680
DCN	IGF2	9606.ENSP00000052754	9606.ENSP00000391826	0	0	0	0	162	236	0	566	698
DCN	THBS2	9606.ENSP00000052754	9606.ENSP00000355751	0	0	0	0	302	99	0	591	720
DCN	POSTN	9606.ENSP00000052754	9606.ENSP00000369071	0	0	0	0	405	45	0	608	758
DCN	TGFBI	9606.ENSP00000052754	9606.ENSP00000416330	0	0	0	0	183	45	0	758	794
DCN	MMP14	9606.ENSP00000052754	9606.ENSP00000308208	0	0	0	0	85	0	750	435	859
DCN	TGFB2	9606.ENSP00000052754	9606.ENSP00000355896	0	0	0	0	59	292	500	710	890
DCN	ERBB3	9606.ENSP00000052754	9606.ENSP00000267101	0	0	0	0	0	94	900	126	913
DCN	ERBB4	9606.ENSP00000052754	9606.ENSP00000342235	0	0	0	0	47	94	900	208	922
DCN	FGF9	9606.ENSP00000052754	9606.ENSP00000371790	0	0	0	0	55	0	0	936	937
DCN	EGFR	9606.ENSP00000052754	9606.ENSP00000275493	0	0	0	0	83	537	900	986	999
DDB2	H2BC14	9606.ENSP00000256996	9606.ENSP00000477907	0	0	0	0	0	114	0	356	405
DDB2	H2BC3	9606.ENSP00000256996	9606.ENSP00000482674	0	0	0	0	0	345	0	147	418
DDB2	UBB	9606.ENSP00000256996	9606.ENSP00000478771	0	0	0	0	58	74	500	87	548
DDB2	H3C3	9606.ENSP00000256996	9606.ENSP00000484658	0	0	0	0	0	905	0	206	921
DDX60	EGFR	9606.ENSP00000377344	9606.ENSP00000275493	0	0	0	0	42	385	0	70	404
DDX60	TXLNB	9606.ENSP00000377344	9606.ENSP00000351206	0	0	0	0	49	0	0	415	420
DDX60	IFI16	9606.ENSP00000377344	9606.ENSP00000357113	0	0	0	0	304	0	0	397	562
DDX60	IFI44	9606.ENSP00000377344	9606.ENSP00000359783	0	0	0	0	796	0	0	621	919
DDX60	IFI44L	9606.ENSP00000377344	9606.ENSP00000359787	0	0	0	0	776	0	0	570	899
DDX60	DHX36	9606.ENSP00000377344	9606.ENSP00000417078	0	0	0	0	101	110	0	692	732
DGKG	PLCB4	9606.ENSP00000265022	9606.ENSP00000367762	0	0	0	0	44	0	650	258	730
DHRS3	RARG	9606.ENSP00000480439	9606.ENSP00000388510	0	0	0	0	70	0	0	409	428
DHX36	IFI16	9606.ENSP00000417078	9606.ENSP00000357113	0	0	0	0	54	292	0	579	694
DHX36	IKBKE	9606.ENSP00000417078	9606.ENSP00000464030	0	0	0	0	87	53	0	384	421
DIAPH2	GASK1B	9606.ENSP00000321348	9606.ENSP00000377396	0	0	0	0	56	0	0	405	414
DIAPH2	PATJ	9606.ENSP00000321348	9606.ENSP00000494277	0	0	0	0	48	0	0	419	424
DIAPH2	FOXL2	9606.ENSP00000321348	9606.ENSP00000497217	0	0	0	0	0	0	0	706	706
DIO3	IGF2	9606.ENSP00000427336	9606.ENSP00000391826	0	0	0	0	60	0	0	444	455
DISP3	ZNF536	9606.ENSP00000294484	9606.ENSP00000347730	0	0	0	0	0	43	0	400	401
DISP3	SHH	9606.ENSP00000294484	9606.ENSP00000297261	0	0	0	0	54	498	0	330	654
DKK1	HOXA11	9606.ENSP00000363081	9606.ENSP00000006015	0	0	0	0	99	0	0	394	430
DKK1	SFRP1	9606.ENSP00000363081	9606.ENSP00000220772	0	0	0	0	67	88	0	873	883
DKK1	GLI1	9606.ENSP00000363081	9606.ENSP00000228682	0	0	0	0	0	47	0	436	439
DKK1	LEF1	9606.ENSP00000363081	9606.ENSP00000265165	0	0	0	0	47	0	0	797	798
DKK1	SFRP2	9606.ENSP00000363081	9606.ENSP00000274063	0	0	0	0	100	88	0	830	848
DKK1	EGFR	9606.ENSP00000363081	9606.ENSP00000275493	0	0	0	0	149	163	0	399	535
DKK1	SHH	9606.ENSP00000363081	9606.ENSP00000297261	0	0	0	0	67	0	0	603	614
DKK1	WNT7B	9606.ENSP00000363081	9606.ENSP00000341032	0	0	0	0	60	73	650	641	876
DKK1	FZD9	9606.ENSP00000363081	9606.ENSP00000345785	0	0	0	0	54	63	0	526	543
DKK1	RSPO3	9606.ENSP00000363081	9606.ENSP00000349131	0	0	0	0	69	0	0	497	512
DKK1	TGFB2	9606.ENSP00000363081	9606.ENSP00000355896	0	0	0	0	106	45	0	374	419
DKK1	RUNX2	9606.ENSP00000363081	9606.ENSP00000360493	0	0	0	0	0	0	0	717	717
DKK1	NFATC1	9606.ENSP00000363081	9606.ENSP00000389377	0	0	0	0	0	0	0	403	403
DKK1	GPC3	9606.ENSP00000363081	9606.ENSP00000377836	0	0	0	0	68	0	0	407	424
DKK1	PAX6	9606.ENSP00000363081	9606.ENSP00000492024	0	0	0	0	44	0	0	469	471
DKK1	NDP	9606.ENSP00000363081	9606.ENSP00000495811	0	0	0	0	44	0	0	476	477
DKK1	FOXA2	9606.ENSP00000363081	9606.ENSP00000400341	0	0	0	0	67	0	0	489	503
DKK1	OTX2	9606.ENSP00000363081	9606.ENSP00000500595	0	0	0	0	67	0	0	491	506
DKK1	FGF9	9606.ENSP00000363081	9606.ENSP00000371790	0	0	0	0	44	0	0	505	507
DKK1	FOXL2	9606.ENSP00000363081	9606.ENSP00000497217	0	0	0	0	85	45	0	510	534
DKK1	ID1	9606.ENSP00000363081	9606.ENSP00000365280	0	0	0	0	99	0	0	521	549
DLL4	GLI1	9606.ENSP00000249749	9606.ENSP00000228682	0	0	0	0	55	95	0	368	412
DLL4	FOXC1	9606.ENSP00000249749	9606.ENSP00000493906	0	0	0	0	62	91	0	353	400
DLL4	KIT	9606.ENSP00000249749	9606.ENSP00000288135	0	0	0	0	67	0	0	400	416
DLL4	UBB	9606.ENSP00000249749	9606.ENSP00000478771	0	0	0	0	0	98	400	52	442
DLL4	MYL9	9606.ENSP00000249749	9606.ENSP00000279022	0	0	0	0	42	109	0	400	443
DLL4	PDGFRB	9606.ENSP00000249749	9606.ENSP00000261799	0	0	0	0	72	0	0	461	478
DLL4	SHH	9606.ENSP00000249749	9606.ENSP00000297261	0	0	0	0	69	71	0	466	498
DLL4	SOX18	9606.ENSP00000249749	9606.ENSP00000341815	0	0	0	0	229	50	0	433	549
DLL4	EGFR	9606.ENSP00000249749	9606.ENSP00000275493	0	0	0	0	0	97	0	638	659
DLL4	HEY2	9606.ENSP00000249749	9606.ENSP00000357348	0	0	0	0	49	71	0	748	758
DNAH11	PITX2	9606.ENSP00000475939	9606.ENSP00000495061	0	0	0	0	0	0	0	514	514
DNAH11	RTTN	9606.ENSP00000475939	9606.ENSP00000491507	0	0	0	0	43	0	0	692	692
DNAH6	MAATS1	9606.ENSP00000374045	9606.ENSP00000273390	0	0	0	0	161	71	0	483	562
DNAH6	TSGA10	9606.ENSP00000374045	9606.ENSP00000377123	0	0	0	0	87	47	0	390	423
DNAJC22	LBX1	9606.ENSP00000446830	9606.ENSP00000359212	0	0	0	0	46	0	0	510	512
DNAJC22	HSPA1A	9606.ENSP00000446830	9606.ENSP00000364802	41	0	0	0	236	142	162	70	420
DNAJC22	HSPA12A	9606.ENSP00000446830	9606.ENSP00000489674	41	0	0	0	236	142	162	189	495
DNER	GRID2	9606.ENSP00000345229	9606.ENSP00000282020	0	0	0	0	135	0	0	370	432
DNER	SOX1	9606.ENSP00000345229	9606.ENSP00000330218	0	0	0	0	128	50	0	601	641
DNER	PTPRZ1	9606.ENSP00000345229	9606.ENSP00000377047	0	0	0	0	180	106	0	273	421
DNER	TTN	9606.ENSP00000345229	9606.ENSP00000467141	0	0	0	0	0	74	0	437	456
DNER	ZIC4	9606.ENSP00000345229	9606.ENSP00000435509	0	0	0	0	149	95	0	780	816
DNM3	NTRK1	9606.ENSP00000347457	9606.ENSP00000431418	0	0	0	0	59	41	400	83	437
DNM3	SH3GL2	9606.ENSP00000347457	9606.ENSP00000369981	0	0	0	0	170	396	500	429	837
DOCK10	RHOJ	9606.ENSP00000493664	9606.ENSP00000316729	0	0	0	0	70	177	0	555	630
DOK5	NRTN	9606.ENSP00000262593	9606.ENSP00000302648	0	0	0	0	0	0	500	63	511
DOK5	GFRA1	9606.ENSP00000262593	9606.ENSP00000347591	0	0	0	0	74	0	500	105	549
DPPA2	SALL4	9606.ENSP00000417710	9606.ENSP00000217086	0	0	0	0	126	0	0	592	628
DPPA2	DPPA4	9606.ENSP00000417710	9606.ENSP00000335306	0	0	0	874	278	360	0	462	729
DPPA2	ESRRB	9606.ENSP00000417710	9606.ENSP00000370270	0	0	0	0	0	0	0	584	584
DPPA2	FGF12	9606.ENSP00000417710	9606.ENSP00000413496	0	0	0	0	42	458	0	0	458
DPPA2	OTX2	9606.ENSP00000417710	9606.ENSP00000500595	0	0	0	0	64	0	0	387	402
DPPA4	SALL4	9606.ENSP00000335306	9606.ENSP00000217086	0	0	0	0	266	0	0	604	697
DPPA4	ZIC3	9606.ENSP00000335306	9606.ENSP00000287538	0	0	0	0	149	0	0	417	482
DPPA4	ESRRB	9606.ENSP00000335306	9606.ENSP00000370270	0	0	0	0	84	0	0	570	589
DPYSL3	PDLIM3	9606.ENSP00000343690	9606.ENSP00000284767	0	0	0	0	95	0	540	65	576
DPYSL3	KIZ	9606.ENSP00000343690	9606.ENSP00000479542	0	0	0	0	0	554	0	0	554
DPYSL3	PDLIM1	9606.ENSP00000343690	9606.ENSP00000360305	0	0	0	0	42	0	540	144	590
DPYSL3	MYO3A	9606.ENSP00000343690	9606.ENSP00000495965	0	0	0	0	0	72	720	0	729
DPYSL3	PLXNA2	9606.ENSP00000343690	9606.ENSP00000356000	0	0	0	0	78	0	500	585	792
DSC2	DSG2	9606.ENSP00000280904	9606.ENSP00000261590	0	0	0	710	220	897	900	987	999
DSC2	FLNC	9606.ENSP00000280904	9606.ENSP00000327145	0	0	0	0	0	0	0	426	426
DSC2	TNNT2	9606.ENSP00000280904	9606.ENSP00000499593	0	0	0	0	0	0	0	479	479
DSC2	OCLN	9606.ENSP00000280904	9606.ENSP00000347379	0	0	0	0	142	127	0	373	490
DSC2	RBM20	9606.ENSP00000280904	9606.ENSP00000358532	0	0	0	0	0	45	0	506	508
DSC2	TTN	9606.ENSP00000280904	9606.ENSP00000467141	0	0	0	0	0	0	0	570	570
DSC2	DSC3	9606.ENSP00000280904	9606.ENSP00000353608	0	0	53	971	197	0	500	65	597
DSC2	PERP	9606.ENSP00000280904	9606.ENSP00000397157	0	0	0	0	126	0	500	326	680
DSC2	DSP	9606.ENSP00000280904	9606.ENSP00000369129	0	0	236	0	115	294	500	993	998
DSC3	DSG2	9606.ENSP00000353608	9606.ENSP00000261590	0	0	0	724	188	0	500	913	961
DSC3	TNNT2	9606.ENSP00000353608	9606.ENSP00000499593	0	0	0	0	0	0	0	445	445
DSC3	RBM20	9606.ENSP00000353608	9606.ENSP00000358532	0	0	0	0	0	45	0	448	450
DSC3	TTN	9606.ENSP00000353608	9606.ENSP00000467141	0	0	0	0	0	0	0	476	476
DSC3	PERP	9606.ENSP00000353608	9606.ENSP00000397157	0	0	0	0	158	0	500	597	815
DSC3	DSP	9606.ENSP00000353608	9606.ENSP00000369129	0	0	0	0	178	45	500	880	946
DSG2	SORL1	9606.ENSP00000261590	9606.ENSP00000260197	0	0	0	0	49	60	0	479	493
DSG2	PAK1	9606.ENSP00000261590	9606.ENSP00000278568	0	0	0	0	42	54	400	44	410
DSG2	FLNC	9606.ENSP00000261590	9606.ENSP00000327145	0	0	0	0	49	0	0	454	458
DSG2	EGFR	9606.ENSP00000261590	9606.ENSP00000275493	0	0	0	0	79	190	0	340	465
DSG2	OCLN	9606.ENSP00000261590	9606.ENSP00000347379	0	0	0	0	142	112	0	444	539
DSG2	EYA4	9606.ENSP00000261590	9606.ENSP00000432770	0	0	0	0	0	0	0	602	602
DSG2	TNNT2	9606.ENSP00000261590	9606.ENSP00000499593	0	0	0	0	0	0	0	667	667
DSG2	TTN	9606.ENSP00000261590	9606.ENSP00000467141	0	0	0	0	0	0	0	708	708
DSG2	PERP	9606.ENSP00000261590	9606.ENSP00000397157	0	0	0	0	186	0	500	359	717
DSG2	RBM20	9606.ENSP00000261590	9606.ENSP00000358532	0	0	0	0	0	45	0	756	757
DSG2	DSP	9606.ENSP00000261590	9606.ENSP00000369129	0	0	0	0	292	45	500	995	998
DSP	ITGB4	9606.ENSP00000369129	9606.ENSP00000200181	0	0	0	0	104	190	0	359	494
DSP	FLNC	9606.ENSP00000369129	9606.ENSP00000327145	0	0	0	0	88	74	0	499	540
DSP	OCLN	9606.ENSP00000369129	9606.ENSP00000347379	0	0	0	0	143	0	0	576	621
DSP	RBM20	9606.ENSP00000369129	9606.ENSP00000358532	0	0	0	0	54	113	0	401	454
DSP	TNNT2	9606.ENSP00000369129	9606.ENSP00000499593	0	0	0	0	109	0	0	373	417
DSP	TTN	9606.ENSP00000369129	9606.ENSP00000467141	0	0	0	0	0	51	0	522	527
DSP	PERP	9606.ENSP00000369129	9606.ENSP00000397157	0	0	0	0	466	0	500	465	844
ECHDC3	SORL1	9606.ENSP00000368517	9606.ENSP00000260197	0	0	0	0	0	0	0	405	405
EDIL3	MEF2C	9606.ENSP00000296591	9606.ENSP00000340874	0	0	0	0	49	0	0	435	439
EDNRB	NMU	9606.ENSP00000366416	9606.ENSP00000264218	0	0	0	0	49	0	500	124	547
EDNRB	KIT	9606.ENSP00000366416	9606.ENSP00000288135	0	0	0	0	98	0	0	685	703
EDNRB	NRTN	9606.ENSP00000366416	9606.ENSP00000302648	0	0	0	0	47	0	0	452	456
EDNRB	PDE5A	9606.ENSP00000366416	9606.ENSP00000347046	0	0	0	0	44	46	0	478	482
EDNRB	GFRA1	9606.ENSP00000366416	9606.ENSP00000347591	0	0	0	0	83	0	0	834	841
EDNRB	GNA14	9606.ENSP00000366416	9606.ENSP00000365807	0	0	0	0	73	115	650	179	732
EDNRB	PAX3	9606.ENSP00000366416	9606.ENSP00000375921	0	0	0	0	99	0	0	625	648
EDNRB	POMC	9606.ENSP00000366416	9606.ENSP00000384092	0	0	0	0	0	94	0	751	765
EFEMP1	EGFR	9606.ENSP00000378058	9606.ENSP00000275493	0	0	0	0	184	75	0	851	877
EFEMP1	FLNC	9606.ENSP00000378058	9606.ENSP00000327145	0	0	0	0	132	0	0	447	500
EFEMP1	THBS2	9606.ENSP00000378058	9606.ENSP00000355751	0	0	0	0	196	0	0	367	470
EFEMP1	TGFB2	9606.ENSP00000378058	9606.ENSP00000355896	0	0	0	0	153	294	0	186	471
EFEMP1	HTRA1	9606.ENSP00000378058	9606.ENSP00000357980	0	0	0	0	208	299	0	208	522
EFEMP1	POSTN	9606.ENSP00000378058	9606.ENSP00000369071	0	0	0	0	139	46	0	449	508
EFHC2	ENKUR	9606.ENSP00000404232	9606.ENSP00000331044	0	0	0	0	269	880	0	231	926
EFHC2	EGFL6	9606.ENSP00000404232	9606.ENSP00000369976	0	0	0	0	102	136	0	316	423
EFNA5	PDGFRB	9606.ENSP00000328777	9606.ENSP00000261799	0	0	0	0	0	0	650	167	695
EFNA5	RRAGB	9606.ENSP00000328777	9606.ENSP00000262850	0	0	0	0	0	0	0	712	712
EFNA5	SLIT1	9606.ENSP00000328777	9606.ENSP00000266058	0	0	0	0	0	0	0	441	441
EFNA5	ERBB3	9606.ENSP00000328777	9606.ENSP00000267101	0	0	0	0	0	0	650	141	686
EFNA5	EGFR	9606.ENSP00000328777	9606.ENSP00000275493	0	0	0	0	83	0	650	292	753
EFNA5	KIT	9606.ENSP00000328777	9606.ENSP00000288135	0	0	0	0	47	0	650	203	710
EFNA5	GRIK5	9606.ENSP00000328777	9606.ENSP00000301218	0	0	0	0	0	0	0	509	509
EFNA5	UNC5D	9606.ENSP00000328777	9606.ENSP00000385143	0	0	0	0	60	0	0	416	428
EFNA5	PLXNA2	9606.ENSP00000328777	9606.ENSP00000356000	0	0	0	0	137	0	0	370	433
EFNA5	PAX2	9606.ENSP00000328777	9606.ENSP00000359319	0	0	0	0	0	0	0	443	443
EFNA5	GRIK2	9606.ENSP00000328777	9606.ENSP00000397026	0	0	0	0	0	0	0	505	505
EFNA5	OTX2	9606.ENSP00000328777	9606.ENSP00000500595	0	0	0	0	60	0	0	506	515
EFNA5	ERBB4	9606.ENSP00000328777	9606.ENSP00000342235	0	0	0	0	0	0	650	178	700
EFNA5	NTRK1	9606.ENSP00000328777	9606.ENSP00000431418	0	0	0	0	0	98	650	747	913
EFNA5	EPHA6	9606.ENSP00000328777	9606.ENSP00000374323	0	0	0	0	87	287	650	704	923
EFNA5	EPHB1	9606.ENSP00000328777	9606.ENSP00000381097	0	0	0	0	87	635	500	710	945
EGFL6	INSYN2B	9606.ENSP00000369976	9606.ENSP00000366582	0	0	0	0	0	98	0	387	423
EGFR	TNS1	9606.ENSP00000275493	9606.ENSP00000171887	0	0	0	0	60	204	0	534	621
EGFR	PTPN18	9606.ENSP00000275493	9606.ENSP00000175756	0	0	0	0	0	649	500	170	841
EGFR	ITGB4	9606.ENSP00000275493	9606.ENSP00000200181	0	0	0	0	151	196	0	699	776
EGFR	TGFBR3	9606.ENSP00000275493	9606.ENSP00000212355	0	0	0	0	0	75	0	513	530
EGFR	LGALS1	9606.ENSP00000275493	9606.ENSP00000215909	0	0	0	0	67	422	0	227	547
EGFR	SFRP1	9606.ENSP00000275493	9606.ENSP00000220772	0	0	0	0	84	61	0	371	411
EGFR	SERPINE1	9606.ENSP00000275493	9606.ENSP00000223095	0	0	0	0	106	0	0	678	699
EGFR	GLI1	9606.ENSP00000275493	9606.ENSP00000228682	0	0	0	0	0	68	0	553	566
EGFR	EGR1	9606.ENSP00000275493	9606.ENSP00000239938	0	0	0	0	0	45	0	686	687
EGFR	HOXA7	9606.ENSP00000275493	9606.ENSP00000242159	0	0	0	0	59	51	0	551	564
EGFR	FOLH1	9606.ENSP00000275493	9606.ENSP00000256999	0	0	0	0	51	0	0	780	782
EGFR	PDGFRB	9606.ENSP00000275493	9606.ENSP00000261799	0	0	0	565	93	558	900	971	998
EGFR	PPARGC1A	9606.ENSP00000275493	9606.ENSP00000264867	0	0	0	0	73	165	0	354	456
EGFR	LEF1	9606.ENSP00000275493	9606.ENSP00000265165	0	0	0	0	0	0	0	463	463
EGFR	ERBB3	9606.ENSP00000275493	9606.ENSP00000267101	0	0	61	910	42	986	800	984	999
EGFR	HMCN1	9606.ENSP00000275493	9606.ENSP00000271588	0	0	0	0	83	0	0	520	541
EGFR	S100A11	9606.ENSP00000275493	9606.ENSP00000271638	0	0	0	0	55	226	0	467	577
EGFR	OSMR	9606.ENSP00000275493	9606.ENSP00000274276	0	0	0	0	149	292	0	520	685
EGFR	LTBP3	9606.ENSP00000275493	9606.ENSP00000301873	0	0	0	0	67	97	0	353	407
EGFR	FOXC1	9606.ENSP00000275493	9606.ENSP00000493906	0	0	0	0	109	0	0	363	408
EGFR	WNT7B	9606.ENSP00000275493	9606.ENSP00000341032	0	0	0	0	67	163	0	304	409
EGFR	KIT	9606.ENSP00000275493	9606.ENSP00000288135	0	0	0	572	0	101	0	389	428
EGFR	ID1	9606.ENSP00000275493	9606.ENSP00000365280	0	0	0	0	109	71	0	364	428
EGFR	TTN	9606.ENSP00000275493	9606.ENSP00000467141	0	0	0	0	0	100	0	395	432
EGFR	PTPRZ1	9606.ENSP00000275493	9606.ENSP00000377047	0	0	0	0	49	113	0	384	435
EGFR	KCND3	9606.ENSP00000275493	9606.ENSP00000319591	0	0	0	0	0	0	0	436	436
EGFR	F3	9606.ENSP00000275493	9606.ENSP00000334145	0	0	0	0	99	0	0	404	440
EGFR	ZIC1	9606.ENSP00000275493	9606.ENSP00000282928	0	0	0	0	0	45	0	440	443
EGFR	GPM6B	9606.ENSP00000275493	9606.ENSP00000316861	0	0	0	0	86	166	0	330	444
EGFR	PTPRT	9606.ENSP00000275493	9606.ENSP00000362294	0	0	0	0	61	206	0	319	448
EGFR	FBXO25	9606.ENSP00000275493	9606.ENSP00000372274	0	0	0	0	0	292	0	257	451
EGFR	POSTN	9606.ENSP00000275493	9606.ENSP00000369071	0	0	0	0	107	0	0	438	477
EGFR	SRPX2	9606.ENSP00000275493	9606.ENSP00000362095	0	0	0	0	141	0	0	418	478
EGFR	HLA-B	9606.ENSP00000275493	9606.ENSP00000399168	0	0	0	0	0	100	0	461	494
EGFR	FGF12	9606.ENSP00000275493	9606.ENSP00000413496	0	0	0	0	65	0	0	484	497
EGFR	HSPA1A	9606.ENSP00000275493	9606.ENSP00000364802	0	0	0	0	54	0	0	492	499
EGFR	LDLRAP1	9606.ENSP00000275493	9606.ENSP00000363458	0	0	0	0	0	0	500	69	514
EGFR	HOXC10	9606.ENSP00000275493	9606.ENSP00000307321	0	0	0	0	84	135	0	443	520
EGFR	TRPC6	9606.ENSP00000275493	9606.ENSP00000340913	0	0	0	0	45	0	0	520	522
EGFR	PAX6	9606.ENSP00000275493	9606.ENSP00000492024	0	0	0	0	49	0	0	521	525
EGFR	ETS1	9606.ENSP00000275493	9606.ENSP00000376436	0	0	0	0	0	189	0	461	545
EGFR	OCLN	9606.ENSP00000275493	9606.ENSP00000347379	0	0	0	0	112	165	0	482	583
EGFR	PLAU	9606.ENSP00000275493	9606.ENSP00000361850	0	0	0	0	83	0	0	571	589
EGFR	UBB	9606.ENSP00000275493	9606.ENSP00000478771	0	0	0	0	0	110	500	181	603
EGFR	RUNX2	9606.ENSP00000275493	9606.ENSP00000360493	0	0	0	0	44	0	0	606	607
EGFR	NTRK1	9606.ENSP00000275493	9606.ENSP00000431418	0	0	0	603	107	109	0	571	628
EGFR	PTCH1	9606.ENSP00000275493	9606.ENSP00000332353	0	0	0	0	0	231	0	546	636
EGFR	GPC3	9606.ENSP00000275493	9606.ENSP00000377836	0	0	0	0	0	0	0	647	647
EGFR	NKX2-1	9606.ENSP00000275493	9606.ENSP00000346879	0	0	0	0	0	163	0	645	690
EGFR	ITGA3	9606.ENSP00000275493	9606.ENSP00000315190	0	0	0	0	127	103	0	640	693
EGFR	TFAP2A	9606.ENSP00000275493	9606.ENSP00000501092	0	0	0	0	109	292	0	556	695
EGFR	ROR1	9606.ENSP00000275493	9606.ENSP00000360120	0	0	0	585	106	328	0	541	701
EGFR	SLC2A1	9606.ENSP00000275493	9606.ENSP00000416293	0	0	0	0	48	0	0	702	704
EGFR	TGFB2	9606.ENSP00000275493	9606.ENSP00000355896	0	0	0	0	152	53	0	669	711
EGFR	PLCB4	9606.ENSP00000275493	9606.ENSP00000367762	0	0	0	0	67	0	650	197	714
EGFR	RIN1	9606.ENSP00000275493	9606.ENSP00000310406	0	0	0	0	42	596	0	323	715
EGFR	PRKCE	9606.ENSP00000275493	9606.ENSP00000306124	0	0	0	0	0	621	0	307	726
EGFR	PCSK9	9606.ENSP00000275493	9606.ENSP00000303208	0	0	0	0	83	0	0	720	732
EGFR	PAK1	9606.ENSP00000275493	9606.ENSP00000278568	0	0	0	579	63	718	0	210	773
EGFR	SHH	9606.ENSP00000275493	9606.ENSP00000297261	0	0	0	0	0	71	0	770	777
EGFR	RGS4	9606.ENSP00000275493	9606.ENSP00000397181	0	0	0	0	97	718	0	201	778
EGFR	MMP14	9606.ENSP00000275493	9606.ENSP00000308208	0	0	0	0	161	163	0	721	787
EGFR	S100A10	9606.ENSP00000275493	9606.ENSP00000357801	0	0	0	0	624	100	0	509	819
EGFR	MGMT	9606.ENSP00000275493	9606.ENSP00000302111	0	0	0	0	0	0	0	821	821
EGFR	GPER1	9606.ENSP00000275493	9606.ENSP00000380281	0	0	0	0	60	0	0	840	843
EGFR	ESRRB	9606.ENSP00000275493	9606.ENSP00000370270	0	0	0	0	0	92	0	840	848
EGFR	IGF2	9606.ENSP00000275493	9606.ENSP00000391826	0	0	0	0	83	0	650	582	854
EGFR	UBASH3B	9606.ENSP00000275493	9606.ENSP00000284273	0	0	0	0	0	831	0	549	920
EGFR	FGF9	9606.ENSP00000275493	9606.ENSP00000371790	0	0	0	0	62	0	650	798	928
EGFR	SH3GL2	9606.ENSP00000275493	9606.ENSP00000369981	0	0	0	0	0	814	650	604	972
EGFR	SH3KBP1	9606.ENSP00000275493	9606.ENSP00000380921	0	0	0	0	58	850	650	661	980
EGFR	IGFBP3	9606.ENSP00000275493	9606.ENSP00000370473	0	0	0	0	169	292	0	971	981
EGFR	ERBB4	9606.ENSP00000275493	9606.ENSP00000342235	0	0	51	945	0	786	400	977	996
EGR1	SALL4	9606.ENSP00000239938	9606.ENSP00000217086	0	0	0	568	0	67	500	145	566
EGR1	SERPINE1	9606.ENSP00000239938	9606.ENSP00000223095	0	0	0	0	68	45	0	447	464
EGR1	ELK3	9606.ENSP00000239938	9606.ENSP00000228741	0	0	0	0	0	45	0	414	416
EGR1	ID1	9606.ENSP00000239938	9606.ENSP00000365280	0	0	0	0	84	58	0	376	415
EGR1	HSPA1A	9606.ENSP00000239938	9606.ENSP00000364802	0	0	0	0	93	96	0	350	420
EGR1	TFAP2A	9606.ENSP00000239938	9606.ENSP00000501092	0	0	0	0	0	45	0	417	420
EGR1	NKX3-2	9606.ENSP00000239938	9606.ENSP00000371875	0	0	0	0	0	0	0	427	427
EGR1	IGF2	9606.ENSP00000239938	9606.ENSP00000391826	0	0	0	0	63	0	0	433	446
EGR1	PAX7	9606.ENSP00000239938	9606.ENSP00000364524	0	0	0	0	0	69	0	439	456
EGR1	TBX2	9606.ENSP00000239938	9606.ENSP00000240328	0	0	0	0	48	301	0	263	467
EGR1	NTRK1	9606.ENSP00000239938	9606.ENSP00000431418	0	0	0	0	0	250	0	326	473
EGR1	PAX3	9606.ENSP00000239938	9606.ENSP00000375921	0	0	0	0	0	69	0	469	484
EGR1	MMP14	9606.ENSP00000239938	9606.ENSP00000308208	0	0	0	0	0	0	0	525	525
EGR1	LEF1	9606.ENSP00000239938	9606.ENSP00000265165	0	0	0	0	0	330	0	323	527
EGR1	ETS1	9606.ENSP00000239938	9606.ENSP00000376436	0	0	0	0	71	58	0	510	534
EGR1	MKX	9606.ENSP00000239938	9606.ENSP00000364946	0	0	0	0	0	66	0	523	535
EGR1	NFIC	9606.ENSP00000239938	9606.ENSP00000396843	0	0	0	0	0	45	0	563	565
EGR1	IGFBP3	9606.ENSP00000239938	9606.ENSP00000370473	0	0	0	0	58	0	0	559	566
EGR1	TGFB2	9606.ENSP00000239938	9606.ENSP00000355896	0	0	0	0	101	45	0	545	575
EGR1	PDGFRB	9606.ENSP00000239938	9606.ENSP00000261799	0	0	0	0	98	52	0	551	583
EGR1	ERBB3	9606.ENSP00000239938	9606.ENSP00000267101	0	0	0	0	0	233	0	510	608
EGR1	NFATC1	9606.ENSP00000239938	9606.ENSP00000389377	0	0	0	0	48	292	0	560	678
EGR1	F3	9606.ENSP00000239938	9606.ENSP00000334145	0	0	0	0	64	0	750	455	861
EHD2	SERPINE1	9606.ENSP00000263277	9606.ENSP00000223095	0	0	0	0	146	0	0	382	450
EHD2	SMOC1	9606.ENSP00000263277	9606.ENSP00000355110	0	0	0	0	0	0	0	440	440
EHHADH	PPARGC1A	9606.ENSP00000231887	9606.ENSP00000264867	0	0	0	0	43	0	0	417	418
EHHADH	UBB	9606.ENSP00000231887	9606.ENSP00000478771	0	0	0	0	49	69	500	51	523
EHHADH	SLC27A2	9606.ENSP00000231887	9606.ENSP00000267842	0	0	0	0	180	0	0	526	595
EMP1	TM4SF1	9606.ENSP00000256951	9606.ENSP00000304277	0	0	0	0	268	0	0	287	456
EMP1	S100A10	9606.ENSP00000256951	9606.ENSP00000357801	0	0	0	0	256	0	0	392	528
EMX2	HOXA11	9606.ENSP00000450962	9606.ENSP00000006015	0	0	0	0	72	61	0	627	647
EMX2	LHX5	9606.ENSP00000450962	9606.ENSP00000261731	0	0	0	0	48	46	0	518	524
EMX2	PAX8	9606.ENSP00000450962	9606.ENSP00000263334	0	0	0	0	81	0	0	447	470
EMX2	FEZF2	9606.ENSP00000450962	9606.ENSP00000283268	0	0	0	0	100	63	0	543	581
EMX2	HOXA10	9606.ENSP00000450962	9606.ENSP00000283921	0	0	0	605	83	61	0	563	590
EMX2	SHH	9606.ENSP00000450962	9606.ENSP00000297261	0	0	0	0	0	0	0	646	646
EMX2	NEUROG2	9606.ENSP00000450962	9606.ENSP00000317333	0	0	0	0	61	0	0	702	708
EMX2	NEUROG1	9606.ENSP00000450962	9606.ENSP00000317580	0	0	0	0	60	0	0	463	474
EMX2	NR2F1	9606.ENSP00000450962	9606.ENSP00000325819	0	0	0	0	82	51	0	625	645
EMX2	FOXG1	9606.ENSP00000450962	9606.ENSP00000339004	0	0	0	0	104	46	0	717	737
EMX2	HOXA9	9606.ENSP00000450962	9606.ENSP00000343619	0	0	0	610	74	61	0	516	542
EMX2	GFRA1	9606.ENSP00000450962	9606.ENSP00000347591	0	0	0	0	49	0	0	632	635
EMX2	PAX2	9606.ENSP00000450962	9606.ENSP00000359319	0	0	0	0	64	0	0	788	793
EMX2	RORB	9606.ENSP00000450962	9606.ENSP00000366093	0	0	0	0	53	0	0	411	418
EMX2	FEZF1	9606.ENSP00000450962	9606.ENSP00000411145	0	0	0	0	59	63	0	381	407
EMX2	FOXL2	9606.ENSP00000450962	9606.ENSP00000497217	0	0	0	0	83	46	0	400	429
EMX2	PAX6	9606.ENSP00000450962	9606.ENSP00000492024	0	0	0	614	79	86	0	440	488
EMX2	OTX2	9606.ENSP00000450962	9606.ENSP00000500595	0	0	0	612	0	59	0	599	606
EMX2	LHX1	9606.ENSP00000450962	9606.ENSP00000477829	0	0	0	0	43	46	0	622	625
EN2	ZIC1	9606.ENSP00000297375	9606.ENSP00000282928	0	0	0	0	215	45	0	571	650
EN2	SHH	9606.ENSP00000297375	9606.ENSP00000297261	0	0	0	0	103	0	0	525	556
EN2	PRTFDC1	9606.ENSP00000297375	9606.ENSP00000318602	0	0	0	0	0	0	0	425	424
EN2	LHX2	9606.ENSP00000297375	9606.ENSP00000362717	0	0	0	0	125	94	0	365	453
EN2	FOXG1	9606.ENSP00000297375	9606.ENSP00000339004	0	0	0	0	82	0	0	468	491
EN2	FOXA2	9606.ENSP00000297375	9606.ENSP00000400341	0	0	0	0	45	292	0	402	560
EN2	NEUROG2	9606.ENSP00000297375	9606.ENSP00000317333	0	0	0	0	88	0	0	544	566
EN2	PAX2	9606.ENSP00000297375	9606.ENSP00000359319	0	0	0	0	151	0	0	576	625
ENOX1	TRIM43	9606.ENSP00000261488	9606.ENSP00000272395	0	0	0	0	0	594	0	0	594
ENPEP	PDGFRB	9606.ENSP00000265162	9606.ENSP00000261799	0	0	0	0	72	0	0	408	427
ENPEP	TIE1	9606.ENSP00000265162	9606.ENSP00000361554	0	0	0	0	91	0	0	371	404
ENPEP	ERBB3	9606.ENSP00000265162	9606.ENSP00000267101	0	0	0	0	0	0	0	441	441
EPHA6	SLIT1	9606.ENSP00000374323	9606.ENSP00000266058	0	0	0	0	93	100	0	473	533
EPHA6	EPHB1	9606.ENSP00000374323	9606.ENSP00000381097	0	0	59	952	44	45	500	456	723
EPHB1	SLIT1	9606.ENSP00000381097	9606.ENSP00000266058	0	0	0	0	81	100	0	414	473
EPHB1	PAK1	9606.ENSP00000381097	9606.ENSP00000278568	0	0	0	565	62	71	500	73	542
EPHB1	SEMA6D	9606.ENSP00000381097	9606.ENSP00000324857	0	0	0	0	71	54	0	376	404
EPHB1	ERBB4	9606.ENSP00000381097	9606.ENSP00000342235	0	0	0	617	67	91	0	438	481
EPHB1	PAK3	9606.ENSP00000381097	9606.ENSP00000353864	0	0	0	562	72	71	500	68	544
EPHB1	ZIC4	9606.ENSP00000381097	9606.ENSP00000435509	0	0	0	0	83	71	0	407	451
ERBB3	SORL1	9606.ENSP00000267101	9606.ENSP00000260197	0	0	0	0	94	303	0	136	408
ERBB3	PCSK9	9606.ENSP00000267101	9606.ENSP00000303208	0	0	0	0	67	0	0	391	407
ERBB3	FOXD3	9606.ENSP00000267101	9606.ENSP00000360157	0	0	0	0	67	0	0	394	411
ERBB3	TGFB2	9606.ENSP00000267101	9606.ENSP00000355896	0	0	0	0	0	53	0	444	451
ERBB3	UBB	9606.ENSP00000267101	9606.ENSP00000478771	0	0	0	0	0	91	500	62	536
ERBB3	ETS1	9606.ENSP00000267101	9606.ENSP00000376436	0	0	0	0	0	71	0	531	545
ERBB3	KIT	9606.ENSP00000267101	9606.ENSP00000288135	0	0	0	569	0	101	0	527	557
ERBB3	ESRRB	9606.ENSP00000267101	9606.ENSP00000370270	0	0	0	0	0	92	0	533	558
ERBB3	NTRK1	9606.ENSP00000267101	9606.ENSP00000431418	0	0	0	598	107	98	0	529	587
ERBB3	IGF2	9606.ENSP00000267101	9606.ENSP00000391826	0	0	0	0	0	0	650	371	770
ERBB3	FGF9	9606.ENSP00000267101	9606.ENSP00000371790	0	0	0	0	67	0	650	372	777
ERBB3	ERBB4	9606.ENSP00000267101	9606.ENSP00000342235	0	0	61	929	60	622	900	983	999
ERBB4	SEMA6A	9606.ENSP00000342235	9606.ENSP00000257414	0	0	0	0	44	0	0	476	478
ERBB4	PDGFRB	9606.ENSP00000342235	9606.ENSP00000261799	0	0	0	564	51	136	0	507	560
ERBB4	GRIN2D	9606.ENSP00000342235	9606.ENSP00000263269	0	0	0	0	0	0	400	134	458
ERBB4	S100B	9606.ENSP00000342235	9606.ENSP00000291700	0	0	0	0	72	0	500	354	674
ERBB4	ZNF804A	9606.ENSP00000342235	9606.ENSP00000303252	0	0	0	0	47	0	0	491	494
ERBB4	LRRC7	9606.ENSP00000342235	9606.ENSP00000309245	0	0	0	0	85	232	400	131	585
ERBB4	PTPRZ1	9606.ENSP00000342235	9606.ENSP00000377047	0	0	0	0	84	113	0	347	423
ERBB4	PTPRT	9606.ENSP00000342235	9606.ENSP00000362294	0	0	0	0	160	223	0	211	441
ERBB4	GRM3	9606.ENSP00000342235	9606.ENSP00000355316	0	0	0	0	150	0	0	372	444
ERBB4	NEFL	9606.ENSP00000342235	9606.ENSP00000482169	0	0	0	0	97	75	400	104	491
ERBB4	RUNX2	9606.ENSP00000342235	9606.ENSP00000360493	0	0	0	0	0	0	0	508	508
ERBB4	UBB	9606.ENSP00000342235	9606.ENSP00000478771	0	0	0	0	0	91	500	61	536
ERBB4	NTRK1	9606.ENSP00000342235	9606.ENSP00000431418	0	0	0	610	107	94	0	492	553
ERBB4	SLC6A1	9606.ENSP00000342235	9606.ENSP00000494136	0	0	0	0	195	0	0	478	562
ERBB4	MAGI2	9606.ENSP00000342235	9606.ENSP00000346151	0	0	0	0	84	297	0	449	614
ERBB4	IGF2	9606.ENSP00000342235	9606.ENSP00000391826	0	0	0	0	0	0	650	292	741
ERBB4	FGF9	9606.ENSP00000342235	9606.ENSP00000371790	0	0	0	0	92	0	650	367	781
ERMN	MBP	9606.ENSP00000380453	9606.ENSP00000380958	0	0	0	0	371	0	0	577	722
ERVMER34-1	ZNF138	9606.ENSP00000460602	9606.ENSP00000303533	0	0	0	0	0	50	98	422	462
ESRRB	SALL4	9606.ENSP00000370270	9606.ENSP00000217086	0	0	0	0	0	95	0	919	923
ESRRB	PPARGC1A	9606.ENSP00000370270	9606.ENSP00000264867	0	0	0	0	87	182	0	417	526
ESRRB	ZIC3	9606.ENSP00000370270	9606.ENSP00000287538	0	0	0	0	44	67	0	520	535
ESRRB	NRIP1	9606.ENSP00000370270	9606.ENSP00000327213	0	0	0	0	0	475	0	535	745
ESRRB	SOX1	9606.ENSP00000370270	9606.ENSP00000330218	0	0	0	0	56	115	0	431	483
ESRRB	SOX3	9606.ENSP00000370270	9606.ENSP00000359567	0	0	0	0	67	115	0	339	406
ESRRB	PAX6	9606.ENSP00000370270	9606.ENSP00000492024	0	0	0	0	0	66	0	401	417
ESRRB	FOXA2	9606.ENSP00000370270	9606.ENSP00000400341	0	0	0	0	43	45	0	460	463
ESRRB	OTX2	9606.ENSP00000370270	9606.ENSP00000500595	0	0	0	0	47	95	0	595	620
ESRRB	PCSK6	9606.ENSP00000370270	9606.ENSP00000482760	0	0	0	0	0	95	0	683	700
ETS1	HOXA5	9606.ENSP00000376436	9606.ENSP00000222726	0	0	0	0	71	74	0	547	576
ETS1	SERPINE1	9606.ENSP00000376436	9606.ENSP00000223095	0	0	0	0	83	0	0	521	541
ETS1	TBX2	9606.ENSP00000376436	9606.ENSP00000240328	0	0	0	0	52	45	0	425	434
ETS1	RORA	9606.ENSP00000376436	9606.ENSP00000261523	0	0	0	0	49	0	0	501	505
ETS1	LEF1	9606.ENSP00000376436	9606.ENSP00000265165	0	0	0	0	190	0	0	704	750
ETS1	THY1	9606.ENSP00000376436	9606.ENSP00000284240	0	0	0	0	90	0	0	666	683
ETS1	KIT	9606.ENSP00000376436	9606.ENSP00000288135	0	0	0	0	83	0	0	393	419
ETS1	SHH	9606.ENSP00000376436	9606.ENSP00000297261	0	0	0	0	0	0	0	528	528
ETS1	ITGA3	9606.ENSP00000376436	9606.ENSP00000315190	0	0	0	0	57	0	0	449	459
ETS1	MAF	9606.ENSP00000376436	9606.ENSP00000327048	0	0	0	0	48	292	0	358	529
ETS1	MEF2C	9606.ENSP00000376436	9606.ENSP00000340874	0	0	0	0	93	0	0	421	453
ETS1	STAT4	9606.ENSP00000376436	9606.ENSP00000351255	0	0	0	0	166	0	0	419	495
ETS1	PAX2	9606.ENSP00000376436	9606.ENSP00000359319	0	0	0	0	84	259	0	221	425
ETS1	FOXD3	9606.ENSP00000376436	9606.ENSP00000360157	0	0	0	0	0	45	0	462	464
ETS1	RUNX2	9606.ENSP00000376436	9606.ENSP00000360493	0	0	0	0	92	492	0	625	812
ETS1	PLAU	9606.ENSP00000376436	9606.ENSP00000361850	0	0	0	0	58	0	0	420	431
ETS1	ID1	9606.ENSP00000376436	9606.ENSP00000365280	0	0	0	0	0	0	500	585	783
ETS1	PAX3	9606.ENSP00000376436	9606.ENSP00000375921	0	0	0	0	53	0	0	612	617
ETS1	TFAP2A	9606.ENSP00000376436	9606.ENSP00000501092	0	0	0	0	0	0	0	503	503
ETS1	FLI1	9606.ENSP00000376436	9606.ENSP00000433488	0	0	0	694	293	0	0	525	650
EVX1	SHH	9606.ENSP00000419266	9606.ENSP00000297261	0	0	0	0	72	0	0	401	420
EVX1	PAX2	9606.ENSP00000419266	9606.ENSP00000359319	0	0	0	0	44	0	0	490	492
EVX1	FOXB1	9606.ENSP00000419266	9606.ENSP00000379369	0	0	0	0	452	0	0	98	484
EVX1	FOXA2	9606.ENSP00000419266	9606.ENSP00000400341	0	0	0	0	45	0	0	475	477
EVX1	LHX1	9606.ENSP00000419266	9606.ENSP00000477829	0	0	0	0	83	0	0	746	757
EXPH5	RAB27B	9606.ENSP00000265843	9606.ENSP00000262094	0	0	0	0	49	51	0	812	815
EXPH5	INSYN2B	9606.ENSP00000265843	9606.ENSP00000366582	0	0	420	0	0	0	0	0	420
EXPH5	SYTL2	9606.ENSP00000265843	9606.ENSP00000318803	0	0	0	549	49	0	0	430	434
EXPH5	SYTL5	9606.ENSP00000265843	9606.ENSP00000395220	0	0	0	0	0	0	0	462	462
EXPH5	SYTL4	9606.ENSP00000265843	9606.ENSP00000362080	0	0	0	0	49	0	0	665	667
EYA4	RBM20	9606.ENSP00000432770	9606.ENSP00000358532	0	0	0	0	49	0	0	739	741
EYA4	NKX3-2	9606.ENSP00000432770	9606.ENSP00000371875	0	0	0	0	72	64	0	393	427
EYA4	PAX3	9606.ENSP00000432770	9606.ENSP00000375921	0	0	0	0	86	71	0	513	550
EYA4	MYO3A	9606.ENSP00000432770	9606.ENSP00000495965	0	0	0	0	44	0	0	432	433
EYA4	H2BC14	9606.ENSP00000432770	9606.ENSP00000477907	0	0	0	0	0	0	500	0	499
EYA4	H2BC3	9606.ENSP00000432770	9606.ENSP00000482674	0	0	0	0	0	0	500	0	499
EYA4	TNNT2	9606.ENSP00000432770	9606.ENSP00000499593	0	0	0	0	0	0	0	538	538
EYA4	TTN	9606.ENSP00000432770	9606.ENSP00000467141	0	0	0	0	56	0	0	554	560
F3	PLAT	9606.ENSP00000334145	9606.ENSP00000220809	0	0	0	0	169	0	0	922	932
F3	SERPINE1	9606.ENSP00000334145	9606.ENSP00000223095	0	0	0	0	168	0	0	887	902
F3	TFPI	9606.ENSP00000334145	9606.ENSP00000233156	0	0	0	0	56	0	500	999	999
F3	MASP1	9606.ENSP00000334145	9606.ENSP00000296280	0	0	0	0	0	0	540	321	674
F3	S100A10	9606.ENSP00000334145	9606.ENSP00000357801	0	0	0	0	49	0	0	491	495
F3	IGFBP3	9606.ENSP00000334145	9606.ENSP00000370473	0	0	0	0	82	0	0	478	500
F3	PLAU	9606.ENSP00000334145	9606.ENSP00000361850	0	0	0	0	133	0	540	607	829
F8A1	F8A3	9606.ENSP00000479624	9606.ENSP00000477530	0	0	47	987	0	800	0	0	801
FAAH	RIMS1	9606.ENSP00000243167	9606.ENSP00000428417	0	0	0	0	0	0	0	510	510
FAAH	GLUD2	9606.ENSP00000243167	9606.ENSP00000327589	57	0	0	0	55	0	449	136	518
FAAH	RPL39L	9606.ENSP00000243167	9606.ENSP00000389356	61	0	0	0	108	431	312	166	676
FAM149A	PDLIM3	9606.ENSP00000227065	9606.ENSP00000284767	0	0	0	0	50	0	0	396	401
FAM149A	MOCS1	9606.ENSP00000227065	9606.ENSP00000344794	0	0	0	0	67	0	0	426	442
FAM167A	NKX6-2	9606.ENSP00000284486	9606.ENSP00000357581	0	0	0	0	44	0	0	423	424
FAM167A	STAT4	9606.ENSP00000284486	9606.ENSP00000351255	0	0	0	0	0	0	0	571	571
FAM167A	PPP1R3B	9606.ENSP00000284486	9606.ENSP00000308318	0	0	0	0	0	0	0	661	661
FAM172A	NR2F1	9606.ENSP00000379294	9606.ENSP00000325819	0	0	0	0	60	0	0	576	585
FAM89A	IFI44L	9606.ENSP00000355614	9606.ENSP00000359787	0	0	0	0	0	0	0	583	583
FAT4	KIT	9606.ENSP00000377862	9606.ENSP00000288135	0	0	0	0	74	45	0	495	514
FAT4	PRICKLE1	9606.ENSP00000377862	9606.ENSP00000345064	0	0	0	0	86	94	0	387	448
FAT4	TTN	9606.ENSP00000377862	9606.ENSP00000467141	0	0	0	0	0	0	0	507	507
FBXO25	PNPO	9606.ENSP00000372274	9606.ENSP00000493302	0	0	0	0	0	472	0	0	472
FBXO25	FBXO32	9606.ENSP00000372274	9606.ENSP00000428205	0	0	54	961	54	292	900	70	930
FBXO32	MYOG	9606.ENSP00000428205	9606.ENSP00000241651	0	0	0	0	0	180	0	779	811
FBXO32	PPARGC1A	9606.ENSP00000428205	9606.ENSP00000264867	0	0	0	0	97	0	0	663	683
FBXO32	PRDM16	9606.ENSP00000428205	9606.ENSP00000270722	0	0	0	0	0	95	0	437	468
FBXO32	ZBTB16	9606.ENSP00000428205	9606.ENSP00000338157	0	0	0	0	49	0	0	415	419
FBXO32	MEF2C	9606.ENSP00000428205	9606.ENSP00000340874	0	0	0	0	42	0	0	478	478
FBXO32	PAX7	9606.ENSP00000428205	9606.ENSP00000364524	0	0	0	0	79	0	0	604	619
FBXO32	TTN	9606.ENSP00000428205	9606.ENSP00000467141	0	0	0	0	49	292	0	460	604
FBXW4	LBX1	9606.ENSP00000499522	9606.ENSP00000359212	0	0	0	0	49	0	0	894	894
FEZF1	LHX5	9606.ENSP00000411145	9606.ENSP00000261731	0	0	0	0	106	71	0	503	551
FEZF1	LHX2	9606.ENSP00000411145	9606.ENSP00000362717	0	0	258	0	67	71	0	389	554
FEZF1	LHX1	9606.ENSP00000411145	9606.ENSP00000477829	0	0	0	0	49	71	0	388	412
FEZF1	TAC3	9606.ENSP00000411145	9606.ENSP00000483110	0	0	0	0	0	0	0	480	480
FEZF2	LHX5	9606.ENSP00000283268	9606.ENSP00000261731	0	0	0	0	104	71	0	429	484
FEZF2	NEFL	9606.ENSP00000283268	9606.ENSP00000482169	0	0	0	0	75	95	0	353	411
FEZF2	RUNX2	9606.ENSP00000283268	9606.ENSP00000360493	0	0	0	0	0	67	0	401	417
FEZF2	SHH	9606.ENSP00000283268	9606.ENSP00000297261	0	0	0	0	0	90	0	385	417
FEZF2	UNC5D	9606.ENSP00000283268	9606.ENSP00000385143	0	0	0	0	49	0	0	462	466
FEZF2	OTP	9606.ENSP00000283268	9606.ENSP00000302814	0	0	0	0	86	71	0	438	481
FEZF2	NEUROG1	9606.ENSP00000283268	9606.ENSP00000317580	0	0	0	0	54	46	0	491	501
FEZF2	NR2F1	9606.ENSP00000283268	9606.ENSP00000325819	0	0	0	0	62	67	0	479	504
FEZF2	OTX2	9606.ENSP00000283268	9606.ENSP00000500595	0	0	0	0	62	60	0	517	537
FEZF2	RORB	9606.ENSP00000283268	9606.ENSP00000366093	0	0	0	0	62	50	0	557	570
FEZF2	NEUROG2	9606.ENSP00000283268	9606.ENSP00000317333	0	0	0	0	110	46	0	559	593
FEZF2	LHX2	9606.ENSP00000283268	9606.ENSP00000362717	0	0	0	0	132	71	0	553	608
FEZF2	PAX6	9606.ENSP00000283268	9606.ENSP00000492024	0	0	0	0	67	70	0	695	712
FEZF2	FOXG1	9606.ENSP00000283268	9606.ENSP00000339004	0	0	0	0	181	96	0	699	757
FGF12	KIT	9606.ENSP00000413496	9606.ENSP00000288135	0	0	0	0	0	168	0	376	459
FGF12	SHH	9606.ENSP00000413496	9606.ENSP00000297261	0	0	0	0	0	0	0	408	408
FGF12	SCN1A	9606.ENSP00000413496	9606.ENSP00000303540	0	0	0	0	101	481	0	305	647
FGF12	KCND3	9606.ENSP00000413496	9606.ENSP00000319591	0	0	0	0	129	42	0	427	481
FGF12	KCND2	9606.ENSP00000413496	9606.ENSP00000333496	0	0	0	0	152	42	0	325	404
FGF12	KCNE5	9606.ENSP00000413496	9606.ENSP00000361173	0	0	0	0	0	0	0	506	506
FGF12	IGF2	9606.ENSP00000413496	9606.ENSP00000391826	0	0	0	0	0	0	0	435	435
FGF9	PLAT	9606.ENSP00000371790	9606.ENSP00000220809	0	0	0	0	0	0	0	495	495
FGF9	SERPINE1	9606.ENSP00000371790	9606.ENSP00000223095	0	0	0	0	57	0	0	468	477
FGF9	GLI1	9606.ENSP00000371790	9606.ENSP00000228682	0	0	0	0	42	45	0	518	521
FGF9	FLRT1	9606.ENSP00000371790	9606.ENSP00000246841	0	0	0	0	58	0	500	113	545
FGF9	PDGFRB	9606.ENSP00000371790	9606.ENSP00000261799	0	0	0	0	55	168	650	657	893
FGF9	LEF1	9606.ENSP00000371790	9606.ENSP00000265165	0	0	0	0	44	0	0	456	458
FGF9	THY1	9606.ENSP00000371790	9606.ENSP00000284240	0	0	0	0	0	0	0	507	507
FGF9	KIT	9606.ENSP00000371790	9606.ENSP00000288135	0	0	0	0	69	168	650	528	855
FGF9	SHH	9606.ENSP00000371790	9606.ENSP00000297261	0	0	0	0	0	0	0	882	882
FGF9	PTCH1	9606.ENSP00000371790	9606.ENSP00000332353	0	0	0	0	84	71	0	448	489
FGF9	WNT7B	9606.ENSP00000371790	9606.ENSP00000341032	0	0	0	0	46	50	0	533	540
FGF9	NPAS3	9606.ENSP00000371790	9606.ENSP00000348460	0	0	0	0	62	0	0	402	415
FGF9	TGFB2	9606.ENSP00000371790	9606.ENSP00000355896	0	0	0	0	70	0	0	519	534
FGF9	PAX2	9606.ENSP00000371790	9606.ENSP00000359319	0	0	0	0	58	0	0	475	484
FGF9	RUNX2	9606.ENSP00000371790	9606.ENSP00000360493	0	0	0	0	67	0	0	544	556
FGF9	TIE1	9606.ENSP00000371790	9606.ENSP00000361554	0	0	0	0	0	168	0	340	428
FGF9	PAX7	9606.ENSP00000371790	9606.ENSP00000364524	0	0	0	0	77	0	0	385	408
FGF9	POSTN	9606.ENSP00000371790	9606.ENSP00000369071	0	0	0	0	55	0	0	398	406
FGF9	FOXA2	9606.ENSP00000371790	9606.ENSP00000400341	0	0	0	0	81	0	0	400	426
FGF9	OTX2	9606.ENSP00000371790	9606.ENSP00000500595	0	0	0	0	42	71	0	409	428
FGF9	FOXL2	9606.ENSP00000371790	9606.ENSP00000497217	0	0	0	0	59	0	0	457	468
FGF9	PTPRZ1	9606.ENSP00000371790	9606.ENSP00000377047	0	0	0	0	67	45	0	465	481
FGF9	UBB	9606.ENSP00000371790	9606.ENSP00000478771	0	0	0	0	55	0	500	0	507
FGF9	PAX6	9606.ENSP00000371790	9606.ENSP00000492024	0	0	0	0	102	0	0	481	514
FGF9	GREM1	9606.ENSP00000371790	9606.ENSP00000498748	0	0	0	0	42	0	0	583	583
FGF9	IGF2	9606.ENSP00000371790	9606.ENSP00000391826	0	0	0	0	0	0	0	645	645
FGF9	NTRK1	9606.ENSP00000371790	9606.ENSP00000431418	0	0	0	0	45	0	650	691	887
FHAD1	SEL1L3	9606.ENSP00000351770	9606.ENSP00000382767	0	0	0	0	0	0	0	490	490
FLI1	LEF1	9606.ENSP00000433488	9606.ENSP00000265165	0	0	0	0	85	0	500	80	542
FLI1	H2AC14	9606.ENSP00000433488	9606.ENSP00000328484	0	0	0	0	0	0	500	0	499
FLI1	RUNX2	9606.ENSP00000433488	9606.ENSP00000360493	0	0	0	0	73	840	0	64	849
FLI1	H2BC3	9606.ENSP00000433488	9606.ENSP00000482674	0	0	0	0	0	0	500	61	510
FLI1	H2BC14	9606.ENSP00000433488	9606.ENSP00000477907	0	0	0	0	0	0	500	63	511
FLNC	ITGB4	9606.ENSP00000327145	9606.ENSP00000200181	0	0	0	0	42	190	650	359	802
FLNC	PAK1	9606.ENSP00000327145	9606.ENSP00000278568	0	0	0	0	47	67	900	209	920
FLNC	MYL9	9606.ENSP00000327145	9606.ENSP00000279022	0	0	0	0	238	0	0	279	428
FLNC	HSPB8	9606.ENSP00000327145	9606.ENSP00000281938	0	0	0	0	176	63	0	651	707
FLNC	PDLIM3	9606.ENSP00000327145	9606.ENSP00000284767	0	0	0	0	193	48	0	619	682
FLNC	ITGA3	9606.ENSP00000327145	9606.ENSP00000315190	0	0	0	0	111	0	650	219	736
FLNC	SNTB1	9606.ENSP00000327145	9606.ENSP00000378965	0	0	0	0	42	0	0	505	505
FLNC	TNNT2	9606.ENSP00000327145	9606.ENSP00000499593	0	0	0	0	100	0	0	522	551
FLNC	SYNC	9606.ENSP00000327145	9606.ENSP00000386439	0	0	0	0	107	0	0	531	563
FLNC	NEBL	9606.ENSP00000327145	9606.ENSP00000366326	0	0	0	0	56	70	0	562	581
FLNC	RBM20	9606.ENSP00000327145	9606.ENSP00000358532	0	0	0	0	48	0	0	601	604
FLNC	IGFN1	9606.ENSP00000327145	9606.ENSP00000334714	0	0	0	0	65	71	0	663	682
FLNC	KCND2	9606.ENSP00000327145	9606.ENSP00000333496	0	0	0	0	0	292	0	729	799
FLNC	TTN	9606.ENSP00000327145	9606.ENSP00000467141	0	0	0	0	98	71	0	821	837
FLRT1	PAX6	9606.ENSP00000246841	9606.ENSP00000492024	0	0	0	0	65	0	0	386	402
FLRT1	UNC5D	9606.ENSP00000246841	9606.ENSP00000385143	0	0	0	0	47	129	0	471	522
FOLH1	GPC3	9606.ENSP00000256999	9606.ENSP00000377836	0	0	0	0	0	0	0	435	435
FOLH1	GRM2	9606.ENSP00000256999	9606.ENSP00000378492	0	0	0	0	0	0	0	515	515
FOLH1	GRM3	9606.ENSP00000256999	9606.ENSP00000355316	0	0	0	0	67	0	0	506	520
FOLH1	NAALAD2	9606.ENSP00000256999	9606.ENSP00000432481	0	0	53	974	42	184	800	65	836
FOXA2	SALL4	9606.ENSP00000400341	9606.ENSP00000217086	0	0	0	0	83	0	0	375	402
[truncated: 2,787 more rows]

## Sheet: Datasets S2
WGCNA ///// GENES OF NPC's MODULES
Module2	Module4	Module5	Module6	Module8	Module9	Module10	Module21
genes	genes	genes	genes	genes	genes	genes	genes
A2M	ABCA1	AAK1	A4GALT	ABHD4	ABCA3	AACS	AHCY
AASS	ABCA2	AAMP	ABCC9	ACBD5	ACADM	ABCD3	AJAP1
ABCF2-H2BK1	ABCA9	AARS1	ABHD3	ACTR10	ACAT1	ABHD12	ANKRD44
ABCG1	ABCB1	ABCB10	ABLIM2	ACVR2A	ACD	ABHD17C	ARL4C
ABHD15	ABCC1	ABHD6	ACAD8	ADAL	ACTA1	ACSL3	C14orf132
ABHD17B	ABCD2	ABTB2	ACAP3	ADCK2	ACTL6A	ACVR2B	CAD
ABHD5	ABCE1	ACADS	ACKR3	ADGRE5	ADCY8	ADA	CAT
ABL1	ABHD10	ACBD6	ACOT9	ALDH8A1	ADCY9	ADAMTS16	CPLX1
ACADSB	ABI2	ACBD7	ACTN2	ALK	ADGRG6	ADAMTS7	CXXC5
ACE	ABT1	ACSL5	ACTR3B	AMPD3	AEBP2	AFAP1L2	DKK1
ACHE	ACAA2	ACSS2	ADAMTS2	ANKS1A	AGA	AK4	DOK5
ACOT2	ACACB	ACTN4	ADAMTS3	APC	AIG1	AKAP9	GNG7
ACSBG1	ACAP1	ACTR5	ADAMTSL1	APLF	AK3	ALCAM	HBQ1
ACSF3	ACKR1	ACTR6	ADARB2	APMAP	AKAP8	ALDH9A1	IDH1
ACSL1	ACOT11	ACY1	ADCY5	APRT	ALKBH3	ANKRD18A	IER2
ACTG2	ACOT13	ADAM11	ADCYAP1	ARAP2	AMPH	ANTXR2	IER5L
ACTR2	ACTA2	ADAM15	ADGRB1	ARID3A	ANAPC13	AP3B2	IRF2BPL
ADAM32	ACTRT3	ADAMTS9	ADGRB2	ARIH2	ANAPC2	AP3M2	KDM3A
ADAM9	ADAM10	ADGRG2	ADGRL1	ARNT2	ANAPC7	APBB2	KIF1B
ADARB1	ADAMTS12	ADIPOR1	ADGRL4	ASCL1	ANXA4	APLP2	KLF12
ADCY2	ADCYAP1R1	ADORA2B	AGAP2	ATF7	AP3B1	ARFGEF1	LAPTM4B
ADCY6	ADGRA1	ADPRHL1	AGPS	ATIC	ARHGAP19	ARHGAP32	LPAR6
ADD2	ADGRA2	ADRA2B	AHCYL1	ATP1B2	ARHGEF10	ARL4A	MAN1C1
ADD3	ADGRB3	AFF3	AHCYL2	B3GNT9	ARHGEF39	ARRB2	MKX
ADGRA3	ADM	AGAP3	AKAP17A	BABAM2	ARID2	ARSB	NCKAP5
ADGRV1	ADRA2A	AGFG1	AKIRIN1	BAK1	ARRDC2	ATP2B1	NES
ADHFE1	ADSL	AGFG2	AKIRIN2	BASP1	ASCC1	ATP6V0D1	NOMO1
ADK	AGAP9	AGL	ALDH18A1	BCAT2	ATCAY	ATP6V1E1	PPP1R12A
ADM2	AHNAK	AIM2	ALDH1B1	BHLHE41	ATG13	ATXN7L3B	PRR5L
ADRB1	AHRR	ALDH3A2	ALDH1L1	BTBD11	ATOH7	AVPI1	PTPRT
AFAP1	AKAP1	ALG3	ALDOC	BTBD17	ATP13A4	BAIAP2	RAB27B
AFF2	AKAP13	ALG9	ALG10B	BTN2A2	ATP5MC3	BNIP3	RALB
AFF4	AKIP1	ALKAL2	ALKBH2	BZW2	AURKB	BRINP2	RBP1
AFG3L2	AKNA	ALKBH7	AMER1	C12orf43	B3GAT2	BSN	RFLNA
AGAP1	ALAD	AMPD2	ANG	C4orf48	BBLN	BTN3A1	RGS6
AGK	ALAS1	ANKMY2	ANGEL1	CA8	BCLAF3	BTN3A2	RIMKLB
AGO1	ALDH16A1	ANKRD17	ANGPT1	CACNB2	BHLHE22	C1orf21	RP2
AGTRAP	ALPK1	ANKRD24	ANGPTL2	CAMKV	C17orf75	C3orf80	SH3GL2
AHDC1	ALPL	ANKRD36	ANKH	CCDC102B	C2CD2	CALR	SHISA6
AHI1	AMBRA1	ANKRD52	ANKRD13A	CCDC117	CAB39L	CAMKK1	SINHCAF
AHR	AMIGO2	ANKS1B	ANKRD18B	CCDC127	CAMK1G	CAMSAP1	SLC39A12
AIF1L	AMMECR1	ANKS3	ANKRD28	CCDC88C	CAMK4	CASKIN1	SOX18
AKAP10	AMY2B	ANKZF1	ANKRD35	CCSAP	CAND1	CCDC186	SOX3
AKAP11	ANKRD20A1	ANO10	ANKRD50	CD24	CAV1	CDH12	SPCS3
AKAP12	ANKRD42	AP1G1	ANO5	CD2AP	CCDC144A	CDKL2	STUM
AKAP7	ANKRD65	AP1S2	ANO6	CD302	CCDC74A	CDKN1C	TMX4
AKR1C1	ANXA11	APBA2	ANOS1	CDK5R1	CDC123	CEL	ZNF236
AKR1C2	AP1B1	APBA3	ANXA6	CERCAM	CDC20	CELF4
AKR7A2	AP1G2	APELA	APBA1	CERS1	CDC42SE2	CERK
AKT2	AP2A2	APH1B	APEH	CHDH	CDK5RAP2	CIAO2B
ALDH2	AP4M1	APOD	APEX1	CHMP2B	CDKAL1	CIZ1
ALDH6A1	APCDD1	APPL1	APLP1	CHRDL1	CEBPG	CNTN1
ALG11	APOOL	AQP11	AQP3	CKLF	CELSR1	COL11A2
ALG12	APPL2	ARAP3	AQP5	CLCN3	CENPV	COL1A1
ALG5	ARC	ARF1	AQR	CLK4	CHN1	COL5A1
ALKBH8	ARFGEF3	ARFGEF2	ARF4	CNDP2	CHST9	COPS8
AMT	ARHGAP12	ARHGAP10	ARHGAP1	CNTNAP2	CLDN5	CPNE7
ANAPC5	ARHGAP28	ARHGAP24	ARHGAP21	COG3	CMBL	CRB2
ANGPTL4	ARHGEF37	ARHGAP29	ARHGAP6	COL11A1	CNRIP1	CRH
ANKRD26	ARHGEF6	ARHGAP45	ARHGEF10L	COL20A1	CNTN6	CYB561D2
ANO1	ARHGEF9	ARHGDIA	ARHGEF2	COL22A1	COL6A3	DAAM1
ANO4	ARID5B	ARID4A	ARHGEF26	COL9A3	COLGALT2	DACH1
ANTXR1	ARL6IP5	ARMCX5	ARHGEF3	CPAMD8	COX5A	DBNDD2
ANXA3	ARPC1A	ARNTL	ARL17A	CPNE5	CPSF2	DCAF11
AOPEP	ARPC3	ARNTL2	ARL17B	CPNE8	CRY1	DCN
AOX1	ARPP19	ARPC4-TTLL3	ARL2	CRMP1	CRYBG2	DCTN1
AP1M1	ARRDC1	ARPC5	ARL4D	CRPPA	CSNK1A1	DENND4A
AP1M2	ASH1L	ARVCF	ARL5B	CSPP1	CTCF	DLGAP4
AP1S1	ASIC1	ASAP3	ARMC1	CSRP2	CTNND2	DMAC1
AP2A1	ASMTL	ASB1	ARPIN	CTSC	CYBRD1	DNASE1L1
AP5B1	ASPDH	ASCC2	ART5	CUX2	CYHR1	DUSP22
APIP	ASPM	ASIC3	ASNS	CXCL2	CYP2U1	DUSP23
APOBEC3C	ASRGL1	ASPRV1	ASS1	DCTN6	DDIT4	DUSP3
APOBEC3F	ATAT1	ASPSCR1	ASTE1	DCUN1D2	DEGS2	EBF4
APOM	ATE1	ATG7	ASTN1	DIO3	DENND2B	EEF2K
AREL1	ATF6	ATP1A3	ATF2	DIPK2A	DET1	ELL2
ARF3	ATF7IP	ATP2A2	ATL3	DIRAS2	DHX29	EPC1
ARFGAP2	ATG101	ATP2B2	ATP11C	DPYD	DKK3	EPHA1
ARFIP2	ATG4A	ATP5F1A	ATP13A1	DSG2	DTNBP1	EPHX4
ARFRP1	ATG5	ATP5F1D	ATP5IF1	DUSP26	EFCAB14	ETS2
ARHGAP15	ATP1A2	ATP5MC2	ATP6V0B	DYRK3	EFNB3	ETV1
ARHGAP18	ATP23	ATP6V0C	ATP8A1	EEF1AKMT2	EFS	EVA1A
ARHGAP20	ATP2B4	ATP6V1A	ATP8A2	EFHC2	EIF5	EXTL1
ARHGAP23	ATP5MC1	ATP6V1B2	ATP9A	EFNB1	EIF6	F2RL1
ARHGAP31	ATP5MF	ATP6V1D	ATRNL1	EIF4E2	ELMOD2	FAM72A
ARHGAP33	ATP5MK	ATP8B2	ATXN10	EIF4EBP1	ENG	FGD3
ARHGAP36	ATP5PF	ATR	B3GALNT1	EIF4EBP3	ENTPD1	FIBCD1
ARHGAP39	ATP5PO	AZIN2	B3GALT1	ELMO1	ERCC6	FLII
ARHGAP42	ATP6V0E1	B3GNT7	B3GAT1	ENKUR	ERF	FOXD1
ARHGDIB	ATP6V1C1	B4GALNT1	B3GAT3	ENO2	ERVMER34-1	FOXI3
ARHGEF11	ATP6V1G1	B4GALT5	B3GNT5	ENOX2	ETV3	FUCA2
ARHGEF12	ATRX	BAX	BACH1	EPHA3	FAM131B	FUT11
ARHGEF40	ATXN1	BBOF1	BAG2	ERBB4	FAM234A	GAB2
ARHGEF7	ATXN7	BBS12	BAIAP2L1	ERLIN1	FBP2	GATAD1
ARID4B	AVL9	BCAS3	BAMBI	ERO1A	FGF11	GGPS1
ARIH1	AXL	BCKDHB	BBX	ETNK1	FGF2	GLCCI1
ARL10	AZIN1	BCL2L2	BEND4	FADS3	FLRT2	GPAA1
ARSA	B3GALT9	BCL6B	BEX1	FAF2	FOXA3	HAPLN3
ARSJ	BACE1	BCR	BHLHB9	FAM174A	FRMD5	HECW1
ASAH2B	BACH2	BEND3	BIK	FAXC	FSBP	HOXB2
ASB6	BAZ1A	BET1	BLVRA	FDX1	FUBP1	HS6ST1
ASPA	BBOX1	BEX5	BMP2	FGD6	FXYD5	HTRA2
ASPH	BCAP29	BFAR	BMP7	FKBP4	GABPB1	IGSF1
ASTN2	BDNF	BICRA	BMP8A	FOCAD	GAL3ST4	IGSF9B
ATL2	BDP1	BIRC7	BMPR1B	FUZ	GAMT	IRAK2
ATN1	BICD2	BIVM	BNIP2	GAREM2	GDAP2	ITGA6
ATOH8	BICDL2	BLMH	BOC	GATM	GEMIN2	JARID2
ATP1B3	BICRAL	BMP2K	BOD1	GDPD5	GFER	KIAA0408
ATP2A1	BLVRB	BMP4	BOLA1	GET1	GGH	KIAA0930
ATP5F1B	BORA	BMT2	BOP1	GFPT2	GINM1	KIAA2013
ATP5F1C	BPNT2	BRF2	BORCS6	GLI2	GLA	KLHDC8A
ATP5PB	BPTF	BTBD3	BRD1	GMDS	GLIPR2	L3MBTL4
ATPAF1	BRD3OS	BTF3L4	BRI3	GNPDA2	GLOD4	LANCL2
ATXN1L	BRICD5	C10orf105	BRINP1	GOLM1	GOLT1A	LDLRAD3
ATXN2	BRK1	C12orf75	C14orf28	GOPC	GOT1	LIMK2
ATXN3	BRPF1	C15orf39	C18orf21	GPCPD1	GPANK1	LPIN2
AUH	BTBD1	C16orf46	C1orf122	GPR85	GPS2	LTB4R
AUP1	BTBD10	C17orf97	C1QL4	GRIA4	GREB1L	MAN1A1
B3GALT5	BTF3	C19orf53	C1QTNF4	GRID2	GRIN2D	MAPK4
B4GALNT2	BUB1	C1orf159	C21orf91	GSDME	GSE1	MAPK8IP3
B9D2	BUB3	C1orf198	C2CD5	GSPT2	GSTO1	MED18
BAALC	BUD13	C1orf74	C2orf72	GULP1	GSTO2	MFGE8
BAHCC1	C17orf80	C20orf27	C3orf18	HDGF	H1-2	MMP16
BANP	C19orf25	C20orf96	C4orf3	HEXB	H1-4	MPPED2
BBS1	C1orf43	C3orf62	C9orf64	HIVEP2	H1-6	MRFAP1
BBS9	C1RL	C3orf70	CA10	HLTF	H2AC11	MSI1
BCAS2	C22orf23	C7orf25	CA11	HSDL2	H2AC13	MTMR6
BCL10	C2orf69	C7orf31	CA12	HSPA1L	H2AC17	MYL6B
BCL11A	C2orf80	C8orf48	CA4	IER5	H2AC20	MZT2A
BCL11B	C4A	CALM3	CACHD1	IFI44L	H2AC21	NALF1
BCL3	C5orf22	CAMK2G	CACNA1G	IFITM2	H2AC7	NAPRT
BCL9L	C6orf52	CAND2	CACNA2D2	IFNAR2	H2AC8	NBPF15
BDH2	C6orf62	CANT1	CACNG4	IGFBP3	H2BC10	NEGR1
BEGAIN	C6orf89	CAP1	CACNG8	IGSF11	H2BC11	NGEF
BEND6	C8orf88	CAPN10	CANX	IMPDH1	H2BC12	NIN
BFSP1	C9orf40	CAPN5	CARD19	INMT	H2BC12L	NISCH
BICD1	CA2	CAPZB	CARMIL1	IQCE	H2BC13	NKD1
BLOC1S3	CABLES1	CASK	CARMIL3	ITM2C	H2BC17	NOL6
BMERB1	CABP1	CASTOR1	CASD1	ITPR2	H2BC18	NOTCH2
BMI1	CABP7	CASZ1	CASKIN2	JAK1	H2BC4	NPEPL1
BMP1	CACNB4	CBFB	CAST	KAT7	H2BC5	NPTN
BMPR2	CACNG6	CBX2	CBLB	KCTD3	H2BC6	NRCAM
BNC2	CACUL1	CBX7	CBLN2	KIAA1328	H2BC7	OLFM1
BORCS7	CADM3	CBY1	CBR1	KIAA1522	H2BC8	OSGIN1
BRD8	CADM4	CC2D2B	CCDC152	KIAA1549L	H2BC9	OTUD5
BRWD3	CALCRL	CCDC115	CCDC169	KIF21B	H2BU1	OXNAD1
C10orf143	CAPRIN2	CCDC134	CCDC3	LAPTM4A	H3-3A	P4HA1
C10orf95	CARHSP1	CCDC153	CCDC43	LDB1	H3C2	P4HA2
C11orf1	CASQ1	CCDC181	CCDC47	LDLRAP1	H3C7	PAIP2
C12orf57	CBLN1	CCDC184	CCDC71L	LIPG	H4C1	PANX2
C12orf60	CBWD5	CCDC191	CCDC80	LLGL2	H4C11	PBX3
C17orf100	CBX6	CCDC90B	CCDC85B	LMBRD2	H4C14	PCDH8
C19orf44	CCAR2	CCM2	CCDC85C	LMO1	H4C3	PDCD4
C1GALT1	CCDC12	CCNB1IP1	CCHCR1	LRRC3	H4C4	PGM2L1
C1orf131	CCDC138	CCNYL1	CCNG2	LRRC37B	H4C9	PHKA1
C1orf226	CCDC32	CCSER1	CCNI2	LRRN1	HAVCR2	PIK3C2B
C1orf35	CCL2	CCT4	CD46	LTBP1	HDGFL2	PILRB
C1orf52	CCN3	CCT8	CD52	MAFK	HERC4	PLAAT1
C1QTNF6	CCNA2	CD276	CD55	MALL	HHAT	PLCD1
C1R	CCNB2	CD63	CD81	MALT1	HIKESHI	PLEKHA4
C21orf140	CCNQ	CD70	CDC14B	MANEA	HMGB3	PLEKHG4B
C21orf62	CCNT1	CD83	CDC42	MAP2	HNRNPH2	PLPP3
C4orf19	CCSER2	CD9	CDH10	MAPK8IP2	HOXD4	PODN
C4orf47	CCT3	CDH23	CDH7	MAPKAPK2	HPR	PPFIBP1
C5	CCT7	CDHR1	CDK16	MARCHF3	HS3ST1	PPIC
C5orf24	CD164	CDK11A	CDK19	MARCHF7	ICAM1	PPP1R26
C7	CD2BP2	CDK14	CDK8	MBNL3	ICE2	PRIMA1
C8orf34	CDC42EP1	CDK18	CDR2	MBOAT1	IGFLR1	PRKAG2
C9orf78	CDC7	CDK20	CDYL	MBOAT2	IMPA2	PRR3
CABIN1	CDCA8	CDK2AP1	CEBPZOS	MBP	INKA1	PTPRM
CACNG5	CDH8	CDK5RAP1	CEP112	MDFI	INPP5K	PYGL
CACNG7	CDKN1A	CDO1	CEP43	MEIS1	INTS12	RAB3IL1
CADM2	CDKN2A	CDON	CEP85L	MFAP2	INTS4	RAC3
CALB1	CDRT4	CDV3	CFAP20DC	MGMT	INTS7	RALGPS1
CALD1	CDT1	CEBPB	CFL2	MID1	IQCN	RASL10B
CALU	CEBPD	CEMIP2	CHMP4C	MINPP1	JMJD7	RGMB
CAMK1D	CEBPZ	CEP126	CHRD	MLLT3	JUNB	RIMS3
CAMK2A	CEP170	CEP290	CHRM3	MOB3B	KCNK12	RNF138
CAMK2D	CEP41	CEP57	CHRNA3	MOCOS	KCNMB2	RNF152
CAMSAP2	CEP72	CER1	CHRNB4	MOCS1	KCNN1	RNF216
CAMTA2	CEP76	CFAP210	CHST11	MPRIP	KDM4A	RNF31
CAPG	CEP89	CFAP300	CHST2	MROH8	KIF15	RRBP1
CAPN1	CFAP119	CFAP36	CIAO2A	MRPL55	KIT	RTL10
CAPN2	CFDP1	CFAP43	CIBAR1	MRS2	KLLN	SCN1A
CAPRIN1	CHAC1	CFAP70	CIITA	MSL3	KRBOX5	SDHAF1
CAPS2	CHADL	CFAP97	CIPC	MSRB2	KREMEN1	SEMA6B
CAPZA2	CHCHD1	CFC1	CITED4	MTFR1	LAMA5	SEPTIN8
CARD10	CHCHD2	CFL1	CLASRP	MTHFS	LEMD1	SGIP1
CARD11	CHCHD5	CGREF1	CLDN3	MTOR	LEMD2	SHF
CARD8	CHD1	CHCHD7	CLDND1	MYLK	LIN9	SHISAL1
CASP8	CHD9	CHGA	CLEC2A	NCK1	LMOD1	SLC22A5
CAVIN1	CHFR	CHGB	CLGN	NDRG3	LPGAT1	SLC25A37
CAVIN2	CHP1	CHKA	CLVS1	NDST3	LRRC42	SLC25A42
CBFA2T3	CHPF2	CHMP2A	CLVS2	NDST4	LRRC4B	SLC38A9
CBL	CHST3	CHMP4A	CMTM6	NDUFS1	LRRTM3	SLC39A14
CBR3	CHST8	CHMP7	CMTM7	NEBL	LYRM9	SLCO1A2
CBX4	CIT	CHRM2	CMTR2	NEDD4L	MACROH2A2	SNTB1
CC2D1A	CITED1	CHST12	CNNM1	NEFL	MAFB	SNX4
CCDC120	CITED2	CHSY1	CNOT6L	NEFM	MAP1LC3A	SORBS1
CCDC121	CKMT1B	CIAO3	CNPY1	NFATC2IP	MAP3K13	SP9
CCDC125	CKS2	CILK1	CNPY3	NIBAN1	MAP4K3	STARD10
CCDC142	CLCN5	CIRBP	CNTN2	NLRX1	MARVELD1	STARD3NL
CCDC200	CLDN19	CISD1	CNTN3	NOD1	MATR3	STAT5B
CCDC28A	CLEC11A	CISH	CNTN5	NOL3	MCC	STX3
CCDC30	CLEC4A	CLASP2	CNTNAP3B	NOP2	MCRS1	SUB1
CCDC34	CLIP2	CLINT1	COCH	NQO2	MET	SULF1
CCDC40	CLN5	CLK1	COL19A1	NR2F2	MFAP1	SUPT4H1
CCDC6	CLN8	CLNS1A	COL1A2	NRBF2	MGAT4C	SYMPK
CCDC65	CMTM8	CLSTN2	COPS7A	NRXN3	MICU2	SYT1
CCDC82	CNFN	CLTC	COQ10B	NTN4	MIPEP	TBC1D14
CCDC88A	CNIH3	CMAS	CORO2A	NUDT14	MIPOL1	TESMIN
CCDC88B	CNN1	CMTM3	COX4I1	NXN	MRC2	TGFBR3L
CCDC93	CNOT10	CMTR1	CPEB3	NXT2	MRPL15	THSD4
CCDC9B	CNOT4	CNBP	CPLX2	OLA1	MRPL21	TMEM132B
CCL26	CNOT8	CNIH1	CPS1	OLFM2	MRPL22	TMEM164
CCN4	CNTLN	CNOT6	CPSF1	ORC5	MRPL39	TMEM52
CCT6A	CNTNAP1	CNPPD1	CPSF4	OSBPL9	MRPL52	TMEM62
CCT6B	CNTNAP3	CNTN4	CPT1C	OSGIN2	MRPL58	TOP1MT
CD248	COL2A1	COG2	CREBZF	P2RX7	MSH6	TP53BP2
CD34	COL3A1	COG5	CREG1	PACSIN3	MTERF3	TRAF4
CD44	COL5A3	COLEC11	CRELD2	PAK1	MVK	TRIM22
CD58	COMMD4	COPA	CRHBP	PALM2AKAP2	MYO1B	TRIM36
CDC23	COPRS	COPE	CRK	PAN2	NAGLU	TRIM46
CDC25B	COPS5	CORO1B	CRYBG3	PARD6A	NCAPD2	TRPM3
CDC42BPA	COQ3	CORO2B	CSMD3	PATJ	NCR3LG1	TSPAN18
CDC42BPG	CORO7	COX16	CTBP2	PCDHA4	NDUFB9	TVP23C-CDRT4
CDC42EP2	CPEB2	COX19	CTNNA2	PCDHGB6	NEMP2	UBFD1
CDC73	CPEB4	COX7C	CTNNA3	PCGF5	NINJ1	UBR5
CDCP1	CPNE2	CPM	CTPS2	PDE1A	NIPA1	UNC5A
CDH17	CPSF3	CPOX	CTSH	PDK4	NKD2	VEPH1
CDH18	CPT1A	CPSF6	CTSO	PDLIM1	NOC4L	VTA1
CDH20	CPVL	CRABP1	CXCL14	PDLIM3	NTHL1	WDR6
CDH5	CRABP2	CRBN	DACT1	PELI1	NTN3	WFIKKN2
CDHR3	CRACD	CREB3L4	DBX1	PGRMC1	NUBP1	WNK2
CDK11B	CREB5	CREG2	DBX2	PIGO	NUF2	XYLT2
CDK6	CREBL2	CREM	DCAF5	PITPNM1	NUP160	YPEL1
CDK7	CRIP1	CRTAC1	DCC	PKDCC	OCRL	ZBTB46
CDS1	CRIP2	CRY2	DDB2	PKIA	OIP5	ZFHX3
CDS2	CRISPLD2	CRYBA1	DDHD2	PLCB3	OR6Y1	ZFP36L1
CECR2	CRTAP	CSRNP2	DDI2	PLEC	OTUB2	ZNF483
CELF2	CRYAB	CSRP1	DDX19B	PLEKHA2	PARM1	ZNF678
CELF5	CSNK1D	CSTF3	DDX54	PLEKHG1	PASK	ZNF761
CEND1	CSNK1G1	CTDSPL	DENND11	PLEKHH1	PCDHB15	ZNF823
CEP131	CSNK1G3	CTH	DHRS3	PLEKHO1	PCDHB3
CEP192	CSNK2A1	CTSV	DHX36	PNMA1	PCDHB4
CEP44	CSNK2B	CTTN	DHX58	PON2	PCSK1N
CEP57L1	CTBP1	CTTNBP2	DIAPH2	PPP1R16B	PDCL
CEP70	CTNNAL1	CTTNBP2NL	DIXDC1	PPP2R2B	PDRG1
CETN2	CTNNB1	CTXN1	DKK2	PRCP	PDZK1
CFAP410	CTSB	CUL9	DLEU7	PREX1	PEX5L
CFAP52	CTSK	CYB5D2	DLG1	PREX2	PHF11
CFAP54	CTSS	CYP3A5	DLGAP2	PRKAA1	PHLDA3
CFAP69	CTXN3	DAB2	DLX1	PRKAR1A	PIAS4
CFLAR	CUL1	DAG1	DMC1	PRPH	PIGQ
CHCHD6	CUL5	DAGLB	DNAJC22	PRSS23	PIN4
CHD8	CUTA	DAP	DNAJC3	PRTG	PLCB1
CHM	CXXC4	DARS1	DNER	PSMD5	PLCB4
CHMP4B	CYB5R2	DBP	DNM3	PSTPIP2	PLCL1
CHODL	CYBA	DCAF12	DOCK3	PTP4A3	PLCXD2
CHP2	CYC1	DCAF7	DPF3	PTPRD	PLEKHG5
CHPF	CYP39A1	DCAKD	DPPA2	PURA	PLPBP
CHRFAM7A	CYP51A1	DCBLD1	DPPA4	PXMP4	PLPPR2
CHRM4	DAAM2	DCP1A	DPYSL3	RAB2B	PLXNA1
CHRNA7	DAGLA	DCTN2	DRP2	RAB38	PMPCA
CHST6	DAPK3	DCTN5	DSC2	RAB3IP	PNN
CHSY3	DAXX	DCUN1D3	DSC3	RAB9A	PODNL1
CIART	DCAF10	DDB1	DTNA	RAE1	POLR2I
CIB2	DCAF13	DDX39B	DTNB	RANBP3L	POU2AF1
CIC	DCAF4	DDX50	DTWD1	RAPGEF4	PPM1B
CKAP5	DCHS2	DDX51	DTX4	RASEF	PRDX2
CLDN1	DCLK2	DDX58	DUS1L	RBM24	PRDX3
CLDN10	DCTN3	DEDD	DVL1	RBP7	PRMT1
CLMN	DDX1	DEF8	DYSF	REEP3	PRODH
CMPK1	DDX25	DENND6B	DZIP3	RFK	PRPF4
CMTM1	DDX41	DES	ECI1	RFX2	PRSS35
CNMD	DDX47	DESI2	EDIL3	RGCC	PSMB7
CNP	DECR1	DGKA	EDN3	RNF144A	PTGIS
CNPY4	DELE1	DGKK	EEPD1	RNF144B	QTRT1
CNTNAP5	DENND10	DHDH	EFCAB13	RNF180	RAB3D
CNTRL	DENND1A	DHRS1	EFHD1	RORA	RABGAP1
CNTROB	DGKD	DIAPH1	EFHD2	RPS6KA1	RAD51AP1
COG4	DGKG	DIP2C	EFNA2	RPS6KA3	RARA
COL8A1	DHX15	DIPK1A	EGFL6	RXRA	RASD2
COMMD3	DHX16	DLG5	EGFR	SALL4	RASSF10
COMMD5	DHX32	DMAC2L	EGLN3	SAMD11	RC3H1
COMMD8	DHX37	DNAAF3	EHHADH	SCARB2	REC8
COPS4	DICER1	DNAJB6	EID2	SCML2	REEP1
COQ6	DISP3	DNAJC12	EIF2B5	SCN3B	RFC1
CORO1C	DLAT	DNAJC21	EIF4H	SDF4	RFX4
COX5B	DLG4	DNAJC30	ELK3	SEC11C	RHEBL1
COX7A2	DLL4	DNAJC4	ELMO2	SEC24D	RHOBTB3
CPQ	DMWD	DNAJC5	EMID1	SELENBP1	RNF123
CPT2	DNAJB5	DNPEP	EML5	SELENOS	RNF181
CREB3L1	DNAJC10	DNPH1	EMX2	SELENOT	RNF39
CRIM1	DNAJC15	DOCK4	EN2	SFRP1	RNLS
CROT	DNAJC24	DPH3	ENHO	SH2B2	RPA2
CRYZ	DNM1	DPH7	ENOSF1	SIK3	RRAGD
CSDE1	DOC2B	DPY19L4	ENOX1	SIRPA	RUSC2
CSGALNACT1	DOCK6	DRG2	ENPP4	SKIDA1	S100A13
CSGALNACT2	DOK4	DTYMK	EPB41	SLC13A5	SAFB
CSRNP1	DPAGT1	DUSP1	EPB41L4B	SLC1A2	SAV1
CSTPP1	DPM1	DYM	EPDR1	SLC1A3	SAXO2
CTCFL	DPY19L2	DYNC1H1	EPHA6	SLC25A1	SEL1L
CTDSP2	DPYSL4	DYNLRB1	EPHA8	SLC25A19	SHISA4
CTF1	DRAM1	DYRK2	ERBB3	SLC2A1	SHOC2
CTNND1	DSCAM	DYRK4	ERCC2	SLC30A5	SLC17A8
CTSL	DSP	E2F6	ERMN	SLC35D1	SLC45A2
CTXND1	DSTYK	EAPP	ERRFI1	SLC38A1	SLC4A8
CUEDC2	DTX3L	EBPL	ESRRG	SLC39A6	SMARCC1
CWF19L1	DYNLT2B	ECEL1	EXPH5	SLC39A7	SMIM17
CX3CL1	DYNLT3	ECHDC3	EYA1	SLC45A4	SMTN
CXCL1	EAF1	EEF1A1	F8	SLC4A4	SNAI2
CYB5A	EBF1	EEF1AKMT1	F8A1	SLC6A11	SNAP25
CYP4F11	EBF2	EEF1G	F8A3	SLIT1	SP110
CYP7B1	ECHDC2	EFEMP2	FAAH	SNRK	SPAG9
CYRIA	ECHS1	EHD4	FADS1	SNRNP48	SPINK5
CYTL1	ECT2	EI24	FAM110A	SNX13	SPTBN1
DACT2	EDA2R	EIF3A	FAM133A	SOGA3	STAG2
DCAF12L2	EDARADD	EIF3G	FAM13A	SORBS3	STRN3
DCAF6	EDNRB	EIF3H	FAM149A	SOX8	STX6
DCUN1D1	EEF1A2	EIF3I	FAM167A	SPON1	SUSD6
DDIT4L	EEF1E1	EIF3J	FAM168A	SPSB4	SYNE4
DDX18	EFL1	EIF3M	FAM172A	SRPK1	TAB3
DDX19A	EFNA1	EIF4EBP2	FAM181A	SSNA1	TAF1D
DDX49	EFNA5	EIF5B	FAM210B	ST20-MTHFS	TAF6L
DDX6	EFTUD2	ELMO3	FAM220A	ST8SIA3	TBL1XR1
DDX60	EHD3	ELN	FAM3C	STAMBP	TBX6
DEGS1	EIF1	ELOB	FAM43A	STIM2	TEX30
DENND1B	EIF2AK4	ELOVL1	FAM50A	STK26	TF
DENND2A	EIF2B4	EML2	FAM72C	STXBP6	TGFBR1
DENND4B	EIF4A1	EML3	FAM81A	SULT1C4	THYN1
DENND5B	EIF4ENIF1	EMP1	FAM83H	SYDE2	TIGD3
DGAT2	EIF4G3	EMSY	FAM89A	SYTL2	TIMM10B
DHDDS	ELFN1	ENDOG	FAM91A1	TAF9	TIMM17B
DHRS12	ELMOD1	ENDOV	FAT4	TAF9B	TM9SF3
DHRSX	ELP6	ENOPH1	FBLL1	TAPT1	TMEFF1
DHX33	EMB	ENPP2	FBN3	TBC1D9	TMEM120B
DHX38	EMC1	ENSA	FBXO17	TCAF1	TMEM134
DHX57	EMC10	ENTPD7	FBXO25	TFRC	TMEM179
DIP2A	EMP2	EPB41L2	FBXO27	THNSL1	TMEM60
DIPK1B	EOLA2	ERAP1	FBXO32	THOC5	TNFAIP2
DLGAP1	EPHA10	ERCC5	FBXO7	TIAM2	TNFRSF10A
DLK1	EPHB1	ERCC6L2	FBXW4	TIPARP	TNFRSF10B
DMAP1	EPHB3	ESCO1	FERMT2	TLE2	TNFRSF11B
DMD	EPHX1	ESD	FES	TLE5	TNFSF10
DMTF1	EPM2AIP1	EVI2A	FEZ1	TMBIM6	TNK2
DNAAF11	EPN2	EXOC2	FGF13	TMED10	TNNT2
DNAAF2	EPS15	EXOSC1	FGF9	TMED9	TOB1
DNAH7	ERBIN	EXOSC5	FGFR2	TMEM169	TOP2A
DNAJB12	ERC1	EXTL2	FGFRL1	TMEM178A	TPRKB
DNAJC1	ERI3	FABP5	FIG4	TMEM178B	TRAF6
DNMBP	ERVW-1	FABP7	FLRT1	TMEM41B	TRIR
DNTTIP1	ESRRB	FAIM	FN1	TMIGD2	TYK2
DOCK1	ETFRF1	FAM104A	FNBP1	TNFRSF10D	UBE2G2
DOCK11	EVA1B	FAM110B	FNDC3B	TRABD	UNC119B
DPCD	EVI5	FAM118B	FOLH1	TRIM2	URM1
DPF2	EXO5	FAM120C	FOLR1	TRIM71	VAC14
DPH6	EXOSC2	FAM131C	FOXB1	TRMT10A	VPS13B
DPP8	EXT1	FAM136A	FOXD3	TRPC3	WDCP
DR1	FAAP100	FAM171A2	FPGT	TRPC4	WDPCP
DRD2	FAF1	FAM183A	FRAS1	TSPAN13	XK
DRG1	FAHD2A	FAM189A1	FREM2	TUBB3	XPO5
DSEL	FAM114A2	FAM193B	FRMD4B	TUSC3	XRN2
DSTN	FAM118A	FAM20B	FRRS1	TXLNA	YTHDF2
DTWD2	FAM120B	FAM222A	FRRS1L	TXNRD2	ZNF136
DUSP18	FAM135A	FAM222B	FRYL	TYR	ZNF207
DVL3	FAM13B	FAM227B	FTH1	UBE2E3	ZNF283
DYNC1I1	FAM161A	FAM3A	FUT9	ULK1	ZNF33A
DYNC1I2	FAM162B	FAM53B	FXYD1	USP44	ZNF449
DYNC1LI1	FAM174B	FAM72B	FZD7	USP49	ZNF471
DYNC2I1	FAM177A1	FAM98B	FZD9	UXS1	ZNF608
DYRK1A	FAM199X	FARP1	GAB1	VAT1L	ZNF629
E2F4	FAM20C	FARP2	GABRG3	WDR31	ZNF677
E2F5	FAM214A	FASTKD2	GABRR1	WDR44	ZNF738
E4F1	FAM219A	FAU	GALM	WDR49	ZNF790
ECE1	FAM234B	FBXL4	GALNTL6	WFIKKN1	ZNF878
ECI2	FAM83F	FBXO21	GAREM1	ZDBF2	ZNF891
EDC4	FANCC	FBXO31	GASK1B	ZDHHC2
EEF1AKMT4	FANCE	FBXO45	GBGT1	ZFP69
EEF1B2	FANCL	FBXW8	GCLC	ZFPM1
EEF2KMT	FARSA	FCGRT	GCN1	ZNF132
EEFSEC	FAT1	FDX2	GCNT2	ZNF14
EFEMP1	FBL	FDXACB1	GDI2	ZNF302
EFR3A	FBXL8	FEM1C	GFM2	ZNF512
EGR1	FBXO30	FEZ2	GFRA1	ZNF627
EHD2	FDFT1	FGF17	GFRA3	ZSWIM8
EHMT2	FEZF2	FGF7	GLI1
EIF1B	FGF1	FHIP2A	GLT1D1
EIF2B1	FH	FIBIN	GLYAT
EIF3B	FHIP2B	FLCN	GMPR2
EIF3CL	FJX1	FLOT2	GNA14
EIF3K	FKBP1B	FLRT3	GNAL
ELAVL3	FKBP2	FMNL3	GNG12
ELK1	FKBPL	FNTA	GOLPH3L
ELL	FKTN	FOXH1	GOSR1
ELOF1	FLAD1	FOXO1	GPLD1
ELP1	FLNB	FRAT1	GPM6B
ELP5	FLNC	FRAT2	GPR12
EMC4	FMR1	FRMD8	GPR158
EMP3	FNBP4	FRY	GPR27
ENC1	FNIP2	FRZB	GPR63
ENDOD1	FNTB	FSCN1	GPRASP2
ENKD1	FOXJ1	FSD1L	GPS1
ENTPD5	FOXJ3	FST	GPX1
EOGT	FOXK1	FUNDC2	GREB1
EPAS1	FOXN3	FZD8	GRHL1
EPHA4	FOXS1	G2E3	GRIA3
EPN1	FPGS	G6PC3	GRIK2
EPPIN	FRG1	GABPA	GRIN1
EPS8L1	FRS3	GABRA2	GRIP1
ERICH3	FSTL4	GABRG2	GRM1
ERV3-1	FTL	GAD2	GRM2
ESRP1	FTO	GALNT1	GRM3
ESYT2	FTSJ1	GALNT16	GRM8
ETAA1	FURIN	GALNT8	GRPR
ETS1	FUT1	GALNT9	GSN
ETV6	FXYD7	GANAB	GSTZ1
ETV7	G3BP1	GANC	GTF3C1
EWSR1	GABBR1	GARIN5A	GTPBP1
EXOSC6	GABBR2	GATAD2A	GUCY1A1
EXOSC7	GADL1	GBF1	H1-0
EXTL3	GAL3ST3	GCLM	H3C3
F3	GALC	GFPT1	HAUS5
FAM110C	GALNT11	GGT7	HCFC1R1
FAM110D	GALNT4	GHDC	HCN4
FAM117A	GAS2L1	GHITM	HECA
FAM120A	GAS7	GID4	HECW2
FAM13C	GAS8	GID8	HEMK1
FAM149B1	GATAD2B	GIPR	HERC3
FAM216A	GCDH	GJA1	HES3
FAM221A	GCNT4	GKAP1	HEXD
FAM241A	GDF10	GLDN	HIGD1A
FAM47E-STBD1	GDI1	GLI3	HLA-B
FAM9C	GFRA2	GLS2	HLA-C
FANK1	GGA3	GNB1	HMCN1
FAR1	GGCX	GNL3L	HOOK1
FAR2	GIGYF1	GPAM	HOXA10
FASTK	GLB1L2	GPBP1	HOXA2
FBF1	GLE1	GPNMB	HOXA4
FBLIM1	GLIPR1L2	GPR108	HOXA5
FBRS	GLIS2	GPR171	HOXA6
FBXL14	GLRX2	GPR68	HOXA7
FBXL16	GLTP	GPR75	HOXA9
FBXL17	GMPS	GPR89A	HOXB3
FBXO3	GNA13	GPSM1	HOXB6
FBXW2	GNAO1	GRB2	HOXB8
FCF1	GNG10	GREM2	HOXC10
FECH	GNG4	GRHPR	HOXC4
FEM1A	GNL2	GSR	HOXC5
FER	GNPTG	GSTM3	HOXC6
FEZF1	GORAB	GSTT1	HOXC9
FGD1	GOT2	GTF2I	HPS1
FGF12	GPBP1L1	GTPBP6	HS3ST3A1
FGF23	GPC1	GUCA1A	HS3ST3B1
FHIP1B	GPR107	GUCY1A2	HS3ST5
FHOD3	GPR135	GUSB	HS6ST3
FILIP1L	GPR155	GYG1	HSDL1
FIP1L1	GPR162	GYG2	HSPA12A
FIS1	GPR176	H2AZ2	HSPA1A
FITM2	GPR37L1	H3C11	HSPB3
FIZ1	GPRASP1	HACL1	HSPB8
FKBP11	GPRC5B	HAS1	HTATIP2
FKBP14	GPRC5C	HDAC6	HTR2C
FKBP7	GRAMD1A	HDAC8	HYI
FLACC1	GRAMD2B	HDGFL3	IBTK
FLI1	GRID1	HDX	ID3
FMN2	GRIK4	HELQ	IDH3B
FNBP1L	GRK6	HERC5	IDS
FOXG1	GSG1	HES7	IFFO2
FOXK2	GSK3B	HFM1	IFI44
FOXL2NB	GSTA4	HGS	IFIT3
FOXO6	GTF2H4	HHIP	IFNGR2
FOXRED1	GTF2H5	HHIPL1	IFRD1
FRK	GTF3C5	HIF1A	IFT52
FRMD4A	GUCY1B1	HINT1	IGDCC3
FRMD6	GUK1	HIVEP1	IGF2
FRMPD3	H1-3	HMGXB4	IGF2BP3
FRS2	H2AC12	HNRNPA1	IGFBP7
FSTL1	H2AC14	HNRNPC	IKBKE
FUCA1	H2AC18	HPN	ILVBL
FUOM	H2AC6	HPS5	INHBA
FXYD6	H2BC14	HPS6	INPP5B
GABPB2	H2BC15	HRAS	INSR
GABRA3	H2BC21	HRC	INSYN1
GADD45A	H2BC3	HRH2	IPO5
GAK	H3C1	HS6ST2	IQCD
GALNT7	H3C10	HSD17B8	IQGAP1
GALT	H3C14	HSPA5	IRAG1
GAS1	H3C15	HYDIN	IREB2
GBE1	H3C4	HYOU1	IRX2
GBP4	H3C6	ICA1L	ITGA7
GCC1	H4C5	IFI6	ITPRID2
GCFC2	HAGHL	IFIT1	ITPRIP
GDE1	HBS1L	IFNAR1	ITSN1
GEMIN5	HCN1	IFT140	JDP2
GEMIN6	HEATR5B	IFT172	JKAMP
GET3	HECTD4	IGF2R	JMJD8
GGTA1	HEPACAM	IGSF9	JOSD1
GIPC1	HEPH	IK	JTB
GJA4	HES1	IKBIP	KANK1
GJC2	HEXIM1	IL17RA	KATNB1
GJD3	HEY1	IMP4	KCNA1
GLB1L	HEY2	IMPA1	KCNA2
GLCE	HIC2	IMPDH2	KCNA3
GLMP	HINT2	INAFM2	KCNB2
GLRA2	HMBOX1	INPP5F	KCND2
GLRA3	HMGB2	INTS11	KCNH3
GLRB	HMGCS1	INTS14	KCNIP2
GLUL	HMGN3	INTS6L	KCNJ11
GNA11	HMGXB3	IP6K1	KCNJ12
GNA12	HNRNPF	IPO8	KCNJ4
GNAS	HNRNPK	IQCK	KCNJ6
GNL3	HNRNPL	IQSEC3	KCNK10
GOLGA6L9	HOGA1	IRAK1BP1	KCNK2
GOLGA8A	HOXB4	IRGQ	KCNN2
GOLIM4	HOXD8	IRS1	KCNQ2
GOLPH3	HS3ST4	IRX1	KCTD20
GOLT1B	HSD11B1L	ISG20	KHDRBS2
GORASP2	HSD3B7	ITGA9	KIAA0895
GP1BB	HSP90AB1	ITGB1	KIF26A
GPC3	HSPA9	ITGB5	KIF26B
GPC5	HSPB1	ITPR3	KIRREL3
GPC6	HSPB2	ITSN2	KIZ
GPER1	HSPBP1	JAGN1	KLF8
GPN1	HTATSF1	JAK2	KLHL13
GPSM2	HTRA1	KATNAL2	KLHL17
GPX4	HTRA4	KBTBD8	KLRF2
GREM1	IARS1	KCNC3	LAMA1
GRIK5	ICAM4	KCNH7	LAMC1
GRK2	ID1	KCNH8	LAMTOR5
GRK4	ID4	KCNJ8	LAYN
GRTP1	IDH2	KCNQ5	LCN9
GTF2F2	IFI16	KCTD1	LECT2
GTF2H2C	IFI27L1	KCTD21	LEF1
GTPBP4	IFIT2	KCTD7	LHFPL1
H1-10	IFNLR1	KDELR3	LHFPL3
H2AW	IFT122	KDM2A	LHX1
H4C15	IFT57	KDSR	LHX5
HACD1	IGDCC4	KIAA0040	LIN7A
HAP1	IGFBP4	KIAA1217	LMNTD2
HAPLN4	IGLON5	KIAA1549	LPAR3
HARS1	IGSF3	KIAA1586	LPAR4
HAS2	IGSF5	KIF21A	LRFN2
HAS3	IGSF8	KIF3A	LRFN5
HAUS4	IKBKB	KLF16	LRIG3
HAX1	IL11RA	KLF6	LRRC1
HBEGF	IL1R1	KLHDC2	LRRC17
HDDC3	IL1RAPL1	KLHL1	LRRC27
HDHD3	ILF2	KLHL15	LRRC4
HDHD5	ING2	KLHL3	LRRC4C
HEATR1	INPP4A	KLHL35	LRRC61
HEATR5A	INPP5D	KLRG2	LRRC7
HEG1	INSIG1	KMT2C	LRRC8B
HELZ	INTS13	KMT5C	LSM11
HGSNAT	INTS2	KPNA3	LSM2
HIC1	INTS6	KRR1	LSM6
HIPK2	INTS9	KRT222	LSR
HIPK4	IQCB1	LAMP5	LYL1
HK1	IQSEC1	LARS1	LZTS2
HMGCR	IQUB	LCA5	MAB21L2
HNRNPA0	IRAK4	LCMT1	MACROD1
HNRNPLL	IRF1	LDB2	MAF1
HOATZ	ISG15	LDHD	MAGEE1
HOMER2	ISLR2	LEFTY2	MAGEH1
HOMEZ	ITGA2	LFNG	MAGI1
HOOK2	ITGAV	LGI3	MAGI2
HOXB5	ITGB4	LGR4	MAML2
HOXB7	ITPKA	LHFPL6	MAN2A1
HPS3	ITPKB	LHPP	MAP1A
HSD17B6	ITPRIPL2	LIG3	MAP6D1
HSPA1B	IWS1	LLGL1	MAP7
HSPA2	IZUMO4	LMO3	MAP7D1
HTR3B	JADE2	LMX1B	MATN2
HVCN1	JAG2	LNPK	MBD5
IARS2	JAKMIP1	LPIN3	MCCC2
IBA57	JAM3	LRBA	MDGA2
ICA1	JPH1	LRCH4	MECP2
IDH3A	JPH3	LRP2	MED25
IER3	JPH4	LRPPRC	MEGF8
IFT27	JPT2	LRRC24	MEGF9
IFT43	KANSL2	LRRC32	MERTK
IFT88	KAT2B	LRRC40	METRN
IGF1	KAT6A	LRRC41	METTL16
IL11	KATNAL1	LRRC47	METTL18
IL13RA1	KATNBL1	LRRC49	METTL25B
IL17RC	KCND1	LRRFIP2	METTL7A
IL1RAP	KCNE5	LSM1	METTL7B
IL32	KCNG1	LSM10	MFF
IMMP2L	KCNIP1	LUC7L2	MFSD3
INSYN2A	KCNJ10	LUZP1	MGAT2
INSYN2B	KCNJ2	LYPD6	MGST1
IPP	KCNJ9	LYRM4	MICA
IRAK1	KCNK5	LZTFL1	MIF4GD
IRX5	KCNMB4	MAB21L1	MINDY2
ISCA1	KCNT2	MACIR	MLC1
ISY1-RAB43	KCTD12	MADCAM1	MOB4
ITGA3	KCTD15	MAFG	MPC1
ITGA4	KDM1B	MAGI3	MPC2
ITGB3BP	KDM3B	MAP2K2	MRAS
ITPRIPL1	KDM5C	MAP2K6	MRPL38
JAKMIP2	KIAA0319	MAP3K21	MRPL42
JAZF1	KIAA2026	MAP3K3	MRPS2
JHY	KIF20A	MAP3K9	MRPS27
JMJD1C	KIF22	MAPK11	MSC
JRK	KIF24	MAPK15	MSX1
JRKL	KIF2C	MAPK1IP1L	MTA3
JUP	KIFBP	MAPK7	MTMR3
KANK4	KLF7	MAPKAP1	MTRF1
KAT5	KLHDC1	MAPRE2	MTUS1
KCND3	KLHDC3	MAPRE3	MUSTN1
KCNE4	KLHL20	MAPT	MYCBP2
KCNF1	KLHL32	MAZ	MYL5
KCNQ3	KLHL5	MBD3	MYLIP
KCNS1	KPNB1	MBTD1	MYLPF
KCTD2	KRT8	MCEE	MYO1D
KCTD4	KSR1	MEAF6	MYOZ3
KDELR2	KYAT3	MECR	MZT1
KDM1A	L1CAM	MED1	N4BP2
KDM8	L3HYPDH	MED14	NAALAD2
KHDC1	LACTB	MED23	NAP1L5
KHDRBS3	LANCL1	MED30	NBAS
KIAA0825	LATS1	MED7	NBEAL2
KIAA1191	LCORL	MEF2B	NCAM2
KIAA1958	LDLR	MEST	NDNF
KIF3B	LETMD1	METAP2	NDP
KIF3C	LGALS3	METTL13	NDUFAF2
KIF5B	LGI2	METTL9	NDUFB11
KIF9	LGMN	MEX3A	NDUFB8
KIRREL1	LHX3	MEX3B	NELL2
KLHDC8B	LHX4	MFHAS1	NFASC
KLHL21	LIX1	MFSD5	NFATC1
KLHL23	LMAN2	MGAT1	NFE2L1
KMT2E	LMLN	MGAT5B	NFIA
KPNA6	LOXL1	MIA2	NFIB
KRBA2	LPAR2	MIB1	NFRKB
KRT10	LRCH1	MIDEAS	NHEJ1
KRT18	LRIG2	MIDN	NHLH2
KRTCAP2	LRP1	MKRN3	NHLRC1
KSR2	LRP10	MKS1	NIPAL2
KYNU	LRP2BP	MLF1	NKX6-2
L3MBTL3	LRP3	MMAA	NLGN3
LAGE3	LRP6	MMP2	NLRP2
LAMA4	LRRC26	MMRN1	NMI
LAMB1	LRRC37A	MOB3A	NPHP3
LAMC2	LRRC58	MPDZ	NPPB
LAMTOR4	LRRN2	MPG	NPPC
LARP7	LSAMP	MPPE1	NPY
LAS1L	LSM14A	MPST	NR2F1
LCP2	LSM14B	MRM3	NR3C1
LDHB	LSM7	MRNIP	NR5A2
LEMD3	LTB4R2	MRPL44	NREP
LENG8	LTBP3	MRPL45	NRIP3
LGALS1	LURAP1L	MRPS10	NTN1
LGI1	LYG1	MRPS35	NUAK1
LHFPL4	LYPD6B	MRPS5	NUDT10
LHX2	MAD2L2	MRTFA	NUDT11
LIFR	MAGOH	MSRA	NXPH1
LIMA1	MAL2	MSRB1	OFD1
LIMK1	MAOA	MT-ATP8	ONECUT2
LIMS1	MAP1LC3C	MT-CO2	OPA1
LIMS3	MAP1S	MT-CO3	OPN1SW
LINC00672	MAP3K1	MT-CYB	OST4
LIPT2	MAP3K7	MT-ND1	OSTM1
LIX1L	MAP3K8	MT-ND2	OTULINL
LKAAEAR1	MARCHF2	MT-ND6	OTX2
LMCD1	MARCHF8	MTARC1	PADI2
LMNA	MARF1	MTERF4	PAIP2B
LMNTD1	MARVELD2	MTHFD1L	PAK3
LMTK2	MASP1	MTIF2	PAK6
LONRF1	MAST3	MTLN	PALMD
LONRF2	MAT2B	MTMR12	PANK3
LOXL2	MB21D2	MYCN	PAPSS2
LPCAT1	MBLAC1	MYG1	PAQR9
LRATD2	MCAM	MYL12B	PARD3
LRCH3	MCF2L	MYO16	PARP8
LRIG1	MCM2	MZT2B	PAX2
LRP5	MCM7	NAA35	PAX3
LRRC37A2	MCMBP	NACC2	PAX6
LRRC39	MDM1	NAP1L3	PBX2
LRRC3B	MDM4	NAPEPLD	PCDHAC2
LRRC55	MED13L	NAT14	PCDHB16
LRRC57	MED16	NAT9	PCDHB8
LRRC75B	MED8	NBL1	PCDHGA10
LRRN3	MEIS2	NCBP3	PCDHGB1
LSG1	MEIS3	NCOA3	PCDHGB4
LUC7L3	MESP1	NCOR2	PCLO
LUM	METAP1	NDE1	PCNX2
LUZP2	METTL15	NDUFAF7	PCP4
LY6K	METTL2B	NDUFS2	PCSK6
LYPD1	MFAP5	NDUFS7	PCYT1B
LYSMD3	MFN2	NECTIN2	PDE5A
MAB21L3	MFSD10	NEDD4	PDIA3
MACF1	MFSD12	NELL1	PDPN
MAD1L1	MFSD6	NEXN	PEA15
MADD	MGAT4A	NF2	PERP
MAF	MICAL2	NFATC3	PHACTR3
MAIP1	MICALL1	NFKBIE	PHF21B
MAN2B2	MID2	NFXL1	PHF3
MANBAL	MIS12	NGFR	PHYHIPL
MAOB	MIS18A	NGLY1	PICALM
MAP2K4	MKLN1	NHLRC3	PID1
MAP2K7	MMACHC	NID1	PIGH
MAP3K5	MMP14	NINL	PIK3CB
MAP3K6	MMS19	NIPA2	PIK3R2
MAP4K1	MOB1B	NKAIN1	PIP4K2B
MAP4K2	MON2	NKAP	PIP4P2
MAP4K5	MORF4L2	NKAPL	PJA1
MAPK1	MPP2	NKX1-2	PKIB
MAPK14	MRE11	NMRK2	PKN1
MAPKAPK3	MRGPRF	NNAT	PLAC9
MARCHF1	MRO	NOC3L	PLCH1
MARCHF5	MRPL1	NOL10	PLEKHF2
MARCHF6	MRPL28	NOP53	PLIN2
MARK1	MRPL3	NPAS4	PLPP2
MAST1	MRPL4	NPM3	PLPPR1
MAST4	MRPL46	NRGN	PLXDC1
MBNL1	MRPS22	NRSN1	PLXDC2
MBTPS2	MRPS23	NRSN2	PLXNA2
MC1R	MRPS9	NSRP1	PLXNA4
MCAT	MSANTD2	NT5C2	PMEL
MCF2	MSH3	NT5C3A	PNMA3
MCHR1	MSS51	NT5M	PNOC
MCTS2	MT-CO1	NTAN1	PNPO
MDM2	MTAP	NTNG1	POFUT1
MED12L	MTM1	NUB1	POLG
MED13	MTMR11	NUBPL	POLR3K
MED15	MTMR4	NUDT7	POMGNT1
MED4	MTX1	NUP85	POSTN
MED6	MUTYH	NUTM2B	PPA1
MEF2D	MYO1E	OAZ1	PPARGC1A
METAP1D	MYORG	OCEL1	PPDPF
METRNL	NABP2	OGFR	PPM1J
METTL21A	NACAD	OPLAH	PPP1CC
MEX3C	NALF2	OR1F1	PPP1R13L
MFSD11	NARF	ORAI2	PPP1R14C
MGAT4B	NAV1	OTOL1	PPP2CB
MGAT5	NBEA	OTUD1	PPP2R3C
MGRN1	NBPF26	OTUD6B	PPP6R2
MICB	NCEH1	P2RY1	PRDM11
MICOS13	NCKAP5L	PABIR2	PRDM5
MID1IP1	NCL	PACRGL	PRELID2
MIER1	NCSTN	PACSIN1	PRELID3B
MIGA2	NDFIP1	PALD1	PRKCB
MIIP	NDUFA12	PALS2	PRKCE
MINK1	NDUFA4	PAPOLG	PRMT8
MLST8	NDUFA6	PARP10	PRPF4B
MLX	NDUFV2	PARVA	PRPSAP1
MMADHC	NECTIN3	PARVB	PRR5
MMP1	NEK2	PATL1	PRRC1
MOCS2	NEK9	PCBD1	PRTFDC1
MPP1	NETO1	PCDH17	PSEN2
MPV17L	NEURL1B	PCDHGA2	PSMG2
MPZL3	NEUROD4	PCDHGA3	PTCH1
MRFAP1L1	NEXMIF	PCDHGA9	PTDSS2
MRPL24	NFIX	PCNX3	PTGFRN
MRPL40	NFKB1	PCSK4	PTGR1
MRPL48	NFKBIA	PDCD11	PTPRE
MRPL54	NFU1	PDCD2	PTPRH
MRPS17	NHP2	PDCD6IP	PTPRN2
MRPS18A	NIT2	PDCD7	PTPRZ1
MRPS18B	NKAIN2	PDE11A	PUSL1
MRPS18C	NLGN1	PDHB	PWWP3A
MRPS24	NLGN4X	PDXDC1	QRSL1
MRPS25	NMU	PDYN	R3HCC1
MRPS26	NOL11	PDZD11	RAB11FIP1
MRPS28	NOL7	PDZRN3	RAB11FIP4
MRPS33	NOLC1	PEDS1	RAB14
MRPS36	NOP56	PEF1	RAB42
MSMO1	NOTCH1	PEG10	RADIL
MSN	NPAS3	PEX16	RAI2
MSR1	NPDC1	PEX2	RANGAP1
MT-ND4	NPR3	PFDN5	RAP1B
MT-ND4L	NPTX2	PFKFB3	RAP1GDS1
MTARC2	NR1D1	PFKM	RARRES2
MTFMT	NR2F6	PGAM2	RASSF8
MTHFSD	NRDC	PGAP6	RBM6
MTMR10	NRIP1	PGBD2	RCAN2
MTMR14	NRTN	PGM3	RCOR1
MTMR9	NSMAF	PGM5	RDX
MTPN	NSMCE2	PHACTR1	REEP6
MTRFR	NSMCE4A	PHB2	RETREG1
MTSS1	NSMF	PHF12	REV1
MTSS2	NSUN4	PHKA2	RFESD
MXD3	NTS	PHLDB1	RGPD2
MYADM	NUMBL	PHLPP2	RGPD6
MYBL1	NUP107	PHTF2	RGS17
MYC	NUP35	PHYH	RGS3
MYCT1	NUP37	PI4K2A	RGS4
MYD88	NUP98	PIEZO1	RHOT2
MYL9	NYNRIN	PIGBOS1	RHOU
MYO5A	OCLN	PIGC	RIBC1
MYPOP	ODF2	PIGS	RIC3
MYRF	OLFML2A	PIK3C2A	RIMS1
N4BP1	OLIG2	PIP4K2C	RIMS4
NAMPT	OPN3	PIP5K1A	RIN1
NAPA	OPRD1	PIPOX	RIOX2
NAT10	OPRK1	PKD2	RIPK4
NAV2	OPRM1	PKNOX2	RIPOR2
NAXD	OR1D2	PKP2	RNASE1
NBEAL1	ORMDL2	PLAG1	RNASE10
NBPF1	OSBP	PLD2	RNASE4
NCDN	OSBPL7	PLOD2	RNF122
NCKAP1	OSGEP	PLPP5	RNF175
NCOA7	OTUB1	PLSCR3	RNF214
NDUFA13	OTULIN	PNPLA2	RNF5
NDUFAF1	P3H1	POLDIP2	ROBO3
NDUFAF5	PABPC1L2A	POLDIP3	ROR1
NDUFB10	PACC1	POLM	RORB
NDUFB4	PAF1	POLR1E	RPS6KA6
NDUFS3	PAIP1	POLR1H	RPS6KB2
NDUFS4	PAN3	POLR2A	RPS6KL1
NDUFS8	PAOX	POLR2E	RPSAP58
NDUFV3	PAPSS1	POLRMT	RRAGB
NECAP2	PAQR5	POMC	RSF1
NEIL3	PARP14	POU6F2	RSPO3
NEK1	PARP15	PPA2	RTL1
NEK4	PARP2	PPCS	RTN2
NELFA	PARP9	PPFIA2	RUBCNL
NELFB	PATZ1	PPFIA3	RUFY2
NELFE	PAWR	PPIL3	RUNX1T1
NFAT5	PAX8	PPOX	RYBP
NFE2L2	PBLD	PPP1CB	S100B
NFE2L3	PBXIP1	PPP1R13B	SALL3
NFIC	PCDH11X	PPP1R14B	SAMD12
NFIL3	PCDH9	PPP1R3G	SAP30L
NFYC	PCDHA10	PPP2R2A	SBF2
NGDN	PCDHA13	PPP2R3B	SCHIP1
NHS	PCDHA9	PPP3R1	SCN2A
NHSL1	PCDHAC1	PRDM4	SCN3A
NIBAN2	PCDHB12	PRDM8	SCN8A
NIPBL	PCDHB13	PRIMPOL	SCNM1
NIPSNAP3A	PCDHB2	PRKACA	SCRG1
NIT1	PCDHB5	PRKAG1	SCRT1
NKIRAS2	PCDHB9	PRKAR2B	SCRT2
NKX6-1	PCNP	PRKN	SEC22A
NLE1	PCOLCE2	PRMT2	SEC22B
NME1-NME2	PCP4L1	PROM1	SEL1L3
NME5	PCSK9	PRPF38A	SELENOF
NME7	PCYOX1L	PRPS1	SEMA3A
NMNAT3	PDE4D	PRR12	SEMA3D
NOC2L	PDGFA	PRSS27	SEMA6A
NOG	PDGFC	PRX	SEMA6D
NOL4L	PDGFRB	PSAT1	SENP8
NONO	PDLIM4	PSMD12	SEPTIN6
NOP9	PDP1	PSMD9	SERINC5
NOS1AP	PDPK1	PSME1	SERTAD4
NOSIP	PDZD4	PTCH2	SETD3
NOTCH3	PEBP1	PTGER3	SEZ6
NOVA2	PECAM1	PTPA	SF3A2
NPC1	PEG3	PTPN13	SGCB
NPHP1	PER3	PTPN18	SGK3
NPHP4	PET100	PTPN20	SGSM1
NPIPA7	PEX1	PTPN4	SH3BGRL
NPIPB13	PFKL	PTRHD1	SH3BGRL2
NPIPB4	PGBD1	PUF60	SHBG
NPIPB5	PGF	QARS1	SHMT2
NPM1	PHF1	RAB10	SHROOM2
NPM2	PHGDH	RAB1A	SIK1
NPNT	PHYHD1	RAB1B	SKAP2
NPRL3	PI4K2B	RAB23	SKIL
NQO1	PIGF	RAB31	SLAIN2
NR2E1	PIGN	RAB35	SLC10A4
NR4A1	PIH1D1	RAB3GAP1	SLC12A5
NRG1	PIK3CA	RAB5C	SLC12A9
NRG2	PITHD1	RAB7A	SLC15A4
NRXN2	PJA2	RABEP2	SLC16A10
NSF	PKN2	RABL2A	SLC16A9
NSMCE3	PKP4	RACK1	SLC17A5
NSUN5	PLAGL1	RAD54L2	SLC22A15
NT5C	PLAU	RALA	SLC25A18
NT5E	PLCE1	RALGAPA2	SLC25A35
NUDT16L1	PLCG1	RALGAPB	SLC26A6
NUDT18	PLD3	RALGDS	SLC27A2
NUDT21	PLEKHA3	RALYL	SLC30A3
NUDT6	PLEKHB2	RAMP3	SLC31A1
NUGGC	PLEKHJ1	RANBP6	SLC33A1
NUP54	PLK1	RASAL2	SLC35A5
NUS1	PLK3	RASD1	SLC35F2
NUTM2D	PLP2	RASGEF1A	SLC38A3
NXNL2	PLPP6	RASSF2	SLC39A9
NXPE3	PLPPR5	RB1	SLC40A1
NXPH3	PLXNA3	RBMS3	SLC6A1
OAT	PLXND1	RBPMS	SLC6A15
2002-01-01	PNKP	RCOR2	SLC7A2
OCIAD2	PNO1	RELCH	SLC8A1
ODAD3	PNRC2	RELL2	SLC8A3
OGN	POLD1	RETSAT	SLC9A3R1
OPCML	POLE3	RGS11	SLCO5A1
OR14J1	POLH	RGS7	SLITRK3
OR1A1	POLR2H	RHCE	SMAD2
OR2AT4	POLR2J	RHOBTB1	SMAP1
OR2M3	POLR2K	RHOBTB2	SMARCA2
OR5AS1	POU6F1	RHOH	SMCHD1
ORC4	PPAN	RIDA	SMIM13
OSER1	PPARGC1B	RILPL1	SMOC1
OSMR	PPIL1	RIPK1	SMYD3
OSTC	PPM1E	RIPPLY2	SNRNP35
P2RX5	PPM1G	RITA1	SNRPA
P2RY12	PPM1L	RLBP1	SNRPD2
PACS1	PPP1R14A	RMND5A	SNTG1
PAG1	PPP1R16A	RNASET2	SNX10
PAK1IP1	PPP1R17	RND1	SNX15
PAK2	PPP1R3B	RNF10	SNX16
PAK5	PPP1R3D	RNF111	SNX9
PAQR6	PPP1R7	RNF112	SOCS6
PARP4	PPP1R9B	RNF113A	SORL1
PARS2	PPP3CB	RNF130	SOWAHD
PBDC1	PRAF2	RNF150	SOX6
PCDHA11	PRAG1	RNF165	SPATA18
PCDHA12	PRDX5	RNF169	SPG21
PCDHA2	PRICKLE1	RNF170	SPINT1
PCDHA3	PRICKLE3	RNF187	SPOCK3
PCDHGA11	PRKCA	RNF32	SPRED1
PCDHGA12	PRKCG	RNF4	SRD5A1
PCDHGA4	PRKD1	RNPC3	SRGAP2B
PCDHGA5	PRNP	RPGR	SRGAP2C
PCDHGA6	PRPF31	RPL10	SRRM4
PCDHGB2	PRPF8	RPL11	SSBP4
PCDHGB5	PRUNE2	RPL14	STAMBPL1
PCDHGB7	PSIP1	RPL17	STAT4
PCDHGC4	PSMA1	RPL18	STK17A
PCDHGC5	PSMB1	RPL18A	STK38L
PCGF2	PSMB3	RPL19	STMN2
PCID2	PSMB6	RPL21	STX1A
PCNX1	PSMB8	RPL23	STXBP5
PCSK7	PSMC4	RPL23A	SUCO
PCYT1A	PSMD13	RPL27	SUGT1
PDCD6	PSMD3	RPL27A	SUMF1
PDE3A	PSMD6	RPL28	SURF6
PDGFB	PSMD8	RPL29	SV2C
PDIK1L	PSME2	RPL30	SYNE2
PDXK	PSMG1	RPL32	TAC3
PDZD7	PTAR1	RPL35	TAF13
PDZRN4	PTBP2	RPL35A	TAF1A
PEAK1	PTBP3	RPL36A	TAF8
PELP1	PTEN	RPL37	TAFA5
PENK	PTK2B	RPL37A	TANC1
PEX10	PTOV1	RPL4	TAOK2
PEX14	PTRH2	RPL41	TAOK3
PFDN6	PTTG1	RPL8	TAX1BP1
PFKP	PUM2	RPLP0	TBC1D10B
PGAP1	PURB	RPLP1	TBC1D17
PGPEP1	PYCR3	RPLP2	TBC1D19
PGRMC2	QPCT	RPRD2	TBC1D2
PHETA2	QTRT2	RPS10	TBC1D4
PHF20L1	RAB18	RPS10-NUDT3	TBCD
PHF21A	RAB21	RPS13	TBCEL-TECTA
PI4KA	RAB22A	RPS15	TBX2
PIBF1	RAB28	RPS15A	TCEAL5
PIEZO2	RAB32	RPS17	TCF4
PIGG	RAB4B	RPS20	TCTA
PIGM	RAB5A	RPS21	TCTE1
PIGU	RAMAC	RPS23	TENM1
PIH1D2	RAMP1	RPS27	TFAP2A
PIP5K1C	RAN	RPS28	TFCP2
PLA2G4C	RANBP3	RPS29	TFPT
PLAT	RAP2A	RPS3	TGFB2
PLEKHG6	RAP2B	RPS4X	TGFBI
PLEKHH2	RAP2C	RPS5	TGFBR3
PLIN3	RAPGEF2	RPS6	THAP4
PLIN5	RAPGEF6	RPS8	THEMIS2
PLLP	RARG	RPSA	THRB
PLOD1	RARRES1	RRAGC	THSD1
PLOD3	RASA3	RSBN1	THUMPD2
PLPP7	RASA4B	RSU1	THY1
PLRG1	RASGEF1B	RTF1	TIFA
PLS1	RBBP4	RTKN	TIMP4
PLS3	RBBP7	RTL6	TJAP1
PLXNB2	RBM10	RTL8C	TKT
PLXNB3	RBM12	RTN4RL1	TKTL1
PMF1-BGLAP	RBM17	RUBCN	TLE3
PMP22	RBM18	RUNDC1	TM7SF3
PMVK	RBM43	RUNDC3A	TMBIM4
PNKD	RBM45	RYK	TMEM108
PNMA2	RBSN	RYR1	TMEM121
PNMA6A	RBX1	RYR3	TMEM131L
PODXL2	RCC1L	S1PR1	TMEM132D
POGLUT2	RCOR3	S1PR5	TMEM135
POLR1C	RDH13	SALL2	TMEM176B
POLR2C	RELA	SAMD1	TMEM229B
POMK	RELN	SANBR	TMEM245
POP4	RGS10	SARS1	TMEM248
POP5	RHNO1	SATB1	TMEM265
POR	RHPN2	SCAF1	TMEM271
POU5F1	RILP	SCAMP4	TMEM42
PPID	RILPL2	SCD5	TMEM51
PPIG	RIMS2	SCLT1	TMEM54
PPIH	RIN2	SCMH1	TMEM63B
PPIL2	RING1	SCNN1D	TMLHE
PPL	RIT1	SCUBE2	TMPRSS5
PPM1K	RNASEH2B	SDCBP	TNFRSF1B
PPP1R10	RNASEH2C	SEC11A	TNRC6A
PPP1R12B	RNF126	SEC14L5	TOR1AIP2
PPP1R18	RNF13	SEC16A	TOX
PPP1R1A	RNF168	SEC22C	TOX4
PPP1R35	RNF2	SELENOM	TP53RK
PPP1R8	RNF208	SELENOW	TPD52
PPP2CA	RNF213	SEPHS2	TPST1
PPP2R5A	ROBO1	SEPTIN2	TRAM1
PPP2R5C	RPA1	SEPTIN4	TRIL
PPP4R4	RPE65	SERF1B	TRIM21
PPTC7	RPF1	SERPINB1	TRIM28
PQBP1	RPGRIP1L	SERPINB8	TRIM61
PRCC	RPL39L	SERPINB9	TRIM68
PRDM16	RPP25L	SERPINE3	TRIM9
PRDX4	RPP30	SERPINH1	TRIP6
PRELID3A	RRAGA	SESN1	TRPC4AP
PRELP	RRAS	SETD4	TRPS1
PRICKLE2	RRM2B	SETD6	TSHZ2
PRKAR2A	RRP9	SETD7	TSKU
PRKRA	RSPO2	SETX	TSPAN12
PRMT5	RSPRY1	SFT2D1	TSPAN15
PRMT7	RTN3	SFXN4	TSPAN4
PROCR	RTRAF	SGF29	TTC7A
PRR14L	RUFY3	SGK2	TTI2
PRR36	RUVBL1	SH2D4A	TTLL11
PRRC2A	S100A1	SH2D7	TUBB2B
PRRX1	SAAL1	SH3BP5L	TUSC1
PRRX2	SAMD5	SH3D19	TWIST2
PSENEN	SAMD8	SH3PXD2B	TXNL4B
PSMA5	SAR1B	SHARPIN	UBASH3B
PSMB10	SART1	SIAH3	UBB
PSMD4	SAYSD1	SKA2	UBE2A
PSMG3	SCARB1	SLC10A7	UBE2QL1
PSMG4	SCG3	SLC12A8	UBL3
PTER	SCML4	SLC16A1	UHRF1BP1
PTGES3L-AARSD1	SCN1B	SLC16A13	UNC5D
PTP4A1	SCNN1A	SLC16A3	USP25
PTPMT1	SCRIB	SLC18A1	USP3
PTPN11	SDC1	SLC1A6	USP4
PTPN23	SDC3	SLC25A17	VAMP3
PTPRC	SDE2	SLC25A6	VANGL1
PTPRJ	SDSL	SLC29A3	VASH1
PVR	SEC61B	SLC35A4	VASH2
PWP1	SECISBP2	SLC35B2	VEGFA
PWWP3B	SEMA3B	SLC35E3	VEGFC
PXN	SEMA3F	SLC35F6	VPS18
PXYLP1	SEMA5A	SLC35G2	VPS36
QDPR	SEMA6C	SLC38A7	VPS53
QSER1	SENP3	SLC39A3	VTI1B
R3HDM1	SERBP1	SLC9A8	WNT7A
RAB11A	SERINC2	SLF2	WWC3
RAB11FIP3	SERTM1	SLFN13	XKR4
RAB13	SESN3	SLITRK5	XYLT1
RAB33A	SETMAR	SLX4IP	YES1
RAB37	SF3A3	SMARCD3	YIPF6
RAB43	SF3B2	SMIM3	YPEL3
RAB5B	SFMBT1	SMIM8	YY1
RAB6A	SFMBT2	SNAP29	ZBTB16
RAB9B	SFR1	SNCB	ZBTB44
RABEP1	SFRP2	SND1	ZBTB7C
RAD23B	SGMS1	SNRNP25	ZC3H13
RAD9A	SGPL1	SNRNP27	ZCCHC12
RALBP1	SH3BGR	SNTG2	ZDHHC15
RALGPS2	SH3BP2	SNX25	ZDHHC4
RANBP9	SH3GLB1	SNX27	ZFP28
RAP1GAP	SH3RF3	SNX6	ZFP69B
RAPGEF1	SHANK1	SOBP	ZFP82
RAPGEF3	SHFL	SOGA1	ZFTA
RAPGEF5	SHH	SORD	ZIC1
RASGEF1C	SHISA3	SP2	ZIC2
RASGRF2	SHISA5	SPDYE12	ZIC3
RASGRP2	SHISA7	SPIN1	ZIC5
RASL11B	SHOX2	SPIN4	ZKSCAN5
RBAK	SIGMAR1	SPINT2	ZNF135
RBIS	SIMC1	SPOP	ZNF138
RBKS	SIPA1L2	SPP1	ZNF22
RBM26	SIRT1	SPRED2	ZNF239
RBM42	SIRT4	SPRED3	ZNF248
RBMX	SLC15A2	SPRY4	ZNF253
RC3H2	SLC16A14	SPTLC2	ZNF260
RCAN1	SLC16A2	SRCAP	ZNF280D
RCAN3	SLC17A6	SRGAP2	ZNF281
RCBTB2	SLC24A1	SRP68	ZNF300
RERE	SLC24A5	SRPRB	ZNF319
REST	SLC25A13	SRRM1	ZNF32
RFTN1	SLC25A15	SRRM3	ZNF335
RFX7	SLC25A23	SS18L1	ZNF354C
RGL1	SLC25A24	SSH2	ZNF385D
RGL4	SLC25A33	ST3GAL6	ZNF433
RGMA	SLC25A4	ST6GALNAC3	ZNF436
RGS14	SLC27A5	STAR	ZNF439
RHBDD2	SLC30A9	STARD13	ZNF442
RHBDF2	SLC35B3	STARD8	ZNF486
RHOB	SLC39A13	STAU1	ZNF506
RHOC	SLC39A8	STK33	ZNF518B
RHOD	SLC43A2	STMN3	ZNF525
RHOJ	SLC44A1	STOX2	ZNF536
RIC1	SLC4A5	STX10	ZNF544
RIOK1	SLC4A7	STX2	ZNF557
RNASEL	SLC66A2	STX5	ZNF558
RNF14	SLC6A9	SUGCT	ZNF562
RNF167	SLC7A3	SULT1A1	ZNF569
RNF25	SLC9A3R2	SURF1	ZNF57
RNF38	SMARCA5	SUZ12	ZNF578
RNF41	SMARCAD1	SVIP	ZNF585A
RNH1	SMARCB1	SYNE1	ZNF619
RPAP2	SMC3	SYNJ2BP-COX16	ZNF641
RPAP3	SMCO4	SYNM	ZNF649
RPL22L1	SMIM19	SYT4	ZNF674
RPL26L1	SMIM24	SZRD1	ZNF675
RPL36AL	SMN1	SZT2	ZNF680
RPP21	SMPD1	TADA2A	ZNF681
RPP40	SMURF2	TADA3	ZNF687
RPS26	SMYD2	TAF4B	ZNF697
RPS6KC1	SNRNP40	TAGLN	ZNF703
RPTOR	SNRPC	TAMM41	ZNF704
RPUSD3	SNRPF	TATDN1	ZNF717
RSBN1L	SNRPN	TAX1BP3	ZNF732
RSRC2	SNW1	TBC1D23	ZNF737
RTCA	SNX19	TBC1D30	ZNF765
RTCB	SNX21	TBC1D7	ZNF785
RTL8A	SORCS1	TBCC	ZNF787
RTN4	SORCS2	TBKBP1	ZNF835
RTTN	SOX1	TBL1X	ZNF839
RUNDC3B	SOX9	TCEA1	ZNF844
RUNX1	SP1	TCP11L1	ZNF845
RUVBL2	SP100	TDRD7	ZNF90
RWDD1	SPAG16	TEAD1	ZNRF2
S100A10	SPART	TEDC1	ZXDA
S100A11	SPATS2L	TENT4A
S100A16	SPCS2	TENT5B
S100A6	SPECC1	TERF2
SAFB2	SPECC1L	TES
SAMD10	SPEG	TESC
SAMD4A	SPEN	TET3
SAMM50	SPINDOC	TFB2M
SAP30	SPRTN	TGFBR2
SART3	SRA1	THAP9
SCAF11	SRC	THEM4
SCAMP3	SRFBP1	THNSL2
SCARF2	SRP72	TIAL1
SCG2	SSB	TIGD4
SCN9A	SSPN	TIMM22
SCO1	SSRP1	TINCR
SCPEP1	SSTR2	TJP3
SCRN1	ST3GAL5	TLCD3A
SCUBE1	STAC	TLCD4-RWDD3
SCX	STAG1	TLE1
SCYL1	STAM2	TLE4
SDK1	STBD1	TLN1
SDS	STK32A	TLR4
SEC13	STK36	TM9SF1
SEC24B	STMP1	TMA7
SEC61A1	STN1	TMCO6
SEC61A2	STON2	TMEM104
SEC63	STOX1	TMEM107
SELENOK	STRA6	TMEM120A
SELENOP	STRAP	TMEM160
SEMA4C	STT3A	TMEM186
SENP2	STT3B	TMEM196
SENP5	STUB1	TMEM218
SEPTIN3	STX18	TMEM231
SERF2	STX4	TMEM254
SERPINA10	STYX	TMEM38B
SERPINB6	SUDS3	TMEM50A
SERPINE1	SULF2	TMEM50B
SERPING1	SUN1	TMEM74B
SERPINI1	SUPT16H	TMUB2
SESN2	SURF2	TNFRSF1A
SF3B1	SUSD1	TNNC2
SF3B3	SVIL	TNS3
SF3B5	SYBU	TOMM34
SFI1	SYNC	TOR1A
SFPQ	SYNDIG1	TP53I3
SH2B3	SYNJ2BP	TPMT
SH3KBP1	SYT17	TPRG1L
SH3PXD2A	SYT2	TRAK2
SH3RF1	SYT3	TRAM2
SHANK2	SYTL4	TRAP1
SHC1	TACC2	TRAPPC6A
SHISA9	TACO1	TREX1
SHOX	TAGLN2	TRH
SHPRH	TAPBP	TRIB2
SHROOM4	TARBP1	TRIB3
SIPA1L1	TARS1	TRIM13
SIPA1L3	TASOR2	TRIM33
SIX3	TBC1D20	TRIM65
SKI	TBCK	TRIP4
SKIV2L	TBRG4	TRMT112
SKP1	TC2N	TRMT2A
SLAIN1	TCERG1	TRO
SLC15A3	TCF7	TSPAN33
SLC16A12	TCHP	TSPAN7
SLC1A4	TDP1	TTC12
SLC24A4	TEAD2	TTC27
SLC25A28	TECR	TTC37
SLC25A30	TELO2	TTC39B
SLC25A39	TENM3	TTC9
SLC25A44	TENM4	TUBA1C
SLC26A4	TESPA1	TUFM
SLC2A4	TEX35	TXLNG
SLC2A5	TFAM	TXN
SLC2A8	TFB1M	TXNDC17
SLC35C1	TFPI	TYW3
SLC35E2B	TGFB1I1	UBA52
SLC35F1	THBS2	UBAC2
SLC35F3	THEM6	UBAP2
SLC37A1	THOC1	UBE2E1
SLC37A4	THOC3	UBE2L6
SLC41A1	THOC6	UBE2Z
SLC49A4	THOC7	UBL7
SLC4A1AP	THRAP3	UBP1
SLC4A3	TIE1	UBQLN2
SLC5A3	TIGD1	UBR2
SLC9A6	TIMP1	UBR4
SLFN12	TIMP2	UBTD2
SLFN12L	TM4SF18	UBXN1
SLITRK1	TMBIM1	UBXN11
SLITRK4	TMC7	UBXN6
SMAD3	TMED7	UFSP1
SMAD4	TMEM102	UMPS
SMAD9	TMEM116	UNC13A
SMARCE1	TMEM132A	UPF3A
SMC5	TMEM132E	UPK3BL2
SMC6	TMEM144	UPP1
SMG6	TMEM167A	USB1
SMIM1	TMEM177	USF2
SMPDL3A	TMEM181	USP11
SMUG1	TMEM184C	USP12
SNAPIN	TMEM185B	USP14
SNRPD3	TMEM200A	USP19
SNTB2	TMEM209	USP21
SNX22	TMEM229A	VARS2
SNX3	TMEM263	VENTX
SNX7	TMEM30A	VEZF1
SOAT1	TMEM44	VGF
SOCS3	TMEM68	VPS11
SOCS4	TMEM70	VPS45
SOD1	TMEM81	VPS54
SOD2	TMEM86B	VPS8
SOHLH2	TMEM87B	VRK2
SORBS2	TMEM88B	VSTM2B
SOS1	TMEM8B	VTI1A
SOSTDC1	TMEM97	WARS2
SOWAHC	TMEM98	WASF3
SOX12	TMEM9B	WASHC1
SOX14	TMOD2	WDR1
SP140L	TMTC3	WDR19
SPA17	TMX3	WDR45B
SPAG6	TNFRSF19	WDR46
SPARC	TNFSF13	WDR59
SPATA13	TNIP1	WDR70
SPATA24	TNKS2	WDR83
SPDYE16	TNPO3	WDR89
SPDYE2	TNRC18	WDR90
SPEF2	TOM1L2	WDR91
SPICE1	TOMM6	WFDC1
SPINK9	TOP2B	WNK1
SPNS1	TOR1B	WNT5B
SPRING1	TOX2	WSCD1
SPRN	TP53INP1	WSCD2
SPRY3	TPBG	WTIP
SPTSSA	TPM2	XAB2
SRARP	TRAF3	XPO6
SREBF2	TRAF3IP2	XPOT
SRGAP1	TRAF7	XRCC1
SRP54	TRAM1L1	YARS2
SRPX2	TRAPPC2L	YIPF1
SRRM2	TRAPPC3	YIPF2
SRSF4	TRDMT1	YOD1
SSBP3	TRERF1	YRDC
SSH1	TRIB1	YTHDC1
SSR1	TRIM37	YWHAG
SSR3	TRIM4	ZBED6
SSU72	TRIM44	ZBTB10
ST3GAL1	TRIM59	ZBTB12
ST3GAL2	TRIM62	ZBTB21
ST7	TRIM8	ZBTB33
ST8SIA2	TRMT10B	ZC3H10
ST8SIA6	TRPM1	ZCCHC14
STAC2	TSC22D4	ZCCHC17
STAC3	TSHZ1	ZDHHC3
STARD9	TSR1	ZDHHC5
STAT1	TTC1	ZFAND2B
STAT3	TTC13	ZFP91
STC1	TTC21B	ZFYVE28
STC2	TTC28	ZMAT2
STK10	TTC39C	ZMYM2
STK32B	TTC4	ZNF112
STK38	TTC8	ZNF133
STK39	TTK	ZNF143
STOM	TTLL4	ZNF165
STOML2	TTN	ZNF19
STRADB	TUBB4B	ZNF213
STRBP	TUBGCP3	ZNF219
STX16	TULP3	ZNF275
STX17	TULP4	ZNF292
STX8	TWF1	ZNF33B
STXBP4	TWSG1	ZNF398
SUCLG1	TYRO3	ZNF430
SUCLG2	UAP1L1	ZNF443
SUFU	UBA7	ZNF446
SUMO2	UBE2C	ZNF493
SUN2	UBE2D3	ZNF530
SUPV3L1	UBE2H	ZNF543
SURF4	UBE2W	ZNF598
SYN1	UBTD1	ZNF658
SYNGAP1	UEVLD	ZNF668
SYNPR	UHRF2	ZNF69
SYNRG	UIMC1	ZNF692
SYT15B	ULBP2	ZNF700
SYTL5	ULK3	ZNF714
SYVN1	UNC80	ZNF740
TAB2	UPF3B	ZNF768
TAC1	UQCC2	ZNF771
TAF4	UQCRC1	ZNF784
TAF5L	UQCRFS1	ZNF792
TAFAZZIN	USP2	ZNF799
TAOK1	USP34	ZNF850
TBC1D16	USP38	ZNF93
TBC1D24	UST	ZNHIT1
TBC1D5	UTP14A	ZNHIT3
TBC1D8B	UTRN	ZSCAN1
TBCA	VAMP1	ZSCAN22
TCEAL3	VAMP2	ZSCAN9
TCEAL7	VASN	ZSWIM3
TCF25	VCP
TCTN1	VCPIP1
TCTN2	VDAC2
TEK	VGLL4
TERF1	VIM
TESK2	VN1R1
TFAP2B	VPREB3
TFAP2C	VPS33A
TFAP4	VPS37A
TFE3	VSIG10
THADA	VSX2
THAP1	VWA1
THAP11	VWA5B2
THOC2	WASL
TICAM1	WBP1L
TIGAR	WDFY2
TIGD2	WDR18
TIMM23B	WDR26
TIMM44	WDR33
TIMM50	WDR62
TKFC	WDR82
TLCD3B	WNK3
TLK1	WNT3
TM2D2	WNT4
TM4SF1	WRAP53
TMA16	WWOX
TMC6	WWTR1
TMED5	XAF1
TMEM100	XKR7
TMEM123	XRCC4
TMEM126A	XRCC5
TMEM127	XRCC6
TMEM131	YEATS4
TMEM14A	YY2
TMEM14C	ZBED3
TMEM170B	ZBTB1
TMEM184B	ZBTB20
TMEM198	ZBTB4
TMEM203	ZBTB7A
TMEM216	ZBTB7B
TMEM268	ZBTB8OS
TMEM43	ZC3H15
TMEM45A	ZC3H7A
TMEM63A	ZCCHC9
TMEM74	ZDHHC21
TMEM92	ZDHHC24
TMOD1	ZDHHC7
TMOD3	ZFC3H1
TMPPE	ZFP2
TMSB15A	ZFP30
TMTC4	ZFYVE1
TNC	ZFYVE16
TNFAIP3	ZMAT3
TNFAIP8L1	ZMYM3
TNFRSF12A	ZMYND19
TNFSF12	ZNF117
TNIK	ZNF134
TNK1	ZNF146
TNKS	ZNF154
TNNI1	ZNF155
TNPO1	ZNF157
TNS1	ZNF160
TOLLIP	ZNF174
TOPORS	ZNF189
TOR4A	ZNF202
TPCN2	ZNF211
TPP1	ZNF229
TPR	ZNF233
TRADD	ZNF235
TRAF3IP1	ZNF264
TRAK1	ZNF266
TRANK1	ZNF284
TRAPPC2	ZNF285
TRIAP1	ZNF334
TRIM11	ZNF337
TRIM17	ZNF35
TRIM25	ZNF354A
TRIM27	ZNF395
TRIM32	ZNF415
TRIM66	ZNF426
TRIP10	ZNF432
TRIT1	ZNF440
TRMT1	ZNF441
TRMT61B	ZNF484
TRNP1	ZNF485
TSC2	ZNF497
TSEN2	ZNF502
TSEN34	ZNF510
TSHZ3	ZNF528
TSPAN2	ZNF532
TSPAN6	ZNF549
TST	ZNF563
TSTD2	ZNF564
TTC26	ZNF571
TTC3	ZNF600
TTC31	ZNF615
TTR	ZNF621
TTYH3	ZNF646
TVP23A	ZNF667
TVP23C	ZNF71
TWIST1	ZNF718
TXN2	ZNF746
TXNDC12	ZNF75A
TXNDC5	ZNF782
UACA	ZNF783
UAP1	ZNF79
UBA2	ZNF793
UBALD2	ZNF84
UBE2K	ZNF841
UBE3C	ZNF846
UBE3D	ZNF853
UBE4A	ZNF880
UBE4B	ZNHIT2
UBQLN4	ZSCAN30
UBXN7	ZSWIM5
UNC119	ZXDB
UNC13C
UNC5B
UQCR10
URB1
UROD
UROS
USF1
USF3
USP32
USP46
USP7
UTS2B
UVSSA
UXT
VAMP5
VANGL2
VAV2
VCL
VMA21
VPS26B
VPS37C
VRK3
VSTM2A
WASF1
WASF2
WDR41
WDR48
WDR61
WDR73
WDR74
WDTC1
WHAMM
WIPF1
WIPF2
WIZ
WNT10B
WNT7B
WRAP73
WRNIP1
WWP1
XKR5
XKR6
XKR8
XPO4
XPR1
YIF1B
ZBED1
ZBTB38
ZBTB39
ZBTB48
ZC3H12A
ZC3H12B
ZC3H7B
ZC3HAV1L
ZCCHC24
ZCCHC4
ZCCHC8
ZFHX4
ZFP36
ZFP36L2
ZFPL1
ZFR2
ZHX1
ZIC4
ZKSCAN3
ZKSCAN4
ZMIZ1
ZMYND8
ZNF106
ZNF141
ZNF185
ZNF195
ZNF20
ZNF217
ZNF221
ZNF28
ZNF286A
ZNF324B
ZNF354B
ZNF362
ZNF37A
ZNF384
ZNF385A
ZNF391
ZNF417
ZNF429
ZNF444
ZNF445
ZNF45
ZNF454
ZNF462
ZNF468
ZNF470
ZNF490
ZNF513
ZNF584
ZNF593
ZNF596
ZNF599
ZNF605
ZNF609
ZNF626
ZNF644
ZNF652
ZNF654
ZNF655
ZNF672
ZNF689
ZNF701
ZNF705A
ZNF713
ZNF736
ZNF770
ZNF778
ZNF791
ZNF8
ZNF808
ZNF827
ZNF829
ZNF865
ZNRD2
ZSCAN20
ZSWIM4
ZYX
WGCNA ////// LOG2FC VALUES OF NPC MODULES
Module2			Module4			Module5			Module6			Module8			Module9			Module10			Module21
genes	log2fc		genes	log2fc		genes	log2fc		genes	log2fc		genes	log2fc		genes	log2fc		genes	log2fc		genes	log2fc
A2M	254750684728692		ABCA1	0.836319140483689		AAK1	0.301421180508209		A4GALT	337930746627695		ACBD5	0.962760735789171		ABCA3	0.285310483913916		AACS	-0.200268776801945		CAT	108313324141192
AASS	0.110981436029305		ABCA2	0.438083869250641		AAMP	-0.106658773695031		ABCC9	208495310294425		ACTR10	0.386894642682662		ACADM	-0.197403526359657		ABCD3	0.25333213486315		DKK1	248231910238551
ABCG1	0.781268515805515		ABCB1	-327375432089523		AARS	NA		ABLIM2	-365244852225723		ACVR2A	0.91461684612859		ACAT1	-0.0999686865693772		ACSL3	0.270094434451855		FAM60A	NA
ABHD15	0.445459881662753		ABCC1	0.140528478875315		ABCB10	-0.054303987528147		ACAD8	-0.285604978765137		ADAL	-0.262802755672078		ACD	-0.409800546910385		ACVR2B	-0.334571470620134		GNG7	107585491339172
ABHD17B	0.399590533993279		ABCD2	133306532576947		ABHD6	-0.284890826406972		ACAP3	-0.395394720363414		ADCK2	-0.412777973687061		ACTA1	-0.955746210270788		ADA	-0.424051470319015		IDH1	-0.141734723107658
ABHD5	0.148184281996933		ABCE1	-0.0793260799445946		ABTB2	0.876826358269778		ACKR3	-163655948916224		AES	NA		ACTL6A	-0.325571026304905		ADAMTS16	-138982053786193		KIF1B	0.0974273159081695
ABL1	0.0959636976471944		ABHD10	-0.185215078330411		ACADS	-0.394289916859131		ACOT9	224049033145236		ALK	-13998275211636		ADCY8	-596385769368699		ADAMTS7	-0.246530461170441		LPAR6	0.43948295383155
ACADSB	0.165752510972628		ABI2	0.124787457418543		ACSL5	0.428992052819531		ACTN2	181358472684152		AMPD3	-150663914530829		ADCY9	0.385078723951194		AK4	0.97076532908792		NES	-0.339336318674112
ACE	-24148073394537		ABT1	-0.301654133608388		ACSS2	-0.385767134876496		ACTR3B	-13358793116644		APC	0.598692158624617		AEBP2	0.188882045830417		AKAP9	-0.219621785596598		RAB27B	234930036933494
ACHE	0.62558821705686		ACAA2	-0.332009583754452		ACTN4	0.319993997047388		ADAMTS2	-109613920488323		APLF	-0.53600582467836		AGA	-0.259768784886061		ALCAM	-0.24760417216078		RBP1	-0.241344312503183
ACOT2	425271818202449		ACACB	-0.0698511799498931		ACTR5	-0.278731710617614		ADAMTS3	231469839108955		APMAP	0.450100320793507		AIG1	0.231774627040744		ALDH9A1	0.412843607915813		RIMKLB	0.57425837832326
ACSBG1	0.774828026853222		ACAP1	166543535748043		ACTR6	-0.151325160731897		ADAMTSL1	-141877529812559		APRT	-0.254770183929724		AIM1L	NA		AP3B2	0.530978876469667		SOX3	-10713519783592
ACSF3	-0.227099724586621		ACKR1	171224653982135		ACY1	0.296018407450852		ADARB2	-114970533219925		ARID3A	-0.596474554995809		AK3	0.201818200232258		AP3M2	0.248968204260082
ACSL1	0.472531558741318		ACOT11	0.247410433737075		ADAM11	-204996515267577		ADCY5	-132135058789878		ARIH2	-0.196412313671675		AKAP8	-0.202491442339323		APBB2	0.199477347604703
ACTG2	177180337101756		ACOT13	0.145351637355172		ADAM15	-0.266290072951227		ADCYAP1	-221355131804532		ASCL1	248185016460693		ALKBH3	0.197693626044026		APLP2	0.188113079070059
ACTR2	0.240099906819041		ACTA2	0.146587771357948		ADAMTS9	0.51984775341561		AGAP2	180022451938397		ATF7	-0.327426180131402		AMPH	-0.419014741732992		ARFGEF1	-0.0862244977214247
ADAM32	0.94295608753581		ACTRT3	0.566972270784944		ADIPOR1	0.18792024150364		AGPS	-0.180607016316777		ATIC	-0.554245883168604		ANAPC13	0.00565463044283615		ARHGAP32	-0.17591200096044
ADAM9	102635804505635		ADAM10	0.278537396519979		ADORA2B	-0.183234384892839		AHCYL1	-0.253938182405351		ATP1B2	144957612099219		ANAPC2	-0.172349689040181		ARL4A	-0.469095241877111
ADARB1	0.387234531182379		ADAMTS12	-232544291465484		ADPRHL1	0.483591193006437		AHCYL2	0.584013566181256		BAK1	-0.207952991858451		ANAPC7	-0.325448403121212		ARRB2	-0.330975257718578
ADCY2	-192742944024764		ADCYAP1R1	127246314722811		ADRA2B	-128366764864625		AKAP17A	0.759132100056916		BASP1	-0.233740346336972		ANXA4	0.57055172120332		ARSB	0.281162626202514
ADCY6	0.484478753768327		ADM	-322743761544612		AFF3	0.409666511897087		AKIRIN1	0.160274382546289		BCAT2	-0.288493050222813		AP3B1	-0.28044967697395		ATP2B1	0.683497530925028
ADD2	-149150091045742		ADRA2A	-185976168230715		AGAP3	-0.112496912270155		AKIRIN2	0.340068711068465		BHLHE41	117217961393107		ARHGAP19	-0.201571519142124		ATP6V0D1	0.130367154034561
ADD3	-0.11695440673007		ADSL	-0.27595199118094		AGFG1	-0.0730129778736575		ALDH18A1	-0.202433199149424		BRE	NA		ARHGEF10	0.156188168636739		ATP6V1E1	0.187148763730159
ADHFE1	226240319370233		AGAP10	NA		AGFG2	0.154936890153295		ALDH1B1	-0.169359843439962		BTBD17	0.558022347042328		ARHGEF39	-0.74690872630546		BAIAP2	-0.359065845651766
ADK	-0.232010701289824		AHNAK	140765333543814		AGL	-0.231651442898176		ALDH1L1	398928397927078		BZW2	-0.348506208277917		ARID2	0.0779722745447992		BNIP3	0.764911834165502
ADM2	0.274370913584253		AHRR	119706547649473		AIM2	0.709849289752094		ALDOC	-0.635696239612283		C3orf58	NA		ASCC1	0.181988357183114		BSN	-0.398321100879266
ADRB1	-0.250600498660881		AKAP1	-0.985969255300413		ALDH3A2	-0.14879746798554		ALG10B	-0.466114642462412		CACNB2	162810734168041		ATCAY	0.564470239313122		BTN3A1	-0.613929088210128
ADRBK1	NA		AKAP13	0.291721252102028		ALG3	-0.195515278640817		ALKBH2	-0.389862440715779		CAMKV	-0.727049290379684		ATG13	0.0118115097601119		BTN3A2	-131380774232875
AFAP1	0.400085174049919		AKIP1	0.288520619592192		ALG9	-0.237872844048213		AMER1	-0.224711519127801		CCDC117	-0.255562489376563		ATP5G3	NA		C22orf29	NA
AFF2	181211512463729		AKNA	0.235116981256873		ALKBH7	-0.18512872747718		ANG	-107470941770006		CCDC88C	-0.311738101398415		AURKB	-0.675319057217505		CALR	0.239302224014676
AFF4	0.344920668863453		ALAD	0.129645293256882		AMPD2	0.168121320831917		ANGEL1	-0.371414345220417		CCSAP	0.193407841822516		B3GAT2	-135151071432002		CAMKK1	-0.459337247075044
AFG3L2	-0.182262376072353		ALAS1	-0.0316728769756259		ANKMY2	-0.261165918030234		ANGPT1	403222902140305		CD24	-0.552571119143627		BHLHE22	0.999453069663427		CAMSAP1	-0.0798530257671323
AGAP1	0.211478289841399		ALDH16A1	-0.405510232839644		ANKRD17	0.177795843125299		ANGPTL2	-0.839091404137881		CD2AP	-0.371534613162854		C11orf73	NA		CASKIN1	-0.277903718054129
AGK	-0.0818727079725161		ALPK1	0.27671919040927		ANKRD24	-124526618762084		ANKH	-0.946282650523125		CD97	NA		C17orf75	-0.241081743202106		CEL	-0.511112612981156
AGO1	0.0831216449042201		ALPL	-186578760511343		ANKRD52	0.455314810639336		ANKRD13A	-0.303694538080149		CDK5R1	0.443025410889183		C2CD2	0.077364430760951		CNTN1	-116066449613178
AGTRAP	-0.515017092268209		AMBRA1	0.0736358939813451		ANKS1B	0.222186110452451		ANKRD28	-0.178501918038464		CERS1	0.602113091649795		CAB39L	0.341119195183949		COL11A2	-0.851672820253935
AHDC1	0.42468449380295		AMMECR1	-0.156472040383471		ANKS3	-0.566686512526935		ANKRD50	0.382676950266449		CHDH	-0.875298487092116		CAMK4	-0.422837654245498		COL1A1	-0.720307604806616
AHI1	0.32823428442092		AMY2B	0.52574388835578		ANKZF1	-0.279143909386483		ANO5	-0.802691954642518		CHMP2B	0.326001921825337		CAND1	-0.124458573052363		COL5A1	-0.709023956667845
AHR	0.37475062683335		ANKRD42	0.214817785253293		ANO10	-0.128244263249362		ANO6	0.218473433355542		CKLF	-0.560730269160326		CAV1	0.615140151043958		COPS8	0.150590991727418
AKAP10	0.15662833062011		ANKRD65	121201670708505		AP1G1	0.10457409006442		ANXA6	118713240143585		CLCN3	0.617976340996681		CCDC144A	0.482198159425474		CRH	330821491534791
AKAP11	0.207086102318382		ANXA11	-0.74368368615367		AP1S2	0.609106042071685		APBA1	-103449398366859		CLK4	0.39136302901985		CDC123	-0.217005795866874		DAAM1	-0.436291323488346
AKAP12	0.275978501805285		AP1B1	0.066198171203939		APBA2	-0.132254376075861		APEH	-0.273366321811032		CNDP2	-0.179405780473765		CDC20	-0.422375935675135		DACH1	-0.671474610195541
AKAP7	0.343611739406226		AP1G2	118658352300317		APBA3	-0.191116972725778		APEX1	-0.262672904176809		CNTNAP2	-234337440116562		CDC42SE2	0.143584419440771		DCAF11	-0.12638682597001
AKR1C1	0.0167306484822295		AP2A2	0.174505013661398		APH1B	-0.42808587981466		APLP1	0.591651649995413		COG3	0.155300320288796		CDK5RAP2	-0.121221979195865		DCN	-145444704951345
AKR1C2	-166349974827571		AP4M1	-0.180368705130457		APOD	NA		AQP3	-141380107813752		COL11A1	-244881989727315		CDKAL1	-0.149944358698263		DCTN1	-0.201831725058641
AKR7A2	-0.258787179376696		APCDD1	0.0401514348041073		APPL1	-0.214524035266987		AQP5	-266969233803581		COL20A1	125620484050109		CHN1	-0.27054031104081		DENND4A	-0.389154726072659
AKT2	-0.00410860580124277		APOOL	0.464612367830562		AQP11	-0.12936028738428		AQR	0.15241631744955		COL22A1	394039540433691		CLDN5	0.783848621129746		DLGAP4	-0.0784556230544539
ALDH2	-0.314880845604169		APPL2	0.251332864155254		ARAP3	0.400937808549342		ARF4	0.102433156782149		COL9A3	25912190443295		COL6A3	0.836413096158878		DNASE1L1	-0.0997625067168314
ALDH6A1	0.140126563888443		ARC	0.895821237387676		ARF1	-0.00793040622369995		ARHGAP1	0.415239274586377		CRMP1	-0.141189680378958		COLGALT2	0.61122014460344		DUSP22	-0.373410139989332
ALG11	0.157963637517094		ARHGAP12	0.234256823331799		ARFGEF2	0.0500394899317843		ARHGAP21	0.428294650252324		CSPP1	-0.173014621179262		COX5A	-0.273978970347936		DUSP23	0.9795034542534
ALG12	0.204372063307874		ARHGAP28	-0.807504487484019		ARHGAP10	0.443556469696061		ARHGAP6	-188583915729416		CSRP2	-0.746559650052821		CPSF2	-0.0408083805755106		DUSP3	-0.426678716054735
ALG5	0.0219076624134214		ARHGEF6	0.673601922979738		ARHGAP24	-0.216788546876568		ARHGEF10L	-0.352750670766068		CTSC	-0.195234123286106		CRY1	0.0982736578645755		EEF2K	-0.204896365525983
ALKBH8	0.0741508227700389		ARHGEF9	0.400427821897123		ARHGAP29	137148791304464		ARHGEF2	0.350862129318352		CUX2	-167124983081129		CTCF	-0.0521202744880343		EPHA1	172877639863387
ALS2CR12	NA		ARID5B	0.372953396153897		ARHGDIA	0.262802236040146		ARHGEF26	0.272208265107877		CXCL2	-0.628050199292821		CXorf23	NA		ETS2	-0.288628417095056
AMT	-226671919869972		ARL6IP5	0.334959805665713		ARID4A	0.423957216929857		ARHGEF3	0.533970171650734		DCTN6	0.336055087980178		CYP2U1	0.0854132348005206		ETV1	0.723173663995564
ANAPC5	-0.326908919323779		ARPC1A	-0.148802416726709		ARNTL	0.7486032699938		ARL17A	-0.400154600449469		DCUN1D2	-0.668281813632748		DET1	-0.170822629507553		EXTL1	-0.428967340614076
ANGPTL4	0.629444772154708		ARPC3	-0.0955928067904041		ARNTL2	0.111200616206154		ARL17B	-0.514929729102754		DFNA5	NA		DHX29	-0.190564217443289		FGD3	-0.247957966364827
ANKRD26	0.038721407391929		ARPP19	0.248273998800866		ARPC4-TTLL3	0.524500284548124		ARL2	-0.229946987482511		DIO3	-357124805919718		DKK3	0.483305046566769		FIBCD1	-121505881033478
ANO1	206449461340271		ARRDC1	-0.150929858391911		ARPC5	0.119640373523259		ARL5B	0.0583629306402915		DIRAS2	-157697664222737		DTNBP1	0.592285528615372		FLII	-0.44563435069106
ANO4	434688771428933		ASH1L	0.285763147590733		ARVCF	-0.12670575000076		ARMC1	-0.151212173636159		DPYD	-0.744241668476285		EFCAB14	0.308061087860633		FUCA2	-0.0683973642573202
ANTXR1	0.344430077584043		ASIC1	0.151902286579073		ASAP3	-0.259602774566441		ARPIN	-0.318459540863705		DSG2	-196864333357607		EFNB3	0.334344647661494		FUT11	0.186124473908841
ANXA3	0.527620032950246		ASMTL	0.51527615050259		ASB1	0.067672965416886		ART5	-126403368841714		EFHC2	191554830891701		EIF5	-0.508198751152427		GAB2	-0.510043567973793
AOX1	-169383161877313		ASPDH	0.697231116401725		ASCC2	0.149000375552066		ASNS	-0.505377336473141		EFNB1	-0.654450067813942		EIF6	-0.181306082827776		GLCCI1	0.338274583257159
AP1M1	-0.216888622025528		ASPM	-0.305554893899608		ASIC3	-124774637628981		ASS1	-157723420658327		EIF4E2	-0.0663990596743474		ENG	115468947098405		HAPLN3	-0.490543872348411
AP1M2	220651090772687		ASRGL1	-0.534265150967199		ASPRV1	-0.837142499776152		ASTN1	356686895115707		EIF4EBP1	-0.396782921562399		ENTPD1	0.154632211987498		HECW1	-126152717652292
AP1S1	0.330422424771502		ASUN	NA		ASPSCR1	-0.201240336379682		ATF2	-0.115642827775716		EIF4EBP3	0.704829104498212		ERCC6	-0.297389599430512		HOXB2	0.163619222837308
AP2A1	0.0429972357088452		ATAT1	0.304062646159876		ATG7	-0.153181023093011		ATL3	107808354761999		ELMO1	-0.882646453509812		ETV3	0.142180647540887		HS6ST1	-0.590222495169121
AP5B1	0.141002906069205		ATE1	0.125551861875921		ATP1A3	-0.304263536890091		ATP11C	-0.711429853253874		ENKUR	137235404752291		FAM131B	0.401406066199979		HTRA2	-0.186934296590215
APIP	-0.151219417229445		ATF6	0.163798686499906		ATP2A2	0.258400923430065		ATP13A1	0.246096246600776		ENO2	0.23204399525304		FAM154B	NA		IGSF1	-0.669316745819616
APOBEC3C	0.495214162507932		ATF7IP	0.522947126438394		ATP2B2	-103814741367064		ATP6V0B	0.239996362835525		ENOX2	-0.42247611609853		FAM234A	0.105563504529261		IGSF9B	-0.987178107656563
APOBEC3F	-0.139923597239792		ATG101	-0.0687245376110082		ATP5A1	NA		ATP8A1	-282547245872647		EPHA3	0.97007465422658		FBP2	0.705648922265954		ITGA6	-0.24399905480883
APOM	-0.366526969920585		ATG4A	0.531813852650198		ATP5D	NA		ATP8A2	0.960131521541093		ERBB4	-121943979581332		FGF11	0.472843708347116		KIAA1644	NA
AREL1	0.149207099951943		ATG5	-0.409335566985603		ATP5G2	NA		ATP9A	-0.428926598588897		ERLIN1	0.137386417232705		FGF2	0.129575663567744		KIAA2013	-0.100301856788581
ARF3	0.475951294325238		ATP1A2	306677787801243		ATP5S	NA		ATPIF1	NA		ERO1L	NA		FLRT2	-0.298628158893134		LIMK2	-0.297070638271812
ARFGAP2	-0.277258175550024		ATP2B4	0.535967961463045		ATP6V0C	0.168330794927201		ATXN10	-0.154958040512826		ETNK1	-0.184905735676688		FRMD5	0.649071021997696		LPIN2	0.264253646567475
ARFIP2	-0.148958772161557		ATP5G1	NA		ATP6V1A	-0.0536786956935393		B3GALNT1	-0.267178562496205		FAF2	0.14157658008327		FUBP1	-0.21318559686752		MAPK8IP3	-0.203469277215218
ARFRP1	-0.225170072148291		ATP5J	NA		ATP6V1B2	0.245299168303136		B3GALT1	131887134489877		FGD6	-0.167578514100698		FXYD5	216622195453579		MED18	-0.0805443039144185
ARHGAP15	0.25300614449832		ATP5J2	NA		ATP6V1D	0.200919753001146		B3GAT1	0.446711580725235		FKBP4	-0.325753586360187		GABPB1	-0.0596070417180957		MFGE8	0.118442220356977
ARHGAP18	0.586487974045262		ATP5O	NA		ATP8B2	0.0642639800850645		B3GAT3	0.217442279292757		FUZ	-0.572489655580947		GAMT	-0.301402453280976		MMP16	0.620204452372053
ARHGAP20	-0.0709601993173771		ATP6V0E1	0.159897378766607		ATR	-0.169294059789151		B3GNT5	-0.245670084040886		GATM	357311761385159		GDAP2	0.169285482777628		MTMR6	0.116750590620617
ARHGAP23	0.658482047022914		ATP6V1C1	0.0971895551591318		AZIN2	-0.86065669161199		BACH1	-0.163468899732266		GDPD5	-107993667848169		GEMIN2	-0.229541721831143		MYL6B	-0.211948688589534
ARHGAP31	208946872804514		ATP6V1G1	0.253582410879212		B3GNT7	-0.889189012198768		BAG2	-0.342626462601408		GFPT2	-0.711115515027171		GFER	-0.283089036002956		NBPF15	-0.252443116030453
ARHGAP33	0.260276287715484		ATRX	0.17733751883479		B4GALNT1	0.177564199080525		BAI1	NA		GLI2	-0.438842716501906		GGH	-0.286368586642884		NEGR1	-0.196750077107859
ARHGAP36	0.534056020709688		ATXN1	0.987073569790582		B4GALT5	0.348896703619047		BAI2	NA		GMDS	-0.666292170783697		GLIPR2	0.440587927819574		NGEF	-113707625089906
ARHGAP39	-0.0925923973608301		ATXN7	0.347301972174083		BAX	0.165672032966309		BAIAP2L1	-0.775628733808321		GNPDA2	0.307560875809525		GLOD4	-0.0270538228871908		NIN	-0.135526816075989
ARHGAP42	104830501987059		AVL9	0.573798664229063		BBS12	-0.118324640766039		BAMBI	-0.660058841656856		GOPC	0.920379347960368		GOT1	-0.168104611888774		NISCH	-0.127393792834139
ARHGDIB	158422370123985		AXL	0.378327998982385		BCAS3	-0.0729796893631301		BBX	-0.571400856796276		GPCPD1	0.601963926955057		GPANK1	-0.232245360694074		NOL6	-0.19170111553112
ARHGEF11	0.13501071026562		AZIN1	0.159959931660902		BCKDHB	0.288793324544821		BEND4	-424058350228196		GRIA4	-0.435695128673062		GPR126	NA		NOTCH2	0.117056339760937
ARHGEF12	0.320881706904433		BACE1	0.191624715277474		BCL2L2	-0.126114302513193		BEX1	0.774299724714087		GRID2	252535156999335		GPS2	-0.542140766832023		NPTN	0.225563225328226
ARHGEF40	0.414287279364511		BACH2	-0.265562705506369		BCL6B	-255538619146601		BHLHB9	-0.407878074315182		GSPT2	0.3540676401555		GREB1L	-0.482088932785109		NRCAM	-0.511945498436092
ARHGEF7	0.0129591316210789		BAI3	NA		BCR	0.0163386778543762		BLVRA	-0.188236848162051		GULP1	-0.974994776345324		GSTO1	-0.274922644016078		OLFM1	-0.384586315809822
ARID4B	0.0714988136267781		BAZ1A	-0.246700673190366		BEND3	0.105121980743879		BMP2	288638803215744		HDGF	-0.0935912884250169		GSTO2	0.223746272767226		OTUD5	-0.171621127787524
ARIH1	0.359454130767066		BBOX1	148733475301449		BET1	-0.149105821134843		BMP7	-0.485982371792847		HEXB	0.253433208363372		H2AFY2	NA		OXNAD1	-0.155581492184579
ARL10	0.280728241126953		BCAP29	0.330212264053025		BEX5	-0.348788323246203		BMP8A	107709709875646		HIVEP2	-156444945248514		H3F3B	NA		P4HA1	0.309775062289809
ARSA	0.399851689041283		BDNF	0.887753277452767		BFAR	0.0631612291071606		BMPR1B	-12726385932847		HLTF	0.181754869298279		HAVCR2	0.246011056942401		P4HA2	-148719700924062
ARSJ	211283796833476		BDP1	0.143944275938977		BIRC7	-187673408223112		BNIP2	0.296011851551563		HSDL2	0.291755619845289		HIST1H1C	NA		PAIP2	-0.122790439372823
ASAH2B	-0.195457604387678		BICD2	-0.0184147461277606		BIVM	-0.155075413120448		BOC	-0.483219257251927		HSPA1L	0.602039258271196		HIST1H1E	NA		PBX3	-0.393448456867119
ASB6	0.27602346195917		BLVRB	0.718402825923743		BLMH	-0.128335194331186		BOD1	-0.217063287752233		IER5	0.693777605322088		HIST1H1T	NA		PDCD4	-0.299393435104065
ASNA1	NA		BORA	-0.104850448037876		BMP2K	-0.0595160423531377		BOLA1	-0.654721140516703		IFI44L	220729256771138		HIST1H2AD	NA		PGM2L1	-0.734619831293013
ASPA	0.313960787249615		BPTF	0.0609621604840409		BMP4	0.993384322524663		BOP1	0.548936684664556		IFITM2	-0.7231010056219		HIST1H2AE	NA		PHKA1	-0.28900813304517
ASPH	-0.0541465060059697		BRK1	0.1165022792647		BRF2	-0.0471396461744652		BRD1	-0.072371113900592		IFNAR2	-0.516330708813058		HIST1H2AI	NA		PIK3C2B	-0.472135594502663
ASTN2	0.473447501935337		BRPF1	-0.122607483218243		BTBD3	-0.0673061092550286		BRINP1	-101819700463709		IGFBP3	-125007224278646		HIST1H2BC	NA		PLCD1	-0.383075728347984
ATL2	-0.115162860330033		BTBD1	0.252309917501395		BTF3L4	-0.0914874910880974		C14orf28	-0.569164410294338		IGSF11	215823292081723		HIST1H2BD	NA		PLEKHA4	0.426964007539256
ATN1	0.728594046099943		BTBD10	0.330605073047121		C11orf30	NA		C15orf59	NA		IMPDH1	-0.536986325054803		HIST1H2BH	NA		PLEKHG4B	-0.629704473135438
ATOH8	11265337122199		BTF3	0.750442678482958		C11orf70	NA		C17orf59	NA		INADL	NA		HIST1H2BJ	NA		PPAP2B	NA
ATP1B3	-0.00938034823821827		BUB1	-0.245140399725592		C12orf10	NA		C18orf21	-0.203560256573205		INMT	0.974159750751415		HIST1H2BK	NA		PPFIBP1	-0.345920683509689
ATP2A1	-0.326366581234001		BUB3	-0.182475072916225		C14orf80	NA		C1orf122	0.178298035405554		IQCE	0.213210419674056		HIST1H2BL	NA		PPIC	-0.736651355548829
ATP5B	NA		BUD13	-0.379557131377884		C15orf39	0.187332096530405		C1QL4	285856560097493		ISPD	NA		HIST1H2BO	NA		PRKAG2	-0.822119366917984
ATP5C1	NA		C11orf84	NA		C17orf85	NA		C21orf91	925441715819386		ITM2C	0.995971494508824		HIST1H3J	NA		PTPRM	-0.346519594470517
ATP5F1	NA		C14orf166	NA		C17orf97	0.299626780907278		C2CD5	-0.359455884869843		ITPR2	169955820973624		HIST1H4F	NA		PYGL	-136655799657385
ATPAF1	-0.175714574946724		C17orf70	NA		C19orf53	0.0954993107651351		C3orf18	-0.999269961809431		JAK1	0.278904633902679		HIST2H2AB	NA		RAC3	-0.164862920813498
ATXN1L	0.0853989720139956		C17orf80	0.0424169877926071		C1orf198	-0.0965742528745365		C3orf67	NA		KAT7	0.492011868563299		HIST2H2AC	NA		RGMB	-0.688051034293464
ATXN2	0.156501435354523		C19orf25	-0.0979946642050084		C1orf74	0.301261546359765		C9orf64	-134959913737483		KCTD3	-0.192719547019605		HIST2H2BF	NA		RIMS3	-0.769500188861862
ATXN3	-0.0533751209783118		C19orf66	NA		C20orf27	-0.0985733522294903		C9orf89	NA		KIF21B	-0.468198567062142		HIST3H2BB	NA		RNF152	-0.487997390985856
AUH	-0.218936258480532		C1orf43	0.111931405121481		C3orf70	0.39231617677772		CA10	-445933298454357		LAPTM4A	0.448261754662813		HMGB3	-0.383346376603739		RNF216	0.208305790575921
AUP1	-0.183792403361495		C1RL	0.480391209212244		C5orf30	NA		CA12	491224487924568		LDB1	0.138644165490904		HNRNPH2	-0.14472440023551		RNF31	-0.293200177842933
B3GALT5	248989259389208		C2orf69	-0.0744897922769265		C5orf45	NA		CA4	-26001841673762		LDLRAP1	-160417766704477		HPR	-515178424841283		SCN1A	35474604344268
B4GALNT2	0.0468253604570465		C4A	0.810771097604854		C7orf25	-0.391068943004885		CACHD1	0.333830912401413		LIPG	-0.543068444318056		ICAM1	0.958605103917221		SEMA6B	-0.583860962447879
B9D2	-0.31884028705558		C5orf22	-0.197784273094564		C7orf60	NA		CACNA1G	-110563094923452		LLGL2	-0.94729025587689		ICE2	-0.114350488263814		SGIP1	-112630311317116
BAALC	0.652872964153357		C6orf62	0.257677614722886		CALM3	0.0866580565409019		CACNA2D2	-127803523665659		LMBRD2	0.476403499698949		ICT1	NA		SLC22A5	-0.734764043902533
BAHCC1	-0.298903775788681		C7orf73	NA		CAMK2G	-0.0702245970216564		CACNG4	163205561894515		LMO1	232823926842612		IMPA2	-0.885163594899044		SLC25A37	-0.212579049412918
BANP	-0.363282985268847		CA2	-122872993929607		CAND2	-0.38561594098386		CACNG8	236713973133726		LRRC3	-0.674215368806629		INPP5K	0.118698811121461		SLC38A9	-0.30263993252133
BBS1	-0.256238564596193		CABLES1	-0.96901161077711		CANT1	0.123879508477707		CANX	0.317437364873666		LRRN1	-0.838798817443503		INTS12	0.224533845854782		SLC39A14	-0.104923144945397
BBS9	-0.636921926614207		CABP1	-0.754334166574113		CAP1	0.133998091554361		CASKIN2	-0.18054412611722		LTBP1	-0.690949998584489		INTS4	-0.202801921658538		SLCO1A2	-204762765271774
BCAS2	-0.0780600787140039		CABP7	132865916084277		CAPN10	0.253836812351255		CAST	-0.491940075418968		MAFK	-0.753283238300188		INTS7	-0.219686289790146		SNX4	0.102078734454687
BCL10	0.233491257288153		CACNB4	0.473323522219561		CAPN5	0.666651812439463		CBLB	-0.477768666407274		MAP2	0.823755976103939		JMJD7	-0.441782321925922		SORBS1	-0.274468039290421
BCL11A	0.508863218836472		CACNG6	0.612006431218482		CAPZB	0.130016164547849		CBLN2	367265451788821		MAPK8IP2	-0.8408047845811		JUNB	0.800650450437057		STARD10	-0.701174437545841
BCL11B	153338210668304		CACUL1	0.0801234473652251		CASK	-0.129968693995539		CBR1	-405884174421057		MARCH3	NA		KCNMB2	-236466493953302		STARD3NL	0.072281906593839
BCL3	0.417980086758793		CADM3	0.937650119388391		CASZ1	113569364155062		CCDC152	0.966026734012086		MARCH7	NA		KCNN1	0.339376700859314		STAT5B	-0.153612926336452
BCL9L	0.715263845172644		CADM4	0.630813028327517		CBFB	0.201156354625157		CCDC169	-0.395247703616464		MBOAT1	-0.869749387404194		KDM4A	0.324708387014171		STX3	-133809880844094
BDH2	-0.235809466272311		CALCRL	-0.393137565467561		CBX2	0.186655807167251		CCDC3	-235064457492187		MBOAT2	0.660595711371178		KIF15	-0.417778586237742		SUB1	0.281156444453713
BEGAIN	0.467765909654921		CAPRIN2	0.465747583381997		CBX7	-0.0657377913135111		CCDC43	0.0705140281616476		MBP	-192309510594086		KIT	-122642580677271		SULF1	125953443150524
BEND6	0.135866891735674		CARHSP1	-0.392181377264861		CBY1	-0.0833978692647303		CCDC47	0.338120621859218		MEIS1	0.538743758604151		KREMEN1	0.244901171923017		SUPT4H1	-0.0141060263009491
BFSP1	178979691892993		CASQ1	308593418628897		CC2D2B	0.139221655305132		CCDC71L	0.552424116065527		METTL10	NA		LAMA5	0.543177362304495		SYT1	-0.313983434699852
BICD1	0.0835118249421794		CBLN1	0.770115922299003		CCDC101	NA		CCDC80	204808188219017		MFAP2	-0.388807546620369		LEMD1	0.54245812664196		THSD4	-0.901574160858813
BLOC1S3	0.290132931057531		CBX3	-0.158275985124319		CCDC115	-0.363338617088769		CCDC85B	0.346198765529629		MGMT	-18731404528494		LEMD2	-0.0473856464342371		TMEM132B	-0.586224151994972
BMI1	-0.502119239280399		CBX6	0.369197043410508		CCDC134	-0.232639129407207		CCDC85C	-0.468797279131467		MID1	-0.409626636175858		LIN9	-0.232958246154639		TOP1MT	-0.577129316771081
BMP1	0.283200590767577		CCAR2	-0.257164633495196		CCDC176	NA		CCHCR1	-0.471432644052767		MINPP1	0.0842571068812697		LMOD1	0.695421635427593		UBFD1	0.141427397674359
BMPR2	0.588835951634691		CCBL2	NA		CCDC181	-0.364051138573687		CCNG2	-0.237851358396842		MLLT3	-0.765391927470484		LPGAT1	0.115624765088071		UBR5	-0.0781654241550063
BNC2	240748583390021		CCDC12	-0.0586022410766469		CCDC184	0.481873132133205		CCNI2	-115356297290937		MOCOS	-0.936865738177972		LRRC42	-0.172990300528979		UNC5A	-103656617272503
BRD8	-0.242530045907624		CCDC138	-0.206137576058052		CCDC90B	0.301920015946485		CD46	-0.293346103498742		MOCS1	-103288781174103		LRRC4B	0.721797446325253		VTA1	0.145976707482518
BRWD3	0.102686381030601		CCDC64B	NA		CCM2	0.203531659494821		CD52	-396651439012464		MRS2	-0.346162784525709		LRRTM3	118493852842091		WFIKKN2	-0.722305144881024
C10orf32	NA		CCL2	116971425297207		CCNB1IP1	-0.451602977256164		CD55	-174464882862155		MSL3	-0.314778142886146		LYRM9	0.250246045415621		WNK2	-0.535446323832885
C11orf1	-0.391806952682151		CCNA2	-0.258787543074704		CCNYL1	0.275710477014456		CD81	0.372111146048486		MSRB2	-0.158906901749741		MAFB	0.737707638586002		XYLT2	-0.235704101923135
C12orf49	NA		CCNB2	-0.29773826183322		CCSER1	-0.794659384030676		CDC14B	-0.206392381389963		MST4	NA		MAP1LC3A	0.658058661364016		ZBTB46	-0.392590553600013
C12orf5	NA		CCNT1	0.0388894181056234		CCT4	-0.19638931284258		CDC42	0.251337421656191		MTHFS	-112506649824471		MAP3K13	0.589900291012831		ZNF678	0.139009001076128
C12orf55	NA		CCSER2	0.20303501797768		CCT8	-0.136187392404031		CDH10	0.680650307875132		MTOR	-0.193539461421051		MAP4K3	-0.71302471946082
C12orf57	-0.2811867695261		CCT3	-0.253698120334912		CD276	0.0333169266992984		CDH7	-0.83639712699743		MYLK	-0.999240210171729		MATR3	-0.176280344213574
C15orf52	NA		CCT7	-0.132145276249166		CD63	0.428056341613327		CDK16	-0.273853731032354		NCK1	0.199683618236949		MCRS1	-0.183529343459557
C16orf45	NA		CD164	0.587013723079669		CD70	-0.677032219078135		CDK19	0.270982218051381		NDRG3	-0.18303276590452		MET	-0.800461152195367
C19orf70	NA		CD2BP2	-0.0521559596713763		CD83	0.445031665731543		CDK8	-0.242399963642231		NDUFS1	0.187719326186362		MFAP1	-0.144750971953363
C1GALT1	0.474954114046812		CDC42EP1	0.434919813565413		CD9	-0.39297052799488		CDR2	0.169847456821971		NEBL	-207499279769883		MGAT4C	-139094981293619
C1orf131	-0.228444031945343		CDC7	-0.37428082230773		CDH23	-178432550057132		CDYL	-105759012581913		NEDD4L	-0.435756889625409		MICU2	-0.108565723604152
C1orf226	137730854009805		CDCA8	-0.305239263977898		CDHR1	-1071976390828		CEBPZOS	115188113176417		NEFL	-181016257932111		MIPEP	-0.433535257221951
C1orf35	-0.235163338755615		CDH8	174324849505087		CDK11A	-0.0465740362316398		CEP112	0.351130599068544		NEFM	-217739169873203		MIPOL1	0.184891188451123
C1orf52	0.359391383196515		CDKN1A	121451180152591		CDK14	0.485728842519931		CEP85L	-208579343564532		NFATC2IP	-0.209859626554038		MRC2	0.682950361448298
C1orf64	NA		CDKN2A	198890639340543		CDK18	-251942074930695		CFL2	-0.0893905135910306		NLRX1	0.551991565354278		MRPL15	-0.123570677007829
C1orf85	NA		CDRT4	0.910506688146218		CDK20	-0.236196029043038		CHMP4C	120609922078411		NOD1	-0.640748658696494		MRPL21	-0.214069528393147
C1QTNF6	11174707664656		CDT1	-0.704554747089401		CDK2AP1	0.541747999925671		CHRD	-202485328676164		NOL3	0.435087434862825		MRPL22	-0.220509013218888
C1R	10283304945022		CEBPD	0.596660568335018		CDK5RAP1	-0.0966965845606749		CHRM3	299558856816599		NR2F2	-116158160819988		MRPL39	-0.186177634476057
C21orf140	0.16100726583043		CEBPZ	-0.09278245947159		CDO1	-0.29432825875602		CHRNA3	-11660111067575		NRBF2	0.158712248378602		MRPL52	-0.119379499418997
C21orf62	233230123163421		CEP170	0.369693589953678		CDON	0.688369918827417		CHRNB4	-204395866777626		NRXN3	-13051943946669		MSH6	-0.411731364477055
C2orf47	NA		CEP41	-0.0908285002155423		CDV3	-0.118250094739722		CHST11	0.622611315769137		NTN4	-106909774089038		MTERF3	-0.216521657554663
C4orf19	159737705057724		CEP72	-0.420169384536198		CEBPB	-0.510254953568388		CHST2	207396391998771		NXN	-0.291145034963548		MVK	-0.429639648324187
C4orf32	NA		CEP76	0.00654366255507054		CEP290	-0.0818195404080746		CIITA	0.257480788235236		NXT2	0.243427582516258		MYO1B	-0.418648975780487
C4orf47	-0.127561317867738		CEP89	-0.177868148319922		CEP57	-0.192309823840174		CIPC	0.128352214262741		OLA1	-0.189446405958144		NCAPD2	-0.271728043339587
C5	-100381366312127		CFDP1	-0.000121576779023075		CER1	-157802296134242		CITED4	-0.767213406378148		OLFM2	-0.573371455440495		NDUFB9	-0.306812780267981
C5orf24	0.32701026109496		CHAC1	-0.294703035814142		CFAP36	-0.0261892029078812		CLASRP	-0.727696828250577		ORC5	0.290207597356382		NIPA1	0.284011445807417
C7	193327252699418		CHADL	181637795863127		CFAP43	-0.412976636320591		CLDN3	-12078975266713		OSBPL9	-0.345149846673837		NOC4L	-0.312414961499197
C8orf59	NA		CHCHD1	-0.16901596884815		CFAP97	-0.145193766549341		CLEC2A	-116306565017951		OSGIN2	0.392568467804473		NTHL1	-0.212768365770262
C9orf3	NA		CHCHD2	-0.416510437893451		CFC1	-257391253259357		CLGN	-0.450718552480741		P2RX7	0.911552968896864		NUBP1	-0.420711299183499
C9orf78	0.167595624314618		CHCHD5	-0.234575418110813		CFL1	0.209609735872865		CLVS1	-0.976705014827486		PAK1	-103733604490902		NUF2	-0.284062251519409
CABIN1	0.0425272919106855		CHD1	-0.215757841028396		CGREF1	-0.575151154908251		CLVS2	-145171602718751		PALM2AKAP2	-0.875184359334416		NUP160	-0.337577564429539
CACNG5	385323752100794		CHD9	0.283879281422764		CHCHD7	-0.262002707011784		CMTM6	0.273972270692321		PAN2	0.90572679654159		OCRL	0.288771066705412
CACNG7	0.852450370808133		CHFR	0.144496916432272		CHGA	-0.605591485898552		CMTM7	-0.390828070318074		PARD6A	-0.217893811219365		OIP5	-0.397648224376559
CADM2	0.091140256627845		CHP1	0.0425914903240497		CHGB	-0.441419485447852		CMTR2	0.185636768163174		PCGF5	-0.666155942503161		OTUB2	0.206855948678779
CALB1	27979381583604		CHPF2	0.0775138363714166		CHKA	0.0648863962932775		CNNM1	-278929798795723		PDE1A	-0.852499742790345		PARM1	-0.729355040966271
CALD1	0.488417967778019		CHST3	0.750861026960283		CHMP2A	-0.101468595001984		CNOT6L	-0.407927693078516		PDK4	-103959710814535		PASK	-0.427065564525843
CALU	0.330102223595924		CHST8	0.682511777548925		CHMP4A	0.114053192772985		CNPY1	15175606318375		PDLIM1	-12320634268912		PCDHB15	0.475866593081572
CAMK1D	0.0744030643969398		CIT	-0.300359463887027		CHMP7	0.40299558907084		CNPY3	0.265708403185348		PDLIM3	199884047774578		PCSK1N	0.764969579306834
CAMK2A	0.813216863391099		CITED1	0.857191331109703		CHRM2	0.223725879166049		CNTN2	-466174298250366		PIGO	0.21088490763897		PDZK1	0.589695334183774
CAMK2D	0.826700948225186		CITED2	0.356371862943716		CHST12	0.296594785767447		CNTN3	-323324639253113		PITPNM1	-0.35689727370719		PEX5L	0.270517435519414
CAMSAP2	0.0350867022018814		CKMT1B	-0.843626705874072		CHSY1	0.471047771180191		CNTN5	-325246457971419		PKDCC	-102709127896216		PHF11	215419273195471
CAMTA2	0.425691795047979		CKS2	-0.325025420797978		CIRBP	-0.182444204513988		CNTNAP3B	-159400405388226		PLCB3	-0.45710834548734		PHLDA3	0.253117829389607
CAPG	211694307400227		CLCN5	0.43619611490227		CISD1	-0.0645625717952261		COCH	-0.195845635156844		PLEC	0.530089803340503		PIAS4	-0.157216207329269
CAPN1	-0.0154305375747684		CLDN19	118729141429601		CISH	0.400590628162662		COL19A1	-264604719330766		PLEKHA2	-0.485287497138238		PIN4	-0.109199047293896
CAPN2	0.0226781780558689		CLEC11A	0.741269934419513		CLASP2	-0.134876507648637		COL1A2	390572670990402		PLEKHG1	-111406979359921		PLCB1	0.84524141499158
CAPRIN1	-0.0717917531914008		CLIP2	0.412608708384085		CLINT1	0.28006354247727		COPS7A	0.293175118806072		PLEKHO1	-0.172948841957127		PLCB4	153703330685126
CAPZA2	0.427427416771561		CLN5	0.137680713363416		CLK1	-0.115155906486051		COQ10B	0.359874439174847		PON2	0.78150431310385		PLEKHG5	0.376037794971296
CARD10	0.0324069556105294		CLN8	0.345536548193952		CLNS1A	-0.166349391948283		CORO2A	-156462616921204		PPP2R2B	-126299375819529		PLXNA1	-0.107458621171091
CARD11	219846072241381		CMTM8	-213661783615951		CLSTN2	-0.178034740658801		COX4I1	-0.128656296620867		PRCP	0.985154300183198		PMPCA	-0.134976849387658
CARD8	0.373413396781806		CNFN	0.270166162468385		CLTC	0.14240543263286		CPEB3	-0.767755381241372		PREX1	-0.557550058583838		PNN	-0.180205427913868
CARKD	NA		CNIH3	0.792108548792392		CMTM3	0.072230282320314		CPLX2	-185428820386368		PREX2	-0.737046229065897		POLR2I	-0.398425380672976
CASP8	181988743981918		CNN1	118034943263892		CMTR1	-0.189438759644212		CPS1	-150108373169596		PRKAA1	0.35440087670309		POU2AF1	0.474705526328966
CBFA2T3	-0.101608920189093		CNOT10	-0.236109184135408		CNBP	-0.158644015762367		CPSF1	-0.355918698787774		PRKAR1A	0.19536930361021		PPM1B	0.172541000384282
CBL	0.282060816150947		CNOT4	0.15658764615019		CNIH1	-0.0326731128498932		CPSF4	-0.274902950895279		PRPH	230315097371219		PRDX2	-0.226923059677328
CBR3	115643595424615		CNOT8	-0.342554488002539		CNOT6	0.196903408036846		CPT1C	-0.811919965997549		PRSS23	-142763086750726		PRDX3	-0.119113595528221
CBX4	0.5630061212445		CNTLN	-0.203382469815294		CNPPD1	-0.224217301707568		CREBZF	0.325553274201163		PRTG	-115964550779875		PRMT1	-0.255600032334452
CC2D1A	0.378059979823007		CNTNAP1	0.308953992659009		CNTN4	-109598885946501		CREG1	-141365280088388		PSMD5	-0.435005806064069		PRODH	-302478832449066
CCDC120	0.349334455069368		CNTNAP3	-219047009038114		COG2	-0.0942001530868369		CRELD2	0.17468802795479		PTPRD	0.595735114501756		PROSC	NA
CCDC121	-0.395263077390311		COL2A1	-0.449360774344149		COG5	-0.0982800400190054		CRHBP	-166195538298101		PXMP4	0.571877268151456		PRPF4	-0.235026728526107
CCDC125	0.277998694043934		COL3A1	-145352807267009		COLEC11	-0.311122666971866		CRK	0.252161195093524		RAB38	-0.73543681196958		PTGIS	0.699693014425172
CCDC142	-0.222149158464812		COL5A3	-118521928364792		COPA	-0.274242188859091		CSMD3	0.76064805340052		RAB3IP	-0.444193387528453		QTRT1	-0.310267669373143
CCDC28A	0.130538823089681		COMMD4	-0.147532410108869		COPE	0.0854087843406561		CTBP2	-0.387397230401071		RAB9A	0.174496886506346		RAB3D	0.489066159416277
CCDC34	-0.203726069272757		COPRS	-0.154036584790568		CORO1B	-0.149215845695901		CTNNA2	0.866200941351925		RAE1	-0.192926540035739		RAD51AP1	-0.315367801708415
CCDC40	0.013221475616217		COPS5	-0.261483801752259		CORO2B	0.568434227515724		CTNNA3	221808400318362		RANBP3L	260792669551331		RARA	0.458870374940697
CCDC6	0.106013803684682		COQ3	-0.399365972742988		COX16	0.152538959656094		CTPS2	-0.603367871556599		RAPGEF4	193936801072858		RC3H1	0.181687932869247
CCDC65	0.77204481948179		CORO7	0.403195283134477		COX19	-0.267926722779274		CTSO	169128377812218		RASEF	-129481511761239		REC8	-0.527617857731195
CCDC82	0.358397406970715		CPEB2	0.602745449610048		COX7C	-0.198102363825157		CXCL14	367249537173634		RBM24	-0.71380415492697		REEP1	-104035097143143
CCDC88A	0.15869677968814		CPEB4	0.901886327415024		CPM	239392516995517		DACT1	-17909563495622		RBP7	409129372130405		RFC1	-0.253846814467124
CCDC93	0.0521933941101015		CPNE2	0.477812277046397		CPOX	-0.223268197377049		DBX1	-113152337804694		REEP3	0.554443253992685		RFX4	0.206855552315785
CCL26	NA		CPSF3	-0.351861213492896		CPSF3L	NA		DBX2	-369541994938535		RFK	0.274053910082589		RHOBTB3	0.260938572161687
CCT6A	-0.230690103816097		CPT1A	0.607775217263694		CPSF6	-0.175467524967551		DCAF5	-0.0635617104931385		RNF144B	-120644397457125		RPA2	-0.364580685523197
CCT6B	-0.702627488857596		CPVL	-292549252026781		CRABP1	-0.523805131422939		DCC	-117402219913944		RORA	-168998405897642		RRAGD	0.114125872213116
CD248	156090025881244		CRABP2	178251606721005		CRBN	-0.110383684996814		DDB2	-165462539030227		RPS6KA1	-0.346015233385006		S100A13	0.543447734047341
CD34	0.0736943717611781		CREB5	0.746711823103897		CREB3L4	-0.686627913742623		DDHD2	-0.510787596429652		RPS6KA3	-0.498972884844861		SAFB	-0.174512695071687
CD44	141929374754422		CREBL2	0.334538381369314		CREG2	-0.731982934024719		DDI2	-0.212978751485809		RXRA	-0.339436599221905		SAV1	0.227832027310057
CD58	0.503914132693457		CRIP1	134133736202128		CREM	0.0842154281519975		DDX19B	-0.417096071440835		SALL4	-196325732314673		SEL1L	0.262113399637943
CDC23	-0.134868640603118		CRIP2	0.405768671945875		CRTAC1	-0.289705016934238		DDX54	-0.285469439424404		SCARB2	0.728275810159245		SHISA4	0.69198005853681
CDC25B	0.194530489319417		CRISPLD2	141695149479073		CRY2	-0.189466606153722		DHRS3	-329922229250246		SCML2	0.449847114422465		SLC17A8	112930161374872
CDC42BPA	0.00902866544954069		CRTAP	0.580593411753812		CRYBA1	-116816159795301		DHX36	107264044587955		SCN3B	-0.67345560189761		SLC45A2	-105257490162011
CDC42BPG	0.223337964648416		CRYAB	0.900843367916266		CSRNP2	0.268266578870672		DHX58	138378150328876		SEC11C	0.465139059018921		SLC4A8	0.39051144578734
CDC42EP2	0.672949772140806		CSNK1D	0.169172460817222		CSRP1	0.482007884239702		DIAPH2	-115079402514444		SEC24D	-0.455847511712145		SMARCC1	-0.181516278768137
CDC73	0.366714537625379		CSNK1G1	0.266667061051096		CSTF3	0.143308968890024		DIXDC1	-0.510380059235417		SELENBP1	0.87177387841525		SMTN	-0.250208786140948
CDCP1	124288741016472		CSNK1G3	0.110369512523233		CTDSPL	0.239560102945218		DKK2	-16789617629502		SELT	NA		SNAI2	117275354758409
CDH17	146054301661557		CSNK2A1	0.137021329795581		CTH	-0.233339688939309		DLEU7	-0.643486995200182		SFRP1	-137724740630114		SNAP25	0.171395933251607
CDH18	-0.971101614241476		CSNK2B	-0.190889269468897		CTSV	0.538309312022879		DLG1	-0.332510333243473		SIK3	-0.157690813960072		SPAG9	0.492216839734891
CDH20	-0.231354302423579		CTBP1	-0.126789202019954		CTTN	0.149084074605228		DLGAP2	0.937936575573043		SIRPA	-135935424642441		SPINK5	0.742193061417382
CDH5	0.615107402997847		CTNNAL1	-0.535969590114626		CTTNBP2	-171987538488836		DLX1	236625545535307		SLC13A5	493532577701958		SPTBN1	0.345428321100556
CDHR3	-0.628981978704334		CTNNB1	-0.0244067848125313		CTTNBP2NL	0.278965744882872		DNAJC22	246721024885409		SLC1A2	-0.394115828002969		ST5	NA
CDK11B	-0.403562229409619		CTSB	0.266249800615306		CTXN1	0.212012632307332		DNAJC3	0.297780685323201		SLC1A3	139521736515222		STAG2	0.0142918225901049
CDK6	122393661758257		CTSK	0.457433258823406		CUL9	-0.27637466032027		DNER	-108706684335565		SLC25A1	-0.435551574793606		STRN3	0.134075232149491
CDK7	-0.192777864204587		CTSS	102615569252678		CYB5D2	0.246255861323799		DNM3	-108709197367026		SLC2A1	-136742447170353		STX6	0.317559124259943
CDS1	-156217299625793		CTXN3	-239530348041168		CYP3A5	0.277194869812184		DOCK3	-0.691521430971941		SLC30A5	0.226344397294954		TAB3	0.180729528978778
CDS2	0.0985485349094805		CUL1	-0.203998725930944		DAB2	0.282130853483814		DPF3	37527913092245		SLC35D1	0.154732928917155		TAF1D	0.421956286014317
CECR2	-0.492322051008263		CUL5	0.146204719326713		DAG1	0.33366403489218		DPPA2	204517195223113		SLC38A1	-104439363042779		TAF6L	-0.181198822821801
CECR5	NA		CUTA	-0.429431771278084		DAGLB	-0.219370516300339		DPPA4	177035582893103		SLC39A6	-0.0557451305265508		TBL1XR1	-0.251326988105074
CELF2	0.842331970159901		CXXC4	0.588715239417844		DAP	0.228842965235579		DPYSL3	-176805185344505		SLC39A7	-0.183799846213874		TEX30	-0.564571475844333
CELF5	103016594391539		CYB5R2	-2465539983188		DARS	NA		DRP2	0.949900711755372		SLC45A4	-0.550923550039188		TF	0.331460070702668
CEND1	0.299315279020253		CYBA	109311349448101		DBP	-0.442374409860703		DSC2	-211682418097806		SLC4A4	165702016711094		TGFBR1	-0.379108018108627
CEP131	-0.559977362271875		CYC1	-0.203881451403581		DCAF12	-0.00360529723988312		DSC3	-1723777951112		SLC6A11	348766123078295		TIMM10B	-0.14040458558101
CEP192	-0.162954108029668		CYP39A1	-0.856347700318277		DCAF7	0.0733886262414404		DTNA	100105420084631		SLIT1	248352593777217		TIMM17B	-0.224657090887122
CEP44	0.018713574715519		CYP51A1	-0.116727906503703		DCAKD	0.0900530616872598		DTNB	0.622500181182727		SNX13	108184172364554		TM9SF3	0.281659954969827
CEP57L1	-0.0509728153410931		DAAM2	-385575602418563		DCBLD1	0.791782272830529		DTWD1	-1324265262794		SOGA3	-0.361750378865516		TMEFF1	-0.256045803174185
CEP70	-0.269699974263638		DAGLA	-0.195894178178031		DCP1A	-0.181083186298452		DTX4	-0.964735192147438		SORBS3	-0.343212428359323		TMEM120B	0.105473019979635
CETN2	-0.00528689626151367		DAPK3	0.0545035556429635		DCTN2	-0.175588319134372		DUS1L	-0.0392860790396261		SOX8	0.801072844828567		TMEM179	-111389972349482
CFAP69	-0.683839352435029		DAXX	-0.869926280951985		DCTN5	0.28136176414998		DVL1	-0.121210519432698		SPON1	215257693733596		TMEM60	-0.124005228553185
CFLAR	-0.0169277657590509		DCAF10	0.169283965421181		DCUN1D3	0.0269962137076032		DYSF	-140676160336217		SRPK1	-0.377330415200735		TNFAIP2	0.832738529856393
CHCHD6	-0.376676359783847		DCAF13	-0.177104858397148		DDB1	-0.165871673379437		ECI1	-0.291295804332728		SSNA1	-0.20686506322434		TNFRSF10A	0.853684117295594
CHD8	0.290027950501981		DCAF4	0.446580571398466		DDX26B	NA		EDIL3	-121462946895785		ST20-MTHFS	-0.787652962095998		TNFRSF10B	0.124690621989885
CHM	0.184430413725014		DCHS2	0.735001942793111		DDX39B	-0.108648729942546		EDN3	-256237650753976		ST8SIA3	-175216756662592		TNFRSF11B	-131941529664832
CHMP4B	0.325413949456595		DCLK2	114963428117816		DDX50	-0.118106274154716		EEPD1	-0.805807579881217		STAMBP	-0.0406288509291559		TNFSF10	-0.757863998027363
CHODL	761716951141001		DCTN3	-0.0850973044943251		DDX51	-0.0505304405241849		EFCAB13	0.454201253745543		STIM2	0.392341090245304		TNNT2	-727473058983922
CHP2	0.236015546548664		DDX1	-0.126069717952896		DDX58	0.158272038202632		EFHD1	-0.515811430083447		STXBP6	-0.866851115773721		TOB1	0.428400703020029
CHPF	0.978065741233938		DDX25	114275410175112		DEDD	0.0987950505946279		EFHD2	-0.664534241021387		SYDE2	-0.719167744818861		TOP2A	-0.254257914488534
CHRFAM7A	0.213714103246571		DDX41	-0.040985443479327		DEF8	0.101174978062432		EFNA2	-0.332323278549064		TAF9	-0.122960926318205		TRAF6	0.169624676805514
CHRM4	0.129699555954475		DDX47	-0.0676080097924921		DENND6B	-0.37178403308681		EGFL6	-608342067088018		TAF9B	0.120284166909821		UBE2G2	0.0470001895852012
CHRNA7	141751410534069		DECR1	0.216900100233806		DES	-265523622733134		EGFR	183950395515536		TBC1D9	-0.435613939688406		URM1	-0.188391379854277
CHST6	0.651824936962519		DENND1A	0.410145417284308		DESI2	0.15047933783705		EGLN3	0.767521099565753		TFRC	-0.397191257700921		VAC14	-0.137531842048611
CHSY3	116019306440023		DGKD	0.117594158312727		DGKA	0.470341217222407		EHHADH	124216981787563		THNSL1	0.465275626019479		VPS13B	0.0801154740419499
CIART	0.491298794110466		DGKG	342491771621975		DGKK	-0.952355006079167		EID2	0.121790702305992		THOC5	-0.294394668236915		WDPCP	0.167360587964915
CIB2	-0.380820073331496		DHX15	-0.154773882998575		DHDH	-0.91821450752623		EIF2B5	-0.299806628867249		TIAM2	-114618770879582		XPO5	-0.113670594950506
CIC	0.102459488280046		DHX16	-0.208067784015961		DHRS1	0.211978554378304		EIF4H	0.0744656781575301		TIPARP	0.395034684270716		XRN2	-0.241039410193708
CKAP5	-0.0675620155471458		DHX32	-0.113529541037435		DIAPH1	0.433070426378244		ELK3	174476375584831		TLE2	356319562019561		YTHDF2	-0.116968259388926
CLDN1	113412257217076		DHX37	-0.184918642978087		DIP2C	0.26496579842346		ELMO2	0.233390090672263		TMBIM6	0.194819412161008		ZNF207	-0.131260673503132
CLDN10	-0.300375893540503		DICER1	-0.353582497414133		DLG5	0.231526865836861		ELTD1	NA		TMED10	0.153075721105145		ZNF449	0.260841237742412
CLMN	-0.126926824692243		DLAT	-0.140230379736344		DNAAF3	-0.741541460883383		EMID1	-0.441347102157186		TMED9	0.143265477856603		ZNF608	0.23963025973324
CMPK1	0.0462094526015234		DLG4	0.248845739023477		DNAJB6	-0.117762542193454		EML5	-0.869035340035052		TRIM2	-0.256441786382671		ZNF629	0.0524387672956509
CMTM1	-0.357538556552736		DLL4	152961195200412		DNAJC12	-0.935292730006749		EMX2	276323421432114		TRIM71	-0.969554727989218
CNP	0.515246320257257		DMWD	0.0796347797017045		DNAJC21	0.0548127225655211		EN2	156550190930539		TRPC3	-0.889651380535581
CNPY4	-0.214807079491155		DNAJB5	0.300763741269459		DNAJC30	0.203350825996073		ENHO	102713982382349		TRPC4	-107608487734905
CNTNAP5	105782089928476		DNAJC10	0.15514335688833		DNAJC4	-0.546254723453858		ENOSF1	-0.297660394610089		TSPAN13	0.219624784605283
CNTRL	0.0461915837277819		DNAJC15	0.562797546904587		DNAJC5	0.196314019597342		ENOX1	154079343673692		TUBB3	-0.447407567392664
CNTROB	-0.364917310618513		DNAJC24	0.099485038475367		DNPEP	-0.0965263628296935		ENPP4	-164056978047392		TUSC3	0.207299393164841
COG4	-0.130876997149315		DNM1	0.702559688373521		DNPH1	-0.393344839712673		EPB41	-0.760681908342782		TXNRD2	-0.756790885345261
COL8A1	168772727278706		DOC2B	0.699150984257285		DOCK4	0.183281958899036		EPB41L4B	-0.311162413823787		TYR	32343002656789
COMMD3	-0.371908355653945		DOCK6	0.240079969559775		DPH3	0.104748238259827		EPDR1	-0.58431651884806		UBE2E3	-0.223554185401777
COMMD5	0.207973519647801		DOK4	-0.643655617196643		DPH7	-0.30084135606903		EPHA6	-433794740978851		ULK1	-0.254043343705258
COMMD8	-0.369476145088488		DPAGT1	-0.405157791132378		DPY19L4	0.304552666107444		EPHA8	-383504506695308		USP44	-322957821279901
COPS4	-0.125808373113989		DPM1	-0.279333155636403		DRG2	-0.174182706687969		ERBB3	202479986688007		USP49	-0.166300152685285
COQ6	-0.280530226571428		DPY19L2	113902808879765		DTYMK	0.896302159452526		ERCC2	-0.405162966259015		UXS1	-0.3529669855398
CORO1C	0.467408442867022		DPYSL4	-0.46295613682349		DUSP1	-0.361271160599618		ERMN	482712768769699		VAT1L	-141511563418819
COX5B	-0.21844519740883		DRAM1	-0.106818201729532		DYM	-0.35761272926514		ERRFI1	0.455786414575211		VIMP	NA
COX7A2	-0.12265773221474		DSCAM	274789031166415		DYNC1H1	-0.0596399085197683		ESRRG	-0.974733619812589		WDR31	-0.548049813018131
CPQ	0.126620059013135		DSP	-365126568467067		DYNLRB1	0.0948532136773163		EXPH5	-16115989333588		WDR44	-0.18498686144156
CPT2	-0.218672570965293		DSTYK	0.12741017168206		DYRK2	-0.495258851776537		EYA1	-16451511285331		WFIKKN1	-198232501183915
CREB3L1	-0.183640467551058		DTX3L	0.220798952327213		DYRK4	-0.235167455157738		F8	0.194321011533154		ZFPM1	-0.356080838139433
CRIM1	0.762113721764669		DYNLT3	0.190067633213966		E2F6	-0.150160568681917		F8A1	187413932057072		ZNF512	0.306547285236751
CROT	0.235739541349824		EAF1	0.104059370632768		EAPP	-0.262270739969872		F8A3	-421789677512376		ZNF627	0.237659614775023
CRYZ	0.0943131071874723		EBF1	0.566457578447273		EBPL	-0.162367082514393		FAAH	-254183757187064
CSDE1	-0.044934996328527		EBF2	0.695149525061287		ECHDC3	-576257070985051		FADS1	-0.471206172620887
CSGALNACT1	156520480172611		ECHDC2	-126827401585669		EEF1A1	-0.281960169618686		FAM105A	NA
CSGALNACT2	0.328228281304605		ECHS1	-0.289374860324565		EEF1G	-0.236241277530014		FAM110A	-0.353615108826518
CSRNP1	0.927487406251779		ECT2	-0.0961202778033261		EFEMP2	0.41256080925923		FAM134B	NA
CTCFL	0.146835249672095		EDA2R	0.412209556311797		EHD4	0.321148447044945		FAM13A	-0.341833302531039
CTDSP2	0.294276984279239		EDARADD	-176651259577397		EI24	0.171312279491356		FAM149A	-180327693097066
CTF1	0.0503591773676695		EDNRB	142757788602447		EIF3A	-0.0785318555458704		FAM167A	178197390540099
CTNND1	0.412919870599487		EEF1A2	11247312515042		EIF3G	-0.318665300354418		FAM168A	0.569365565307558
CTSL	-107755074040946		EEF1E1	-0.198784547932562		EIF3H	-0.108878945935651		FAM172A	109028384308201
CUEDC2	0.086767848875593		EFNA1	144330508190989		EIF3I	-0.120496776268945		FAM181A	-0.66123409144004
CWF19L1	-0.239753980630303		EFNA5	-178139879387719		EIF3J	0.23967374007775		FAM19A5	NA
CX3CL1	0.740465094992518		EFTUD1	NA		EIF3M	-0.177067254624958		FAM210B	0.773780811307474
CXCL1	133469460424562		EFTUD2	-0.120405997878173		EIF4EBP2	0.122688804255125		FAM3C	-0.479826388275291
CYB5A	-0.25322385274821		EHD3	0.19892737847644		EIF5B	0.275784029653485		FAM43A	154790502781297
CYP4F11	0.262145035211633		EIF1	0.117638016682771		ELMO3	0.168377886607732		FAM65B	NA
CYP7B1	0.238126520065058		EIF2AK4	-0.0392082226812636		ELMSAN1	NA		FAM72C	0.955824010108886
CYTL1	288026034618991		EIF2B4	-0.164666395620644		ELN	-116166739638176		FAM83H	-0.756694680905354
DACT2	0.16200419255762		EIF4A1	-0.195768691657044		ELOVL1	0.418463444026327		FAM91A1	0.447437609594513
DAK	NA		EIF4ENIF1	0.0735360699744314		EML2	-0.475727023231224		FAM92A1	NA
DCAF12L2	795099141419239		EIF4G3	0.289933350667084		EML3	-0.369929725726197		FAM96A	NA
DCAF6	0.0294553747564856		ELFN1	0.151787881476067		EMP1	212163879532786		FAT4	-13648525047237
DCUN1D1	0.102476441099162		ELMOD1	182029017222575		ENDOG	-0.270907580891942		FBLL1	-0.3962501004426
DDIT4L	295871407125963		ELP6	-0.322360231644245		ENDOV	-0.501509679489883		FBN3	-0.562009078207854
DDX18	-0.133163346362019		EMB	-0.862781603085312		ENOPH1	0.188302201757107		FBXO25	346120943534095
DDX19A	-0.1395543328109		EMC1	0.320503989965642		ENPP2	-137760611088411		FBXO27	-0.131976440151378
DDX49	-0.0115477945600132		EMC10	-0.104632370133832		ENSA	0.0527888360765444		FBXO32	-128601009679684
DDX6	0.213641915220876		EMP2	-0.478720052081676		ENSP00000449026	NA		FBXO7	-0.215581575281145
DDX60	111380198787681		EPHA10	0.212330727552578		EPB41L2	0.399565112766402		FBXW4	-192457096227932
DEGS1	0.238894933517371		EPHB1	159959348960797		ERAP1	-0.0809730081733182		FERMT2	0.437076632506114
DENND1B	-0.668821941781921		EPHB3	0.468707458776483		ERCC5	-0.107641537923551		FES	166471543667016
DENND2A	0.355295489996661		EPHX1	0.286710268424644		ERCC6L2	-0.0570972131671909		FEZ1	0.268793665919798
DENND4B	0.0425154829517514		EPM2AIP1	0.190597764612396		ESCO1	-0.0833977525571093		FGF13	-0.812820961439994
DENND5B	0.42260849570483		EPN2	0.373117409054712		ESD	-0.370447269710812		FGF9	-114004390256894
DGAT2	-0.404021290303402		EPS15	0.0725276179292391		EVI2A	0.247352513667862		FGFR1OP	NA
DHDDS	-0.0673081453200334		ERBB2IP	NA		EXOC2	-0.0222891444554768		FGFR2	-0.30152583051174
DHRS12	-0.28394719521657		ERC1	0.305388150593235		EXOSC1	-0.2589086109262		FGFRL1	0.484010682317689
DHRSX	0.699946885446939		ERI3	-0.184435908720344		EXOSC5	-0.168258434222951		FIG4	-0.270295531379164
DHX33	0.121972785358035		ERVW-1	0.253967273453569		EXTL2	-0.554972884864186		FLRT1	123721155259433
DHX38	-0.250817174701127		ESRRB	-271555298011502		FABP5	0.299609626952046		FN1	0.858550631326065
DHX57	-0.176388582693545		EVI5	0.35385910784609		FABP7	0.114747492886364		FNBP1	0.902380274058684
DIP2A	0.0751592500145515		EXO5	-0.621342066263775		FAIM	-0.0868910657702863		FNDC3B	0.384288442088077
DIRC2	NA		EXOSC2	-0.340136184334371		FAM104A	0.106764341382795		FOLH1	469124733264559
DLGAP1	-0.305811963781795		EXT1	-0.264875451824029		FAM110B	0.05195553322709		FOLR1	258434973538715
DLK1	0.848235534438687		FAF1	-0.227371790256655		FAM120C	0.105309002760304		FOXB1	-212100571887983
DMAP1	-0.172677987596081		FAHD2A	-0.0661946426011263		FAM127A	NA		FOXD3	-65551307943739
DMD	0.579520005259926		FAM103A1	NA		FAM136A	0.142796784056182		FPGT	0.78712216013653
DMTF1	0.0662167179958812		FAM114A2	0.252894731465583		FAM171A2	-0.144514399021596		FRAS1	-438770334080212
DNAAF2	-0.268191661886699		FAM118A	0.368948990426174		FAM183A	-0.63618141190431		FREM2	180324758381902
DNAH7	0.0122787915716227		FAM120B	0.0530812674159689		FAM189A1	0.109581673216087		FRMD4B	-0.551800735815199
DNAJB12	-0.0802811851890102		FAM135A	0.224552589628641		FAM193B	-0.402265466079299		FRRS1	-111097175933203
DNAJC1	-0.662454333408283		FAM13B	0.0236444302602282		FAM20B	0.0941987462522343		FRRS1L	-159407933984748
DNMBP	0.27607558659336		FAM161A	-0.600702249156599		FAM222A	-0.205526376695524		FRYL	0.230949851246924
DNTTIP1	-0.186553710478067		FAM162B	-0.75026189380607		FAM222B	0.461133081819933		FTH1	-101678932988418
DOCK1	0.133383639868691		FAM174B	-0.800869150759804		FAM3A	-0.486910376237547		FUT9	0.289498861653118
DOCK11	-0.720529066554634		FAM199X	0.433567544804928		FAM53B	-0.441743435974053		FXYD1	17313030925878
DPCD	-0.124936025459434		FAM208B	NA		FAM57A	NA		FZD7	-0.948517852210675
DPF2	-0.013019662006963		FAM20C	0.205173113062438		FAM98B	0.150455143173029		FZD9	-159113046988434
DPH6	-0.998595930566893		FAM214A	0.522961317024161		FARP1	0.0363498648812607		GAB1	0.671606233365743
DPP8	0.215764296482158		FAM219A	0.228240195166842		FARP2	0.146315126888008		GABRG3	0.892688021737134
DR1	0.145923965151367		FAM45A	NA		FASTKD2	-0.0637971264709193		GABRR1	-114104728184225
DRD2	-0.904943659573561		FAM58A	NA		FAU	-0.191313432974264		GALM	-0.248958031911364
DRG1	-0.0937429588319623		FAM83F	0.064630755737457		FBXL4	-0.123979742848626		GALNTL6	-268045093455709
DSEL	101804049338059		FANCC	-0.131424062588907		FBXO21	-0.133273978407703		GAREM	NA
DSTN	0.695930932713652		FANCE	-0.334558383253669		FBXO31	0.0165207931464499		GBGT1	-0.529187600311877
DTWD2	101769290776203		FANCL	-0.223454475205572		FBXO45	0.0959994321288956		GCLC	-0.43612510580946
DUSP18	0.102032174327884		FARSA	-0.101003780952445		FBXW8	-0.091021797380979		GCN1L1	NA
DVL3	0.461019722155751		FAT1	0.371661919879031		FCGRT	-0.0651486282341993		GCNT2	0.536750266206844
DYNC1I1	0.404739213904989		FBL	-0.350488982243962		FDX1L	NA		GDI2	-0.258961356766026
DYNC1I2	-0.109505467550529		FBXL8	0.555704265815986		FDXACB1	-0.186391251512561		GFM2	0.12042631996208
DYNC1LI1	-0.216898471725445		FBXO30	0.199283970561672		FEM1C	0.0970982936725625		GFRA1	-191050957716318
DYRK1A	0.0198350720516148		FDFT1	-0.250385055432582		FEZ2	0.456400029463163		GFRA3	-13845357272399
E2F4	-0.318080352346964		FEZF2	211119931785227		FGF17	-160370005573861		GLI1	-175775686023045
E2F5	-0.230680165295617		FGF1	189503052508796		FGF7	-0.394291427564352		GLT1D1	-738950045922321
E4F1	-0.0366870599589545		FH	-0.420819102445495		FIBIN	-0.870956841788217		GLYAT	0.436448287512157
ECE1	0.491250076234899		FJX1	0.62039565060816		FLCN	-0.153635298811823		GMPR2	-0.348798023400823
ECI2	-0.91206257422916		FKBP1B	0.412825200311181		FLOT2	0.404897255768055		GNA14	249567351341352
EDC4	-0.120128264105443		FKBP2	-0.237012294369291		FLRT3	0.868737296864627		GNAL	-11536495824959
EEF1B2	-0.228568351780659		FKBPL	-0.41186556609549		FMNL3	0.353364870443024		GNG12	0.092032221208533
EEFSEC	-0.241799914133393		FKTN	0.399419780690808		FNTA	-0.2466953070629		GOLPH3L	-0.159942370781421
EFEMP1	534011242156398		FLAD1	-0.198866702583846		FOXH1	-0.519086083706899		GOSR1	0.177937651136645
EFR3A	0.180746890953793		FLNB	0.29306908581241		FOXO1	0.282323593113765		GPLD1	-0.743755466207912
EGR1	145455813718437		FLNC	131660246966242		FRAT1	-0.380058809373222		GPM6B	108842057592283
EHD2	297658997579241		FMR1	0.0383421101865866		FRAT2	-0.277734218782694		GPR12	552894230194064
EHMT2	-0.410881753541892		FNBP4	0.107579452675588		FRMD8	0.219636220073186		GPR158	114904228146833
EIF1B	0.270665241161928		FNIP2	-0.255709823801296		FRY	-103527582967233		GPR27	-0.38104054078485
EIF2B1	-0.0925118613243169		FNTB	-0.0680825507211712		FRZB	-0.786513267461992		GPR63	-0.887156065239942
EIF3B	-0.266802993305767		FOXJ1	0.220042261426822		FSCN1	0.154096510362962		GPRASP2	-0.94852698763286
EIF3CL	0.255431179804237		FOXJ3	0.193891702171538		FSD1L	-0.471390028234048		GPS1	-0.211626046591358
EIF3K	-0.43834755910518		FOXK1	0.359939321552574		FST	0.171945599208368		GPX1	0.126525925046872
ELAVL3	0.24430630551409		FOXN3	0.391581783403789		FUNDC2	-0.158345595182292		GREB1	-0.864551462783903
ELK1	0.471638780813079		FOXS1	0.681437274459813		FZD8	0.660139881317941		GRHL1	0.710253574973669
ELL	-0.0182298406111245		FPGS	-0.184829902079611		G2E3	0.124526994679232		GRIA3	-302127793119208
ELOF1	0.0235219123343696		FRG1	-0.332904209864626		G6PC3	0.330316069495912		GRIK2	-122690530787487
ELP5	-0.257109028379344		FRS3	0.11259821536173		GABPA	-0.149376021195957		GRIN1	-155550626591374
EMC4	-0.0944733052319367		FTL	0.267107413912132		GABRA2	-155197656167978		GRIP1	-0.567978525974138
EMP3	0.813366555907064		FTO	0.165821067243016		GABRG2	0.161836633081526		GRM1	-143190145226893
ENC1	0.517465618362929		FTSJ1	-0.17876021298686		GAD2	-0.511380402012452		GRM2	-23071988951123
ENDOD1	0.719902874185173		FURIN	0.594955792609929		GALNT1	0.0969957548087931		GRM3	279734776871217
ENKD1	-0.496236091669648		FUT1	0.546392334371994		GALNT16	-0.358455421036673		GRM8	-211694036834111
ENTPD5	0.27968728928039		FXYD7	172257238201621		GALNT8	-0.438210406758859		GRPR	174565852970365
EOGT	0.1642037754101		G3BP1	-0.153848398595203		GALNT9	-0.312117548737371		GSN	0.920285996468015
EPAS1	240896885023685		GABBR1	0.325179717182732		GANAB	0.181247017133162		GSTZ1	-0.44654230443751
EPHA4	-0.554678650238987		GABBR2	308222306897878		GANC	0.324592268334378		GTF3C1	0.335056249550839
EPN1	0.0560182853651531		GADL1	0.4017887431302		GATAD2A	0.192323697429809		GTPBP1	0.143153362849547
EPS8L1	-120336035947615		GAL3ST3	0.43484408518807		GATSL3	NA		GUCY1A3	NA
ESRP1	NA		GALC	0.998745325518131		GBF1	0.0358903649487435		H1F0	NA
ESYT2	0.0600203357231583		GALNT11	0.21012676764425		GCLM	0.301822869194571		HAUS5	-0.603797236657796
ETAA1	-0.0818048835258456		GALNT4	0.51176138651375		GFPT1	-0.0713141330898948		HCN4	0.545575969518242
ETS1	252876962743453		GAS2L1	0.182754552482924		GGT7	-0.153418776775489		HEMK1	-0.362971687268139
ETV6	0.51649302756406		GAS7	141482943056659		GHDC	-0.537639528798407		HERC3	-0.693636214463052
ETV7	0.410151369172082		GAS8	147925855463683		GHITM	-0.142486734466943		HES3	-451081747499216
EWSR1	-0.194236909082217		GATAD2B	0.455394945780386		GID4	-0.156823846847431		HEXDC	NA
EXOSC6	0.198353636933691		GCDH	-0.15681305529956		GID8	0.0865900345092541		HIGD1A	0.217849962864966
EXOSC7	-0.442600582416996		GCNT4	-14440928019232		GIPR	-0.941091966653954		HIST1H3J	NA
EXTL3	0.161316884354347		GDF10	-445022658201953		GJA1	0.603333802728391		HLA-B	-514599677216013
F3	124954441061594		GDI1	0.223807245529312		GKAP1	-0.527153223816837		HLA-C	-330627499365553
FAM109B	NA		GFRA2	-141004798005198		GLDN	-0.985957240183911		HMCN1	-159805720992512
FAM110D	0.529885377345775		GGA3	-0.683665315022452		GLI3	0.98758563269309		HOOK1	-194219003247333
FAM117A	-0.432289178668536		GGCX	0.0673253143812818		GLS2	-0.616569781856496		HOXA10	-467399522079111
FAM120A	0.156811680981506		GIGYF1	-0.470371747649228		GLTSCR1	NA		HOXA2	-0.788606777771709
FAM129B	NA		GLE1	-0.0913593829961714		GLTSCR2	NA		HOXA4	-2308488908813
FAM149B1	-0.0426487554113174		GLIPR1L2	0.48676158311291		GNB1	0.28698717659228		HOXA5	-475730820270039
FAM196A	NA		GLIS2	0.296041440958691		GNB2L1	NA		HOXA6	-455772097941748
FAM196B	NA		GLRX2	-165094149528475		GNL3L	0.118286414601406		HOXA7	-401180019616823
FAM216A	-0.43115419007521		GLTP	0.262460642500802		GPAM	-0.137634432460342		HOXA9	-414316374383334
FAM221A	-0.118123033257313		GLTSCR1L	NA		GPBP1	-0.0278536680854701		HOXB3	0.712700361564108
FAM47E-STBD1	0.809559752825953		GMPS	-0.255142480872984		GPNMB	10791508098168		HOXB6	0.579077529997535
FAM49A	NA		GNA13	0.126026737484268		GPR108	-0.275284873311167		HOXB8	0.868201637901129
FAM57B	NA		GNAO1	0.663041775828301		GPR171	0.818208472865583		HOXC10	-974065106557631
FAM69B	NA		GNG10	-0.114285044547253		GPR68	-0.825577408833289		HOXC4	-822973749409181
FAM73B	NA		GNG4	-0.787249211196316		GPR75	0.718202409755913		HOXC5	-948490062973812
FAM84B	NA		GNL2	-0.225082288221581		GPR89A	-0.471019848267851		HOXC6	-787686099542877
FAM86A	NA		GNPTG	0.108083123067585		GPSM1	-0.130312047452803		HOXC9	-81363716483463
FANK1	-0.707854320124875		GORAB	-0.427856682633094		GRB2	0.120540916489908		HPS1	-105031170698325
FAR1	0.237441085243307		GOT2	-0.199759691794057		GREM2	-0.67959332984561		HS3ST3A1	-272328345907701
FAR2	0.237065043082463		GPBP1L1	0.178894750888804		GRHPR	-0.411602716515139		HS3ST3B1	-283141157710071
FASTK	-0.151369610656574		GPC1	0.114703693108245		GSR	0.171281894338289		HS3ST5	-200443136331367
FBF1	-0.151549044186432		GPR107	0.260300754728708		GSTM3	-0.301707439520305		HS6ST3	-226623432430531
FBLIM1	0.54738888069576		GPR123	NA		GTF2I	-0.230292255168961		HSDL1	-0.109102265564875
FBXL14	-0.180271564815648		GPR124	NA		GTPBP6	-0.108414959828706		HSPA12A	-148147801285539
FBXL16	0.921550904654855		GPR135	0.530917337542511		GUCA1A	-139657238960875		HSPA1A	108370892648021
FBXL17	-0.133117003863871		GPR155	0.421869451695661		GUCY1A2	0.151230556739729		HSPB3	NA
FBXO3	-0.26675416278864		GPR162	0.274708205385296		GUSB	-0.326106993428528		HSPB8	-402017365158931
FBXW2	0.369508009504656		GPR176	0.601449077757355		GYG1	-0.194658218628421		HTATIP2	-15156427862134
FCF1	-0.0891706758248064		GPR37L1	0.920960804612234		GYG2	0.396065247975827		HTR2C	303563883197753
FECH	0.0593218989014501		GPRASP1	-0.0517691450866549		H2AFV	NA		HYI	-0.446785172836812
FEM1A	0.146857193516202		GPRC5B	0.677978712325211		HACL1	-0.316031547530464		IBTK	-0.157260333802822
[truncated: 6,740 more rows]
[truncated: 15 more columns]

## Sheet: Datasets S3
NEU- Module 3
#term ID	term description	observed gene count	background gene count	strength	false discovery rate	matching proteins in your network (IDs)	matching proteins in your network (labels)
HSA-73857	RNA Polymerase II Transcription	75	1318	0.27	53	9606.ENSP00000201031,9606.ENSP00000216727,9606.ENSP00000217244,9606.ENSP00000219476,9606.ENSP00000219905,9606.ENSP00000241052,9606.ENSP00000245934,9606.ENSP00000254301,9606.ENSP00000254810,9606.ENSP00000255465,9606.ENSP00000256644,9606.ENSP00000262850,9606.ENSP00000264606,9606.ENSP00000264867,9606.ENSP00000265350,9606.ENSP00000268154,9606.ENSP00000274289,9606.ENSP00000297151,9606.ENSP00000297540,…	TFAP2C,PABPN1,CSNK2A1,TSC2,MGA,CAT,SYMPK,LGALS3,H3F3B,CCNA1,LAMTOR5,RRAGB,HDAC4,PPARGC1A,MED20,ZNF710,PLK2,SLU7,PHAX,TAF10,ZNF439,PRKCB,ZNF431,ZNF680,ZNF483,HKR1,PRMT5,ZKSCAN1,ZNF354C,MED16,ZNF703,ZNF530,HIST2H3D,HDAC6,ZNF486,ZNF354A,CAV1,ZNF70,ZNF433,ZNF621,DYRK2,CPSF7,UBE2I,RSPO3,ZNF37A,ZNF670,NELFE,SIN3B,CDK8,SRSF2,ZNF785,TNRC6A,ZNF248,ITGA4,ZNF681,CREB1,MECP2,ZNF737,TBL1XR1,ZNF799,ZNF619,PHC3…
HSA-212436	Generic Transcription Pathway	67	1197	0.27	21	9606.ENSP00000201031,9606.ENSP00000217244,9606.ENSP00000219476,9606.ENSP00000219905,9606.ENSP00000241052,9606.ENSP00000254301,9606.ENSP00000254810,9606.ENSP00000255465,9606.ENSP00000256644,9606.ENSP00000262850,9606.ENSP00000264606,9606.ENSP00000264867,9606.ENSP00000265350,9606.ENSP00000268154,9606.ENSP00000274289,9606.ENSP00000299424,9606.ENSP00000305077,9606.ENSP00000305355,9606.ENSP00000308578,…	TFAP2C,CSNK2A1,TSC2,MGA,CAT,LGALS3,H3F3B,CCNA1,LAMTOR5,RRAGB,HDAC4,PPARGC1A,MED20,ZNF710,PLK2,TAF10,ZNF439,PRKCB,ZNF431,ZNF680,ZNF483,HKR1,PRMT5,ZKSCAN1,ZNF354C,MED16,ZNF703,ZNF530,HIST2H3D,HDAC6,ZNF486,ZNF354A,CAV1,ZNF70,ZNF433,ZNF621,DYRK2,UBE2I,RSPO3,ZNF37A,ZNF670,NELFE,SIN3B,CDK8,ZNF785,TNRC6A,ZNF248,ITGA4,ZNF681,CREB1,MECP2,ZNF737,TBL1XR1,ZNF799,ZNF619,PHC3,ZNF721,COX6C,ZNF426,PHC1,NR4A1,ZNF…
HSA-74160	Gene expression (Transcription)	76	1455	0.24	32	9606.ENSP00000201031,9606.ENSP00000216727,9606.ENSP00000217244,9606.ENSP00000219476,9606.ENSP00000219905,9606.ENSP00000241052,9606.ENSP00000245934,9606.ENSP00000254301,9606.ENSP00000254810,9606.ENSP00000255465,9606.ENSP00000256644,9606.ENSP00000262850,9606.ENSP00000264606,9606.ENSP00000264867,9606.ENSP00000265350,9606.ENSP00000268154,9606.ENSP00000274289,9606.ENSP00000297151,9606.ENSP00000297540,…	TFAP2C,PABPN1,CSNK2A1,TSC2,MGA,CAT,SYMPK,LGALS3,H3F3B,CCNA1,LAMTOR5,RRAGB,HDAC4,PPARGC1A,MED20,ZNF710,PLK2,SLU7,PHAX,TAF10,ZNF439,PRKCB,ZNF431,ZNF680,ZNF483,HKR1,PRMT5,ZKSCAN1,ZNF354C,MED16,ZNF703,ZNF530,HIST2H3D,HDAC6,ZNF486,ZNF354A,CAV1,ZNF70,ZNF433,ZNF621,DYRK2,CPSF7,UBE2I,RSPO3,ZNF37A,ZNF670,NELFE,SIN3B,CDK8,SRSF2,ZNF785,TNRC6A,ZNF248,ITGA4,ZNF681,CREB1,MECP2,ZNF737,TBL1XR1,ZNF799,ZNF619,PHC3…
NEU-Module 5
#term ID	term description	observed gene count	background gene count	strength	false discovery rate	matching proteins in your network (IDs)	matching proteins in your network (labels)
hsa04120	Ubiquitin mediated proteolysis	14	135	0.64	32	9606.ENSP00000216225,9606.ENSP00000264414,9606.ENSP00000265339,9606.ENSP00000301764,9606.ENSP00000303709,9606.ENSP00000313454,9606.ENSP00000338413,9606.ENSP00000340648,9606.ENSP00000354340,9606.ENSP00000363019,9606.ENSP00000366395,9606.ENSP00000382423,9606.ENSP00000387362,9606.ENSP00000427793	RBX1,CUL3,UBE2B,DDB1,UBE2E1,UBA6,UBA1,HUWE1,UBA3,UBE2D1,SYVN1,MAP3K1,UBE4A,WWP1
hsa04141	Protein processing in endoplasmic reticulum	15	165	0.59	33	9606.ENSP00000216225,9606.ENSP00000247461,9606.ENSP00000272638,9606.ENSP00000280551,9606.ENSP00000286091,9606.ENSP00000318147,9606.ENSP00000337053,9606.ENSP00000337688,9606.ENSP00000363019,9606.ENSP00000363616,9606.ENSP00000366395,9606.ENSP00000378721,9606.ENSP00000399457,9606.ENSP00000428564,9606.ENSP00000473631	RBX1,CANX,UBXN4,SEC24D,PDIA4,EDEM3,SEL1L,SEC62,UBE2D1,EDEM2,SYVN1,SEC31A,DDOST,SEC24B,DNAJC3
HSA-392499	Metabolism of proteins	85	1977	0.26	16	9606.ENSP00000209884,9606.ENSP00000216225,9606.ENSP00000216554,9606.ENSP00000221265,9606.ENSP00000223321,9606.ENSP00000230449,9606.ENSP00000237281,9606.ENSP00000245544,9606.ENSP00000247461,9606.ENSP00000252825,9606.ENSP00000253861,9606.ENSP00000254508,9606.ENSP00000259711,9606.ENSP00000263574,9606.ENSP00000264161,9606.ENSP00000264414,9606.ENSP00000265000,9606.ENSP00000265339,9606.ENSP00000265986,…	KLHL20,RBX1,EIF5,PAF1,PSMA2,EXOC2,FBXO30,NUP85,CANX,HRC,EXOC4,NUP210,KIF13A,APLP2,DARS,CUL3,GALNT7,UBE2B,IDE,ADAMTS16,SEC24D,NUP205,VBP1,PIGX,COG5,DDB1,MYRIP,HIST1H2AE,UBE2E1,TADA3,TNKS,KLHL3,RAB8B,UBA6,NUP98,EDEM3,EXOC7,ACTR8,SEL1L,UBA1,EIF4EBP1,MIA3,HIST1H2AD,DCAF5,DYNC1H1,SPTBN1,NUP214,TOPORS,EIF3B,UBA3,CTR9,RAB4A,THBS2,MRPL18,UAP1,NUS1,FBXW4,PSMA7,PFDN4,MRPL41,CHRDL1,CTSA,CHCHD1,TBCC,OGT,UBE2…
HSA-597592	Post-translational protein modification	66	1390	0.3	16	9606.ENSP00000209884,9606.ENSP00000216225,9606.ENSP00000221265,9606.ENSP00000223321,9606.ENSP00000237281,9606.ENSP00000245544,9606.ENSP00000247461,9606.ENSP00000252825,9606.ENSP00000254508,9606.ENSP00000263574,9606.ENSP00000264414,9606.ENSP00000265000,9606.ENSP00000265339,9606.ENSP00000265986,9606.ENSP00000274181,9606.ENSP00000280551,9606.ENSP00000285968,9606.ENSP00000296333,9606.ENSP00000297135,…	KLHL20,RBX1,PAF1,PSMA2,FBXO30,NUP85,CANX,HRC,NUP210,APLP2,CUL3,GALNT7,UBE2B,IDE,ADAMTS16,SEC24D,NUP205,PIGX,COG5,DDB1,HIST1H2AE,UBE2E1,TADA3,TNKS,KLHL3,RAB8B,UBA6,NUP98,EDEM3,ACTR8,SEL1L,UBA1,MIA3,HIST1H2AD,DCAF5,DYNC1H1,SPTBN1,NUP214,TOPORS,UBA3,CTR9,RAB4A,THBS2,UAP1,NUS1,FBXW4,PSMA7,CHRDL1,CTSA,OGT,UBE2D1,EDEM2,TGFBR1,SYVN1,GOLGB1,SEC31A,FBXO11,OBSL1,DDOST,GOLGA2,SEC24B,ALG11,USP47,SPON1,DNAJC3…
HSA-199991	Membrane Trafficking	34	622	0.36	76	9606.ENSP00000005257,9606.ENSP00000230449,9606.ENSP00000231368,9606.ENSP00000238738,9606.ENSP00000253861,9606.ENSP00000258145,9606.ENSP00000258301,9606.ENSP00000261636,9606.ENSP00000262879,9606.ENSP00000263270,9606.ENSP00000280551,9606.ENSP00000281513,9606.ENSP00000283351,9606.ENSP00000297135,9606.ENSP00000312734,9606.ENSP00000314499,9606.ENSP00000334100,9606.ENSP00000340900,9606.ENSP00000348965,…	RALA,EXOC2,LNPEP,RHOQ,EXOC4,GNS,STX6,ARL1,RALGAPB,AP2S1,SEC24D,NBAS,TRAPPC8,COG5,RAB8B,GAK,EXOC7,MIA3,DYNC1H1,SPTBN1,KIF21A,RAB4A,GDI2,DNM2,GOLGB1,SEC31A,AGFG1,KIF26A,CHRM2,VPS52,GOLGA2,SEC24B,KIF1A,RAB3IP
HSA-5653656	Vesicle-mediated transport	35	660	0.35	77	9606.ENSP00000005257,9606.ENSP00000230449,9606.ENSP00000231368,9606.ENSP00000238738,9606.ENSP00000243077,9606.ENSP00000253861,9606.ENSP00000258145,9606.ENSP00000258301,9606.ENSP00000261636,9606.ENSP00000262879,9606.ENSP00000263270,9606.ENSP00000280551,9606.ENSP00000281513,9606.ENSP00000283351,9606.ENSP00000297135,9606.ENSP00000312734,9606.ENSP00000314499,9606.ENSP00000334100,9606.ENSP00000340900,…	RALA,EXOC2,LNPEP,RHOQ,LRP1,EXOC4,GNS,STX6,ARL1,RALGAPB,AP2S1,SEC24D,NBAS,TRAPPC8,COG5,RAB8B,GAK,EXOC7,MIA3,DYNC1H1,SPTBN1,KIF21A,RAB4A,GDI2,DNM2,GOLGB1,SEC31A,AGFG1,KIF26A,CHRM2,VPS52,GOLGA2,SEC24B,KIF1A,RAB3IP
HSA-983169	Class I MHC mediated antigen processing & presentation	24	366	0.44	77	9606.ENSP00000209884,9606.ENSP00000216225,9606.ENSP00000223321,9606.ENSP00000231368,9606.ENSP00000237281,9606.ENSP00000247461,9606.ENSP00000264414,9606.ENSP00000265339,9606.ENSP00000280551,9606.ENSP00000296754,9606.ENSP00000303709,9606.ENSP00000312397,9606.ENSP00000313454,9606.ENSP00000338413,9606.ENSP00000340648,9606.ENSP00000354340,9606.ENSP00000359149,9606.ENSP00000359910,9606.ENSP00000363019,…	KLHL20,RBX1,PSMA2,LNPEP,FBXO30,CANX,CUL3,UBE2B,SEC24D,ERAP1,UBE2E1,KLHL3,UBA6,UBA1,HUWE1,UBA3,FBXW4,PSMA7,UBE2D1,SEC31A,FBXO11,UBE4A,WWP1,SEC24B
HSA-68875	Mitotic Prophase	12	109	0.67	86	9606.ENSP00000245544,9606.ENSP00000254508,9606.ENSP00000285968,9606.ENSP00000303373,9606.ENSP00000316032,9606.ENSP00000341094,9606.ENSP00000350676,9606.ENSP00000352400,9606.ENSP00000361777,9606.ENSP00000377298,9606.ENSP00000416097,9606.ENSP00000482674	NUP85,NUP210,NUP205,HIST1H2AE,NUP98,HIST1H2AD,PHF8,NUP214,SET,NUMA1,GOLGA2,HIST1H2BB
HSA-159231	Transport of Mature mRNA Derived from an Intronless Transcript	7	41	0.86	331	9606.ENSP00000245544,9606.ENSP00000254508,9606.ENSP00000285968,9606.ENSP00000316032,9606.ENSP00000336752,9606.ENSP00000352400,9606.ENSP00000364289	NUP85,NUP210,NUP205,NUP98,FIP1L1,NUP214,NCBP1
HSA-5663202	Diseases of signal transduction by growth factor receptors and second messengers	23	392	0.4	331	9606.ENSP00000216225,9606.ENSP00000223321,9606.ENSP00000230859,9606.ENSP00000250559,9606.ENSP00000268712,9606.ENSP00000311579,9606.ENSP00000326366,9606.ENSP00000336752,9606.ENSP00000337053,9606.ENSP00000341208,9606.ENSP00000345206,9606.ENSP00000349259,9606.ENSP00000354558,9606.ENSP00000354952,9606.ENSP00000359910,9606.ENSP00000362962,9606.ENSP00000363826,9606.ENSP00000364133,9606.ENSP00000364289,…	RBX1,PSMA2,PAPD7,RAP1B,NCOR1,TNKS,PSEN1,FIP1L1,SEL1L,STAT5A,RBPJ,SPTBN1,MTOR,GAB2,PSMA7,CNTRL,FZD8,TGFBR1,NCBP1,SYVN1,GOLGB1,FOXO3,BRAP
HSA-446203	Asparagine N-linked glycosylation	19	300	0.43	338	9606.ENSP00000247461,9606.ENSP00000280551,9606.ENSP00000297135,9606.ENSP00000318147,9606.ENSP00000337053,9606.ENSP00000340900,9606.ENSP00000348965,9606.ENSP00000349259,9606.ENSP00000356903,9606.ENSP00000357480,9606.ENSP00000361562,9606.ENSP00000363616,9606.ENSP00000366395,9606.ENSP00000377275,9606.ENSP00000378721,9606.ENSP00000399457,9606.ENSP00000416097,9606.ENSP00000428564,9606.ENSP00000430236	CANX,SEC24D,COG5,EDEM3,SEL1L,MIA3,DYNC1H1,SPTBN1,UAP1,NUS1,CTSA,EDEM2,SYVN1,GOLGB1,SEC31A,DDOST,GOLGA2,SEC24B,ALG11
HSA-68886	M Phase	22	376	0.39	338	9606.ENSP00000223321,9606.ENSP00000245544,9606.ENSP00000254508,9606.ENSP00000281871,9606.ENSP00000285968,9606.ENSP00000303373,9606.ENSP00000303709,9606.ENSP00000311500,9606.ENSP00000316032,9606.ENSP00000327077,9606.ENSP00000336712,9606.ENSP00000341094,9606.ENSP00000348965,9606.ENSP00000350676,9606.ENSP00000352400,9606.ENSP00000359910,9606.ENSP00000361777,9606.ENSP00000362962,9606.ENSP00000363019,…	PSMA2,NUP85,NUP210,MZT2B,NUP205,HIST1H2AE,UBE2E1,MZT2A,NUP98,PCM1,TNPO1,HIST1H2AD,DYNC1H1,PHF8,NUP214,PSMA7,SET,CNTRL,UBE2D1,NUMA1,GOLGA2,HIST1H2BB
HSA-8953854	Metabolism of RNA	32	659	0.31	338	9606.ENSP00000199320,9606.ENSP00000199814,9606.ENSP00000223321,9606.ENSP00000242776,9606.ENSP00000245544,9606.ENSP00000254508,9606.ENSP00000257177,9606.ENSP00000261637,9606.ENSP00000266079,9606.ENSP00000285968,9606.ENSP00000316032,9606.ENSP00000320949,9606.ENSP00000336712,9606.ENSP00000336741,9606.ENSP00000336752,9606.ENSP00000343054,9606.ENSP00000349923,9606.ENSP00000352400,9606.ENSP00000355299,…	DIMT1,RBM22,PSMA2,DDX39A,NUP85,NUP210,ZCCHC11,UTP20,PRPF6,NUP205,NUP98,CNOT1,TNPO1,DHX15,FIP1L1,RBM5,LAGE3,NUP214,TSEN15,PSMA7,SET,NCBP1,ZCCHC6,DHX16,WBP4,SNRNP25,FTSJ3,EBNA1BP2,EIF4G1,SMG8,PRPF8,DCP1A
HSA-983168	Antigen processing: Ubiquitination & Proteasome degradation	19	304	0.42	338	9606.ENSP00000209884,9606.ENSP00000216225,9606.ENSP00000223321,9606.ENSP00000231368,9606.ENSP00000237281,9606.ENSP00000264414,9606.ENSP00000265339,9606.ENSP00000303709,9606.ENSP00000312397,9606.ENSP00000313454,9606.ENSP00000338413,9606.ENSP00000340648,9606.ENSP00000354340,9606.ENSP00000359149,9606.ENSP00000359910,9606.ENSP00000363019,9606.ENSP00000384823,9606.ENSP00000387362,9606.ENSP00000427793	KLHL20,RBX1,PSMA2,LNPEP,FBXO30,CUL3,UBE2B,UBE2E1,KLHL3,UBA6,UBA1,HUWE1,UBA3,FBXW4,PSMA7,UBE2D1,FBXO11,UBE4A,WWP1
HSA-159227	Transport of the SLBP independent Mature mRNA	6	34	0.87	395	9606.ENSP00000245544,9606.ENSP00000254508,9606.ENSP00000285968,9606.ENSP00000316032,9606.ENSP00000352400,9606.ENSP00000364289	NUP85,NUP210,NUP205,NUP98,NUP214,NCBP1
HSA-159230	Transport of the SLBP Dependant Mature mRNA	6	35	0.86	395	9606.ENSP00000245544,9606.ENSP00000254508,9606.ENSP00000285968,9606.ENSP00000316032,9606.ENSP00000352400,9606.ENSP00000364289	NUP85,NUP210,NUP205,NUP98,NUP214,NCBP1
HSA-1643685	Disease	59	1548	0.21	395	9606.ENSP00000216225,9606.ENSP00000223321,9606.ENSP00000230859,9606.ENSP00000245544,9606.ENSP00000247461,9606.ENSP00000250559,9606.ENSP00000254508,9606.ENSP00000258145,9606.ENSP00000263270,9606.ENSP00000268712,9606.ENSP00000274181,9606.ENSP00000278412,9606.ENSP00000281456,9606.ENSP00000285968,9606.ENSP00000303356,9606.ENSP00000303373,9606.ENSP00000303709,9606.ENSP00000311579,9606.ENSP00000316032,…	RBX1,PSMA2,PAPD7,NUP85,CANX,RAP1B,NUP210,GNS,AP2S1,NCOR1,ADAMTS16,SSRP1,SLC25A4,NUP205,DCXR,HIST1H2AE,UBE2E1,TNKS,NUP98,PSEN1,FIP1L1,SEL1L,NELFB,TAF3,HIST1H2AD,STAT5A,MCCC2,RBPJ,DYNC1H1,SPTBN1,NUP214,NCKAP1,MTOR,GAB2,THBS2,NUS1,PSMA7,CTSA,CNTRL,UBE2D1,GNG10,EDEM2,FZD8,TGFBR1,NCBP1,SYVN1,ISG15,GOLGB1,FOXO3,DDOST,HK1,BRAP,TAF1,GOLGA2,ALG11,BRK1,SPON1,DNAJC3,HIST1H2BB
HSA-4085377	SUMOylation of SUMOylation proteins	6	35	0.86	395	9606.ENSP00000245544,9606.ENSP00000254508,9606.ENSP00000285968,9606.ENSP00000316032,9606.ENSP00000352400,9606.ENSP00000353735	NUP85,NUP210,NUP205,NUP98,NUP214,TOPORS
HSA-5620920	Cargo trafficking to the periciliary membrane	7	50	0.77	395	9606.ENSP00000230449,9606.ENSP00000253861,9606.ENSP00000264499,9606.ENSP00000295240,9606.ENSP00000334100,9606.ENSP00000337722,9606.ENSP00000447300	EXOC2,EXOC4,BBS7,BBS5,EXOC7,ARL6,RAB3IP
HSA-72203	Processing of Capped Intron-Containing Pre-mRNA	16	238	0.45	395	9606.ENSP00000199814,9606.ENSP00000242776,9606.ENSP00000245544,9606.ENSP00000254508,9606.ENSP00000266079,9606.ENSP00000285968,9606.ENSP00000316032,9606.ENSP00000336741,9606.ENSP00000336752,9606.ENSP00000343054,9606.ENSP00000352400,9606.ENSP00000364289,9606.ENSP00000365625,9606.ENSP00000368801,9606.ENSP00000372482,9606.ENSP00000460348	RBM22,DDX39A,NUP85,NUP210,PRPF6,NUP205,NUP98,DHX15,FIP1L1,RBM5,NUP214,NCBP1,DHX16,WBP4,SNRNP25,PRPF8
HSA-9609690	HCMV Early Events	10	102	0.62	395	9606.ENSP00000245544,9606.ENSP00000254508,9606.ENSP00000268712,9606.ENSP00000285968,9606.ENSP00000303373,9606.ENSP00000316032,9606.ENSP00000341094,9606.ENSP00000348965,9606.ENSP00000352400,9606.ENSP00000482674	NUP85,NUP210,NCOR1,NUP205,HIST1H2AE,NUP98,HIST1H2AD,DYNC1H1,NUP214,HIST1H2BB
HSA-1428517	The citric acid (TCA) cycle and respiratory electron transport	13	176	0.5	446	9606.ENSP00000215375,9606.ENSP00000252102,9606.ENSP00000276062,9606.ENSP00000299166,9606.ENSP00000309565,9606.ENSP00000321260,9606.ENSP00000331897,9606.ENSP00000356953,9606.ENSP00000358719,9606.ENSP00000374562,9606.ENSP00000377446,9606.ENSP00000426638,9606.ENSP00000458770	ATP5D,NDUFA2,NDUFB11,NDUFB8,UQCRH,COX8A,IDH2,SDHC,ME1,COX16,SUCLG1,ETFDH,NDUFAB1
HSA-1445148	Translocation of SLC2A4 (GLUT4) to the plasma membrane	8	70	0.68	446	9606.ENSP00000005257,9606.ENSP00000230449,9606.ENSP00000231368,9606.ENSP00000238738,9606.ENSP00000253861,9606.ENSP00000262879,9606.ENSP00000334100,9606.ENSP00000355651	RALA,EXOC2,LNPEP,RHOQ,EXOC4,RALGAPB,EXOC7,RAB4A
HSA-176033	Interactions of Vpr with host cellular proteins	6	37	0.84	446	9606.ENSP00000245544,9606.ENSP00000254508,9606.ENSP00000281456,9606.ENSP00000285968,9606.ENSP00000316032,9606.ENSP00000352400	NUP85,NUP210,SLC25A4,NUP205,NUP98,NUP214
NEU-Module 6
#term ID	term description	observed gene count	background gene count	strength	false discovery rate	matching proteins in your network (IDs)	matching proteins in your network (labels)
hsa04727	GABAergic synapse	10	86	0.74	106	9606.ENSP00000264318,9606.ENSP00000286355,9606.ENSP00000295454,9606.ENSP00000300873,9606.ENSP00000334002,9606.ENSP00000359337,9606.ENSP00000393097,9606.ENSP00000421828,9606.ENSP00000477437,9606.ENSP00000479113	GABRA4,ADCY8,GABRB1,GNG8,HAP1,GABRA3,GABRA1,GABRA2,KCNJ6,GABRG3
hsa04723	Retrograde endocannabinoid signaling	12	145	0.59	191	9606.ENSP00000263025,9606.ENSP00000264318,9606.ENSP00000265052,9606.ENSP00000286355,9606.ENSP00000295454,9606.ENSP00000300873,9606.ENSP00000354896,9606.ENSP00000359337,9606.ENSP00000393097,9606.ENSP00000421828,9606.ENSP00000477437,9606.ENSP00000479113	MAPK3,GABRA4,MGLL,ADCY8,GABRB1,GNG8,GRM1,GABRA3,GABRA1,GABRA2,KCNJ6,GABRG3
hsa05032	Morphine addiction	9	89	0.68	232	9606.ENSP00000264318,9606.ENSP00000286355,9606.ENSP00000295454,9606.ENSP00000300873,9606.ENSP00000359337,9606.ENSP00000393097,9606.ENSP00000421828,9606.ENSP00000477437,9606.ENSP00000479113	GABRA4,ADCY8,GABRB1,GNG8,GABRA3,GABRA1,GABRA2,KCNJ6,GABRG3
hsa05033	Nicotine addiction	6	38	0.87	238	9606.ENSP00000264318,9606.ENSP00000295454,9606.ENSP00000359337,9606.ENSP00000393097,9606.ENSP00000421828,9606.ENSP00000479113	GABRA4,GABRB1,GABRA3,GABRA1,GABRA2,GABRG3
HSA-112316	Neuronal System	28	406	0.51	30	9606.ENSP00000005284,9606.ENSP00000263025,9606.ENSP00000264318,9606.ENSP00000274093,9606.ENSP00000286355,9606.ENSP00000290374,9606.ENSP00000295454,9606.ENSP00000300873,9606.ENSP00000319060,9606.ENSP00000334051,9606.ENSP00000345055,9606.ENSP00000345985,9606.ENSP00000347754,9606.ENSP00000351614,9606.ENSP00000354896,9606.ENSP00000356236,9606.ENSP00000359337,9606.ENSP00000362183,9606.ENSP00000365272,…	CACNG3,MAPK3,GABRA4,GLRA3,ADCY8,GJD2,GABRB1,GNG8,CAMK2G,GNAL,KCNQ5,LRFN2,HTR3A,SYN3,GRM1,SYT2,GABRA3,GRIK3,DLG2,GABRA1,RASGRF1,CACNA2D3,GABRA2,KCNV1,KCNC2,NRXN3,KCNJ6,GABRG3
HSA-112314	Neurotransmitter receptors and postsynaptic signal transmission	18	203	0.62	10	9606.ENSP00000005284,9606.ENSP00000263025,9606.ENSP00000264318,9606.ENSP00000274093,9606.ENSP00000286355,9606.ENSP00000295454,9606.ENSP00000300873,9606.ENSP00000319060,9606.ENSP00000334051,9606.ENSP00000347754,9606.ENSP00000359337,9606.ENSP00000362183,9606.ENSP00000365272,9606.ENSP00000393097,9606.ENSP00000405963,9606.ENSP00000421828,9606.ENSP00000477437,9606.ENSP00000479113	CACNG3,MAPK3,GABRA4,GLRA3,ADCY8,GABRB1,GNG8,CAMK2G,GNAL,HTR3A,GABRA3,GRIK3,DLG2,GABRA1,RASGRF1,GABRA2,KCNJ6,GABRG3
HSA-977443	GABA receptor activation	10	60	0.89	13	9606.ENSP00000264318,9606.ENSP00000286355,9606.ENSP00000295454,9606.ENSP00000300873,9606.ENSP00000334051,9606.ENSP00000359337,9606.ENSP00000393097,9606.ENSP00000421828,9606.ENSP00000477437,9606.ENSP00000479113	GABRA4,ADCY8,GABRB1,GNG8,GNAL,GABRA3,GABRA1,GABRA2,KCNJ6,GABRG3
HSA-112315	Transmission across Chemical Synapses	20	267	0.55	15	9606.ENSP00000005284,9606.ENSP00000263025,9606.ENSP00000264318,9606.ENSP00000274093,9606.ENSP00000286355,9606.ENSP00000295454,9606.ENSP00000300873,9606.ENSP00000319060,9606.ENSP00000334051,9606.ENSP00000347754,9606.ENSP00000351614,9606.ENSP00000359337,9606.ENSP00000362183,9606.ENSP00000365272,9606.ENSP00000393097,9606.ENSP00000405963,9606.ENSP00000419101,9606.ENSP00000421828,9606.ENSP00000477437,…	CACNG3,MAPK3,GABRA4,GLRA3,ADCY8,GABRB1,GNG8,CAMK2G,GNAL,HTR3A,SYN3,GABRA3,GRIK3,DLG2,GABRA1,RASGRF1,CACNA2D3,GABRA2,KCNJ6,GABRG3
WP4829	mBDNF and proBDNF regulation of GABA neurotransmission	8	38	1.0	29	9606.ENSP00000264318,9606.ENSP00000265372,9606.ENSP00000295454,9606.ENSP00000359337,9606.ENSP00000393097,9606.ENSP00000421828,9606.ENSP00000428056,9606.ENSP00000479113	GABRA4,CREM,GABRB1,GABRA3,GABRA1,GABRA2,PIK3R1,GABRG3
WP4159	GABA receptor signaling	6	31	0.96	358	9606.ENSP00000264318,9606.ENSP00000295454,9606.ENSP00000359337,9606.ENSP00000393097,9606.ENSP00000421828,9606.ENSP00000479113	GABRA4,GABRB1,GABRA3,GABRA1,GABRA2,GABRG3
NEU-Module 8
#term ID	term description	observed gene count	background gene count	strength	false discovery rate	matching proteins in your network (IDs)	matching proteins in your network (labels)
hsa04714	Thermogenesis	15	229	0.51	432	9606.ENSP00000244289,9606.ENSP00000265773,9606.ENSP00000309591,9606.ENSP00000320485,9606.ENSP00000354554,9606.ENSP00000354665,9606.ENSP00000354687,9606.ENSP00000354728,9606.ENSP00000354961,9606.ENSP00000355046,9606.ENSP00000355206,9606.ENSP00000355265,9606.ENSP00000360290,9606.ENSP00000360541,9606.ENSP00000479526	LIPE,SMARCA2,PRKACA,ARID1A,MT-CYB,MT-ND6,MT-ND1,MT-ND4L,MT-ND4,MT-ND2,MT-ND3,MT-ATP8,PRKAA2,CPT2,DPF3
NEU-Module 9
#term ID	term description	observed gene count	background gene count	strength	false discovery rate	matching proteins in your network (IDs)	matching proteins in your network (labels)
hsa03008	Ribosome biogenesis in eukaryotes	11	77	0.85	20	9606.ENSP00000246868,9606.ENSP00000257829,9606.ENSP00000264279,9606.ENSP00000296792,9606.ENSP00000297990,9606.ENSP00000308179,9606.ENSP00000370589,9606.ENSP00000384302,9606.ENSP00000395772,9606.ENSP00000423067,9606.ENSP00000428619	SBDS,NAT10,NOP58,UTP15,NOL6,WDR3,NOP56,WDR43,GNL3,WDR36,UTP14C
hsa04141	Protein processing in endoplasmic reticulum	16	165	0.69	20	9606.ENSP00000200453,9606.ENSP00000237530,9606.ENSP00000243253,9606.ENSP00000290649,9606.ENSP00000309402,9606.ENSP00000331487,9606.ENSP00000335153,9606.ENSP00000338844,9606.ENSP00000351777,9606.ENSP00000368798,9606.ENSP00000381282,9606.ENSP00000385432,9606.ENSP00000409555,9606.ENSP00000432083,9606.ENSP00000448665,9606.ENSP00000480150	PPP1R15A,RPN2,SEC61A1,AMFR,TRAM1L1,NPLOC4,HSP90AA1,SEC23B,VCP,MBTPS2,VIMP,SAR1B,HERPUD1,HSPA8,DDIT3,HYOU1
hsa00970	Aminoacyl-tRNA biosynthesis	7	44	0.9	65	9606.ENSP00000234677,9606.ENSP00000256854,9606.ENSP00000261772,9606.ENSP00000320309,9606.ENSP00000347495,9606.ENSP00000358549,9606.ENSP00000373918	SARS,NARS,AARS,FARSA,WARS,RARS2,GARS
HSA-6790901	rRNA modification in the nucleus and cytosol	10	60	0.92	22	9606.ENSP00000257829,9606.ENSP00000264279,9606.ENSP00000296792,9606.ENSP00000297990,9606.ENSP00000302896,9606.ENSP00000308179,9606.ENSP00000370589,9606.ENSP00000384302,9606.ENSP00000423067,9606.ENSP00000428619	NAT10,NOP58,UTP15,NOL6,RPS9,WDR3,NOP56,WDR43,WDR36,UTP14C
HSA-8953854	Metabolism of RNA	33	659	0.4	28	9606.ENSP00000215071,9606.ENSP00000241502,9606.ENSP00000247001,9606.ENSP00000253329,9606.ENSP00000257829,9606.ENSP00000261600,9606.ENSP00000264279,9606.ENSP00000264639,9606.ENSP00000296792,9606.ENSP00000297990,9606.ENSP00000300291,9606.ENSP00000302896,9606.ENSP00000308179,9606.ENSP00000310668,9606.ENSP00000327821,9606.ENSP00000341874,9606.ENSP00000342889,9606.ENSP00000346001,9606.ENSP00000353741,…	PSMD8,FYTTD1,SUGP1,PPIL4,NAT10,THOC1,NOP58,PSMD3,UTP15,NOL6,NUDT21,RPS9,WDR3,NUP93,XPOT,RIOK3,POLR2K,RPL3,ETF1,SMG5,CNOT7,HBS1L,HNRNPR,NOP56,NUPL1,FAM98B,WDR43,TFIP11,PPIL6,GNL3,WDR36,UTP14C,HSPA8
HSA-379716	Cytosolic tRNA aminoacylation	6	24	2023-01-01	157	9606.ENSP00000234677,9606.ENSP00000256854,9606.ENSP00000261772,9606.ENSP00000320309,9606.ENSP00000347495,9606.ENSP00000373918	SARS,NARS,AARS,FARSA,WARS,GARS
HSA-379724	tRNA Aminoacylation	7	42	0.92	241	9606.ENSP00000234677,9606.ENSP00000256854,9606.ENSP00000261772,9606.ENSP00000320309,9606.ENSP00000347495,9606.ENSP00000358549,9606.ENSP00000373918	SARS,NARS,AARS,FARSA,WARS,RARS2,GARS
NEU-Module 10
#term ID	term description	observed gene count	background gene count	strength	false discovery rate	matching proteins in your network (IDs)	matching proteins in your network (labels)
hsa05168	Herpes simplex virus 1 infection	22	479	0.47	40	9606.ENSP00000226574,9606.ENSP00000304268,9606.ENSP00000333660,9606.ENSP00000334853,9606.ENSP00000335437,9606.ENSP00000342002,9606.ENSP00000342019,9606.ENSP00000349161,9606.ENSP00000350085,9606.ENSP00000361791,9606.ENSP00000362446,9606.ENSP00000364034,9606.ENSP00000369777,9606.ENSP00000371067,9606.ENSP00000378881,9606.ENSP00000403441,9606.ENSP00000437832,9606.ENSP00000439435,9606.ENSP00000445979,…	NFKB1,ZNF33A,ZNF571,ZNF555,ZNF20,ZNF93,ZNF189,ZNF790,ZNF43,ZFP69,ZNF79,TAP2,ZNF768,JAK2,ZNF484,ZNF30,ZNF641,ZNF415,ZNF623,ZNF519,ZNF570,ZNF2
HSA-8953854	Metabolism of RNA	28	659	0.43	70	9606.ENSP00000156471,9606.ENSP00000203001,9606.ENSP00000229195,9606.ENSP00000229214,9606.ENSP00000230640,9606.ENSP00000254940,9606.ENSP00000302768,9606.ENSP00000305556,9606.ENSP00000309474,9606.ENSP00000311135,9606.ENSP00000351596,9606.ENSP00000352645,9606.ENSP00000356134,9606.ENSP00000356520,9606.ENSP00000360532,9606.ENSP00000364037,9606.ENSP00000385995,9606.ENSP00000392094,9606.ENSP00000397673,…	AQR,TRMT6,CNOT2,KRR1,SKIV2L2,NIP7,PAIP1,PCBP1,PSMD1,DHX37,TTC37,TYW1,TFB1M,DHX9,CDC5L,TEX10,THADA,EFTUD2,ALKBH8,CNOT10,RPP14,U2SURP,ERI1,ZC3H11A,NUP88,RPS15,RPS19,DDX52
NPC- Module 2
#term ID	term description	observed gene count	background gene count	strength	false discovery rate	matching proteins in your network (IDs)	matching proteins in your network (labels)
WP3888	VEGFA-VEGFR2 signaling pathway	60	428	0.25	332	9606.ENSP00000211998,9606.ENSP00000215832,9606.ENSP00000223127,9606.ENSP00000229795,9606.ENSP00000230990,9606.ENSP00000239938,9606.ENSP00000258149,9606.ENSP00000259365,9606.ENSP00000261890,9606.ENSP00000263354,9606.ENSP00000264033,9606.ENSP00000264657,9606.ENSP00000265044,9606.ENSP00000267257,9606.ENSP00000277165,9606.ENSP00000285735,9606.ENSP00000294309,9606.ENSP00000295006,9606.ENSP00000299427,…	VCL,MAPK1,PLOD3,MAPK14,HBEGF,EGR1,MDM2,TMOD1,RAB11A,NAPA,CBL,STAT3,SSR3,PXN,FAM120A,RHOC,TPCN2,CAPN2,TPP1,TBCA,TMOD3,PAK2,RHOJ,PRKRA,F3,LIMK1,PTPN11,CDH5,MAP3K5,AP2A1,STAT1,PSMD4,VAV2,RAPGEF1,ABL1,HSPA1B,TXNDC5,RCAN1,WASF1,RAB37,ETS1,GIPC1,CNP,MAP2K7,CTNND1,PTPRJ,EWSR1,SHC1,EPN1,MAP2K4,PPP2CA,ADAM9,LARP7,CALU,NR4A1,SOD2,FRS2,SRP54,MLST8,ELK1
NPC-Module 4
#term ID	term description	observed gene count	background gene count	strength	false discovery rate	matching proteins in your network (IDs)	matching proteins in your network (labels)
HSA-73857	RNA Polymerase II Transcription	163	1318	0.23	2.79e-07	9606.ENSP00000157812,9606.ENSP00000212015,9606.ENSP00000215071,9606.ENSP00000216225,9606.ENSP00000216297,9606.ENSP00000216802,9606.ENSP00000217244,9606.ENSP00000219548,9606.ENSP00000221265,9606.ENSP00000226574,9606.ENSP00000232424,9606.ENSP00000238112,9606.ENSP00000245479,9606.ENSP00000246672,9606.ENSP00000247843,9606.ENSP00000251810,9606.ENSP00000254301,9606.ENSP00000254719,9606.ENSP00000255129,…	PSMC4,SIRT1,PSMD8,RBX1,SUPT16H,PSME2,CSNK2A1,STUB1,PAF1,NFKB1,HES1,CPSF3,SOX9,NR1D1,YEATS4,RRM2B,LGALS3,RPA1,ZNF334,TACO1,GTF2H4,USP2,ASUN,SNW1,THOC1,CCNT1,PSMB1,SMURF2,ZNF264,SMARCB1,KAT2B,PSMD3,THOC3,PRDX5,OPRK1,SNRPF,PSMB6,CTSK,CCNA2,UPF3B,NOTCH1,SSRP1,FANCC,MED8,ZNF235,NR2F6,POLR2J,ZNF563,IWS1,THOC7,ZNF440,ING2,INTS6,PPARGC1B,GSK3B,WDR33,MED16,MRE11A,THOC6,CUL1,ZNF71,HIST1H2AJ,SP1,HIST2H3D,ZN…
HSA-74160	Gene expression (Transcription)	177	1455	0.22	2.79e-07	9606.ENSP00000157812,9606.ENSP00000212015,9606.ENSP00000215071,9606.ENSP00000216225,9606.ENSP00000216297,9606.ENSP00000216802,9606.ENSP00000217244,9606.ENSP00000219548,9606.ENSP00000221265,9606.ENSP00000226574,9606.ENSP00000229179,9606.ENSP00000232424,9606.ENSP00000238112,9606.ENSP00000245479,9606.ENSP00000246672,9606.ENSP00000247843,9606.ENSP00000251810,9606.ENSP00000254301,9606.ENSP00000254719,…	PSMC4,SIRT1,PSMD8,RBX1,SUPT16H,PSME2,CSNK2A1,STUB1,PAF1,NFKB1,NUP107,HES1,CPSF3,SOX9,NR1D1,YEATS4,RRM2B,LGALS3,RPA1,ZNF334,TACO1,GTF2H4,USP2,ASUN,SNW1,THOC1,CCNT1,PSMB1,SMURF2,ZNF264,SMARCB1,KAT2B,PSMD3,THOC3,PRDX5,OPRK1,SNRPF,PSMB6,CTSK,CCNA2,UPF3B,NOTCH1,SSRP1,SMARCA5,FANCC,MED8,ZNF235,NR2F6,POLR2J,ZNF563,NUP35,IWS1,THOC7,ZNF440,ING2,INTS6,PPARGC1B,NUP98,GSK3B,WDR33,MED16,MRE11A,THOC6,CUL1,ZNF7…
HSA-212436	Generic Transcription Pathway	146	1197	0.23	4.01e-06	9606.ENSP00000157812,9606.ENSP00000212015,9606.ENSP00000215071,9606.ENSP00000216225,9606.ENSP00000216297,9606.ENSP00000216802,9606.ENSP00000217244,9606.ENSP00000219548,9606.ENSP00000226574,9606.ENSP00000232424,9606.ENSP00000245479,9606.ENSP00000246672,9606.ENSP00000247843,9606.ENSP00000251810,9606.ENSP00000254301,9606.ENSP00000254719,9606.ENSP00000255129,9606.ENSP00000258975,9606.ENSP00000259895,…	PSMC4,SIRT1,PSMD8,RBX1,SUPT16H,PSME2,CSNK2A1,STUB1,NFKB1,HES1,SOX9,NR1D1,YEATS4,RRM2B,LGALS3,RPA1,ZNF334,TACO1,GTF2H4,USP2,SNW1,CCNT1,PSMB1,SMURF2,ZNF264,SMARCB1,KAT2B,PSMD3,PRDX5,OPRK1,PSMB6,CTSK,CCNA2,NOTCH1,SSRP1,FANCC,MED8,ZNF235,NR2F6,POLR2J,ZNF563,ZNF440,ING2,PPARGC1B,GSK3B,MED16,MRE11A,CUL1,ZNF71,HIST1H2AJ,SP1,HIST2H3D,ZNF571,CBX3,ZNF354A,ZNF202,HEY1,NDUFA4,ZNF564,TCF7,ZNF621,ZNF189,POLR2K…
HSA-1640170	Cell Cycle	87	647	0.27	12	9606.ENSP00000157812,9606.ENSP00000215071,9606.ENSP00000216225,9606.ENSP00000216802,9606.ENSP00000217244,9606.ENSP00000223208,9606.ENSP00000224950,9606.ENSP00000229179,9606.ENSP00000238616,9606.ENSP00000254719,9606.ENSP00000256925,9606.ENSP00000259632,9606.ENSP00000261965,9606.ENSP00000262127,9606.ENSP00000262193,9606.ENSP00000264639,9606.ENSP00000264935,9606.ENSP00000265056,9606.ENSP00000270586,…	PSMC4,PSMD8,RBX1,PSME2,CSNK2A1,CEP41,OBFC1,NUP107,NEK9,RPA1,CABLES1,DCTN3,TUBGCP3,CEP76,PSMB1,PSMD3,CEP72,MCM2,PSMB6,CCNA2,NHP2,SMARCA5,CCNB2,MIS18A,KPNB1,POLR2J,NUP35,PLK1,CDT1,BUB1,MCM7,NUP98,RUVBL1,RNF168,WRAP53,CSNK1D,GSK3B,MRE11A,CUL1,HIST1H2AJ,HIST2H3D,TUBB4B,POLR2K,UBE2C,SMC3,NEK2,MDM4,BUB3,HIST2H2BE,HIST2H2AA,HSP90AB1,KIF2C,CDCA8,ATRX,RBBP4,SRC,POLE3,DAXX,PSMB8,FKBPL,CSNK2B,UIMC1,HIST1H2A…
HSA-8953854	Metabolism of RNA	87	659	0.26	19	9606.ENSP00000157812,9606.ENSP00000206542,9606.ENSP00000215071,9606.ENSP00000216802,9606.ENSP00000221419,9606.ENSP00000221801,9606.ENSP00000229179,9606.ENSP00000232888,9606.ENSP00000238112,9606.ENSP00000244520,9606.ENSP00000248553,9606.ENSP00000252622,9606.ENSP00000253247,9606.ENSP00000259895,9606.ENSP00000261531,9606.ENSP00000261600,9606.ENSP00000261700,9606.ENSP00000262193,9606.ENSP00000263657,…	PSMC4,OSGEP,PSMD8,PSME2,HNRNPL,FBL,NUP107,RRP9,CPSF3,SNRPC,HSPB1,LSM7,NOL11,GTF2H4,SNW1,THOC1,C14orf166,PSMB1,PNO1,SNRNP40,PSMD3,THOC3,SNRPF,PSMB6,NHP2,UPF3B,POLR2J,EIF4A1,NUP35,THOC7,RPL39L,DCAF13,TSR1,PAIP1,CD2BP2,GLE1,SART1,DHX37,SENP3,NUP98,NCL,SF3B2,PRPF31,CSNK1D,WDR33,THOC6,FTSJ1,PNRC2,DHX15,POLR2K,TNFSF13,DDX47,TFB1M,HBS1L,MAGOH,EXOSC2,SF3A3,PPIL1,PSMB8,HNRNPK,DHX16,TRDMT1,PAN3,NOP56,DDX1,…
HSA-9013694	Signaling by NOTCH4	22	80	0.58	37	9606.ENSP00000157812,9606.ENSP00000215071,9606.ENSP00000216225,9606.ENSP00000216802,9606.ENSP00000232424,9606.ENSP00000249749,9606.ENSP00000260408,9606.ENSP00000261531,9606.ENSP00000262193,9606.ENSP00000263754,9606.ENSP00000264639,9606.ENSP00000270586,9606.ENSP00000277541,9606.ENSP00000294785,9606.ENSP00000326804,9606.ENSP00000338272,9606.ENSP00000357348,9606.ENSP00000364016,9606.ENSP00000396937,…	PSMC4,PSMD8,RBX1,PSME2,HES1,DLL4,ADAM10,SNW1,PSMB1,KAT2B,PSMD3,PSMB6,NOTCH1,NCSTN,CUL1,HEY1,HEY2,PSMB8,PSMD13,ACTA2,PSMA1,PSMB3
HSA-195721	Signaling by WNT	47	296	0.34	97	9606.ENSP00000157812,9606.ENSP00000215071,9606.ENSP00000216225,9606.ENSP00000216802,9606.ENSP00000217244,9606.ENSP00000225512,9606.ENSP00000245479,9606.ENSP00000261349,9606.ENSP00000262193,9606.ENSP00000262435,9606.ENSP00000262494,9606.ENSP00000263431,9606.ENSP00000264639,9606.ENSP00000270586,9606.ENSP00000274063,9606.ENSP00000276659,9606.ENSP00000290167,9606.ENSP00000290921,9606.ENSP00000318297,…	PSMC4,PSMD8,RBX1,PSME2,CSNK2A1,WNT3,SOX9,LRP6,PSMB1,SMURF2,GNAO1,PRKCG,PSMD3,PSMB6,SFRP2,RSPO2,WNT4,CTBP1,RUVBL1,GSK3B,CUL1,AP2A2,HIST1H2AJ,HIST2H3D,TCF7,CTNNB1,PRICKLE1,SCRIB,HIST2H2BE,HIST2H2AA,MAP3K7,TNKS2,GNG10,PSMB8,CSNK2B,HIST1H2AC,GNG4,CXXC4,PPP3CB,USP34,PSMD13,PRKCA,PSMA1,HIST1H2BM,HIST1H2BB,PSMB3,HIST1H2BN
HSA-201681	TCF dependent signaling in response to WNT	36	199	0.4	97	9606.ENSP00000157812,9606.ENSP00000215071,9606.ENSP00000216225,9606.ENSP00000216802,9606.ENSP00000217244,9606.ENSP00000225512,9606.ENSP00000245479,9606.ENSP00000261349,9606.ENSP00000262193,9606.ENSP00000262435,9606.ENSP00000264639,9606.ENSP00000270586,9606.ENSP00000274063,9606.ENSP00000276659,9606.ENSP00000290167,9606.ENSP00000290921,9606.ENSP00000318297,9606.ENSP00000324806,9606.ENSP00000328484,…	PSMC4,PSMD8,RBX1,PSME2,CSNK2A1,WNT3,SOX9,LRP6,PSMB1,SMURF2,PSMD3,PSMB6,SFRP2,RSPO2,WNT4,CTBP1,RUVBL1,GSK3B,HIST1H2AJ,HIST2H3D,TCF7,CTNNB1,HIST2H2BE,HIST2H2AA,TNKS2,PSMB8,CSNK2B,HIST1H2AC,CXXC4,USP34,PSMD13,PSMA1,HIST1H2BM,HIST1H2BB,PSMB3,HIST1H2BN
HSA-69278	Cell Cycle, Mitotic	69	518	0.26	13	9606.ENSP00000157812,9606.ENSP00000215071,9606.ENSP00000216225,9606.ENSP00000216802,9606.ENSP00000217244,9606.ENSP00000223208,9606.ENSP00000229179,9606.ENSP00000238616,9606.ENSP00000254719,9606.ENSP00000256925,9606.ENSP00000259632,9606.ENSP00000261965,9606.ENSP00000262127,9606.ENSP00000262193,9606.ENSP00000264639,9606.ENSP00000264935,9606.ENSP00000265056,9606.ENSP00000270586,9606.ENSP00000274026,…	PSMC4,PSMD8,RBX1,PSME2,CSNK2A1,CEP41,NUP107,NEK9,RPA1,CABLES1,DCTN3,TUBGCP3,CEP76,PSMB1,PSMD3,CEP72,MCM2,PSMB6,CCNA2,CCNB2,KPNB1,NUP35,PLK1,CDT1,BUB1,MCM7,NUP98,CSNK1D,GSK3B,CUL1,HIST1H2AJ,HIST2H3D,TUBB4B,UBE2C,SMC3,NEK2,BUB3,HIST2H2BE,HIST2H2AA,HSP90AB1,KIF2C,CDCA8,RBBP4,SRC,POLE3,PSMB8,FKBPL,CSNK2B,HIST1H2AC,STAG1,PTTG1,KIF20A,CDKN1A,CDC7,PSMD13,ODF2,POLD1,PRKCA,PSMA1,CDKN2A,RAN,NUP37,ARPP19,HI…
HSA-157118	Signaling by NOTCH	35	202	0.38	24	9606.ENSP00000157812,9606.ENSP00000215071,9606.ENSP00000216225,9606.ENSP00000216802,9606.ENSP00000232424,9606.ENSP00000249749,9606.ENSP00000260408,9606.ENSP00000261531,9606.ENSP00000262193,9606.ENSP00000263754,9606.ENSP00000264639,9606.ENSP00000270586,9606.ENSP00000277541,9606.ENSP00000294785,9606.ENSP00000317128,9606.ENSP00000326804,9606.ENSP00000328169,9606.ENSP00000328484,9606.ENSP00000333277,…	PSMC4,PSMD8,RBX1,PSME2,HES1,DLL4,ADAM10,SNW1,PSMB1,KAT2B,PSMD3,PSMB6,NOTCH1,NCSTN,PLXND1,CUL1,JAG2,HIST1H2AJ,HIST2H3D,HEY1,HEY2,HIST2H2BE,HIST2H2AA,NEURL1B,PSMB8,HIST1H2AC,NBEA,PSMD13,ACTA2,PSMA1,HIST1H2BM,HIST1H2BB,FURIN,PSMB3,HIST1H2BN
HSA-8878159	Transcriptional regulation by RUNX3	21	93	0.49	47	9606.ENSP00000157812,9606.ENSP00000215071,9606.ENSP00000216802,9606.ENSP00000232424,9606.ENSP00000261531,9606.ENSP00000262193,9606.ENSP00000262435,9606.ENSP00000263754,9606.ENSP00000264639,9606.ENSP00000270586,9606.ENSP00000277541,9606.ENSP00000340347,9606.ENSP00000344456,9606.ENSP00000362680,9606.ENSP00000364016,9606.ENSP00000384849,9606.ENSP00000396937,9606.ENSP00000414359,9606.ENSP00000419465,…	PSMC4,PSMD8,PSME2,HES1,SNW1,PSMB1,SMURF2,KAT2B,PSMD3,PSMB6,NOTCH1,TCF7,CTNNB1,SRC,PSMB8,CDKN1A,PSMD13,PSMA1,WWTR1,TEAD2,PSMB3
HSA-5689880	Ub-specific processing proteases	34	203	0.36	49	9606.ENSP00000157812,9606.ENSP00000215071,9606.ENSP00000216797,9606.ENSP00000216802,9606.ENSP00000260187,9606.ENSP00000262193,9606.ENSP00000262435,9606.ENSP00000263904,9606.ENSP00000264639,9606.ENSP00000270586,9606.ENSP00000274026,9606.ENSP00000318297,9606.ENSP00000325425,9606.ENSP00000328484,9606.ENSP00000356150,9606.ENSP00000358151,9606.ENSP00000358155,9606.ENSP00000358335,9606.ENSP00000360689,…	PSMC4,PSMD8,NFKBIA,PSME2,USP2,PSMB1,SMURF2,STAM2,PSMD3,PSMB6,CCNA2,RUVBL1,MAT2B,HIST1H2AJ,MDM4,HIST2H2BE,HIST2H2AA,MAP3K7,TNKS2,PTEN,VDAC2,PSMB8,HIST1H2AC,USP34,PSMD13,PSMA1,ATXN7,SUDS3,OTUB1,PTRH2,HIST1H2BM,HIST1H2BB,PSMB3,HIST1H2BN
HSA-5688426	Deubiquitination	42	280	0.31	57	9606.ENSP00000157812,9606.ENSP00000215071,9606.ENSP00000216797,9606.ENSP00000216802,9606.ENSP00000260187,9606.ENSP00000262193,9606.ENSP00000262435,9606.ENSP00000263754,9606.ENSP00000263904,9606.ENSP00000264639,9606.ENSP00000270586,9606.ENSP00000274026,9606.ENSP00000297792,9606.ENSP00000309031,9606.ENSP00000317891,9606.ENSP00000318297,9606.ENSP00000325425,9606.ENSP00000328484,9606.ENSP00000328720,…	PSMC4,PSMD8,NFKBIA,PSME2,USP2,PSMB1,SMURF2,KAT2B,STAM2,PSMD3,PSMB6,CCNA2,KDM1B,VCPIP1,TNIP1,RUVBL1,MAT2B,HIST1H2AJ,FOXK1,VCP,MDM4,HIST2H2BE,HIST2H2AA,MAP3K7,TNKS2,PTEN,VDAC2,PSMB8,UIMC1,HIST1H2AC,USP34,PSMD13,PSMA1,ATXN7,SUDS3,OTUB1,TRAF3,PTRH2,HIST1H2BM,HIST1H2BB,PSMB3,HIST1H2BN
HSA-202424	Downstream TCR signaling	20	91	0.48	79	9606.ENSP00000157812,9606.ENSP00000215071,9606.ENSP00000216797,9606.ENSP00000216802,9606.ENSP00000226574,9606.ENSP00000262193,9606.ENSP00000263967,9606.ENSP00000264639,9606.ENSP00000270586,9606.ENSP00000326804,9606.ENSP00000344220,9606.ENSP00000358335,9606.ENSP00000361021,9606.ENSP00000364016,9606.ENSP00000384273,9606.ENSP00000396937,9606.ENSP00000405338,9606.ENSP00000414359,9606.ENSP00000430684,…	PSMC4,PSMD8,NFKBIA,PSME2,NFKB1,PSMB1,PIK3CA,PSMD3,PSMB6,CUL1,PDPK1,MAP3K7,PTEN,PSMB8,RELA,PSMD13,INPP5D,PSMA1,IKBKB,PSMB3
HSA-73886	Chromosome Maintenance	23	117	0.43	95	9606.ENSP00000224950,9606.ENSP00000254719,9606.ENSP00000274026,9606.ENSP00000274606,9606.ENSP00000283131,9606.ENSP00000290130,9606.ENSP00000292614,9606.ENSP00000318297,9606.ENSP00000324203,9606.ENSP00000328484,9606.ENSP00000342889,9606.ENSP00000358151,9606.ENSP00000358155,9606.ENSP00000362441,9606.ENSP00000362592,9606.ENSP00000363668,9606.ENSP00000367022,9606.ENSP00000369424,9606.ENSP00000406046,…	OBFC1,RPA1,CCNA2,NHP2,SMARCA5,MIS18A,POLR2J,RUVBL1,WRAP53,HIST1H2AJ,POLR2K,HIST2H2BE,HIST2H2AA,ATRX,RBBP4,DAXX,HIST1H2AC,RBBP7,POLD1,POLR2H,HIST1H2BM,HIST1H2BB,HIST1H2BN
HSA-8878166	Transcriptional regulation by RUNX2	23	118	0.43	99	9606.ENSP00000157812,9606.ENSP00000215071,9606.ENSP00000216225,9606.ENSP00000216802,9606.ENSP00000219548,9606.ENSP00000232424,9606.ENSP00000245479,9606.ENSP00000254301,9606.ENSP00000262193,9606.ENSP00000264639,9606.ENSP00000270586,9606.ENSP00000312649,9606.ENSP00000324806,9606.ENSP00000326804,9606.ENSP00000338272,9606.ENSP00000357348,9606.ENSP00000362680,9606.ENSP00000364016,9606.ENSP00000384849,…	PSMC4,PSMD8,RBX1,PSME2,STUB1,HES1,SOX9,LGALS3,PSMB1,PSMD3,PSMB6,PPARGC1B,GSK3B,CUL1,HEY1,HEY2,SRC,PSMB8,CDKN1A,PSMD13,PSMA1,WWTR1,PSMB3
HSA-1169091	Activation of NF-kappaB in B cells	16	65	0.53	116	9606.ENSP00000157812,9606.ENSP00000215071,9606.ENSP00000216797,9606.ENSP00000216802,9606.ENSP00000226574,9606.ENSP00000262193,9606.ENSP00000264639,9606.ENSP00000270586,9606.ENSP00000326804,9606.ENSP00000358335,9606.ENSP00000364016,9606.ENSP00000384273,9606.ENSP00000396937,9606.ENSP00000414359,9606.ENSP00000430684,9606.ENSP00000483688	PSMC4,PSMD8,NFKBIA,PSME2,NFKB1,PSMB1,PSMD3,PSMB6,CUL1,MAP3K7,PSMB8,RELA,PSMD13,PSMA1,IKBKB,PSMB3
HSA-5250913	Positive epigenetic regulation of rRNA expression	17	74	0.5	125	9606.ENSP00000263754,9606.ENSP00000283131,9606.ENSP00000324806,9606.ENSP00000328484,9606.ENSP00000333277,9606.ENSP00000336687,9606.ENSP00000342889,9606.ENSP00000357644,9606.ENSP00000358151,9606.ENSP00000358155,9606.ENSP00000362592,9606.ENSP00000367022,9606.ENSP00000369424,9606.ENSP00000415536,9606.ENSP00000477907,9606.ENSP00000482674,9606.ENSP00000483903	KAT2B,SMARCA5,GSK3B,HIST1H2AJ,HIST2H3D,CBX3,POLR2K,GATAD2B,HIST2H2BE,HIST2H2AA,RBBP4,HIST1H2AC,RBBP7,POLR2H,HIST1H2BM,HIST1H2BB,HIST1H2BN
HSA-68886	M Phase	50	376	0.26	125	9606.ENSP00000157812,9606.ENSP00000215071,9606.ENSP00000216802,9606.ENSP00000217244,9606.ENSP00000223208,9606.ENSP00000229179,9606.ENSP00000238616,9606.ENSP00000259632,9606.ENSP00000261965,9606.ENSP00000262127,9606.ENSP00000262193,9606.ENSP00000264639,9606.ENSP00000264935,9606.ENSP00000270586,9606.ENSP00000288207,9606.ENSP00000290158,9606.ENSP00000295119,9606.ENSP00000300093,9606.ENSP00000302530,…	PSMC4,PSMD8,PSME2,CSNK2A1,CEP41,NUP107,NEK9,DCTN3,TUBGCP3,CEP76,PSMB1,PSMD3,CEP72,PSMB6,CCNB2,KPNB1,NUP35,PLK1,BUB1,NUP98,CSNK1D,HIST1H2AJ,HIST2H3D,TUBB4B,UBE2C,SMC3,NEK2,BUB3,HIST2H2BE,HIST2H2AA,KIF2C,CDCA8,PSMB8,CSNK2B,HIST1H2AC,STAG1,PTTG1,KIF20A,PSMD13,ODF2,PRKCA,PSMA1,RAN,NUP37,ARPP19,HIST1H2BM,HIST1H2BB,PSMB3,HIST1H2BN,MIS12
HSA-72203	Processing of Capped Intron-Containing Pre-mRNA	36	238	0.32	125	9606.ENSP00000221419,9606.ENSP00000229179,9606.ENSP00000238112,9606.ENSP00000244520,9606.ENSP00000252622,9606.ENSP00000261531,9606.ENSP00000261600,9606.ENSP00000263694,9606.ENSP00000265097,9606.ENSP00000266735,9606.ENSP00000276201,9606.ENSP00000292614,9606.ENSP00000295119,9606.ENSP00000295899,9606.ENSP00000304903,9606.ENSP00000308622,9606.ENSP00000310448,9606.ENSP00000316032,9606.ENSP00000318861,…	HNRNPL,NUP107,CPSF3,SNRPC,LSM7,SNW1,THOC1,SNRNP40,THOC3,SNRPF,UPF3B,POLR2J,NUP35,THOC7,CD2BP2,GLE1,SART1,NUP98,SF3B2,PRPF31,WDR33,THOC6,DHX15,POLR2K,MAGOH,SF3A3,PPIL1,HNRNPK,DHX16,SNRPN,RBM17,EFTUD2,HNRNPF,POLR2H,NUP37,PRPF8
HSA-162906	HIV Infection	35	232	0.32	132	9606.ENSP00000157812,9606.ENSP00000215071,9606.ENSP00000216225,9606.ENSP00000216297,9606.ENSP00000216802,9606.ENSP00000229179,9606.ENSP00000259895,9606.ENSP00000261900,9606.ENSP00000262193,9606.ENSP00000264639,9606.ENSP00000270586,9606.ENSP00000278412,9606.ENSP00000281456,9606.ENSP00000290158,9606.ENSP00000292614,9606.ENSP00000295119,9606.ENSP00000316032,9606.ENSP00000318629,9606.ENSP00000327694,…	PSMC4,PSMD8,RBX1,SUPT16H,PSME2,NUP107,GTF2H4,CCNT1,PSMB1,PSMD3,PSMB6,SSRP1,SLC25A4,KPNB1,POLR2J,NUP35,NUP98,VPS37A,AP2A2,POLR2K,AP1B1,XRCC6,PSMB8,PSIP1,XRCC5,CUL5,PSMD13,PSMA1,POLR2H,XRCC4,RAN,NUP37,GTF2H5,FURIN,PSMB3
HSA-73894	DNA Repair	43	309	0.28	132	9606.ENSP00000216225,9606.ENSP00000229769,9606.ENSP00000235310,9606.ENSP00000250416,9606.ENSP00000254719,9606.ENSP00000259895,9606.ENSP00000265081,9606.ENSP00000274026,9606.ENSP00000283131,9606.ENSP00000289081,9606.ENSP00000292614,9606.ENSP00000295050,9606.ENSP00000318297,9606.ENSP00000320898,9606.ENSP00000323511,9606.ENSP00000325863,9606.ENSP00000328484,9606.ENSP00000333266,9606.ENSP00000333283,…	RBX1,FANCE,MAD2L2,PARP2,RPA1,GTF2H4,MSH3,CCNA2,SMARCA5,FANCC,POLR2J,SPRTN,RUVBL1,RNF168,PNKP,MRE11A,HIST1H2AJ,UBA7,C17orf70,TDP1,POLR2K,COPS5,VCP,XRCC6,HIST2H2BE,HIST2H2AA,MUTYH,POLH,POLE3,UIMC1,HIST1H2AC,ISG15,XRCC5,FANCL,POLD1,POLR2H,FTO,XRCC4,GTF2H5,HIST1H2BM,RHNO1,HIST1H2BB,HIST1H2BN
HSA-9020702	Interleukin-1 signaling	20	99	0.44	132	9606.ENSP00000157812,9606.ENSP00000215071,9606.ENSP00000216225,9606.ENSP00000216797,9606.ENSP00000216802,9606.ENSP00000226574,9606.ENSP00000262193,9606.ENSP00000263056,9606.ENSP00000264639,9606.ENSP00000270586,9606.ENSP00000326804,9606.ENSP00000358335,9606.ENSP00000364016,9606.ENSP00000384273,9606.ENSP00000386380,9606.ENSP00000390651,9606.ENSP00000396937,9606.ENSP00000414359,9606.ENSP00000430684,…	PSMC4,PSMD8,RBX1,NFKBIA,PSME2,NFKB1,PSMB1,MAP3K8,PSMD3,PSMB6,CUL1,MAP3K7,PSMB8,RELA,IL1R1,IRAK4,PSMD13,PSMA1,IKBKB,PSMB3
HSA-212165	Epigenetic regulation of gene expression	22	116	0.42	133	9606.ENSP00000212015,9606.ENSP00000259895,9606.ENSP00000263754,9606.ENSP00000283131,9606.ENSP00000324806,9606.ENSP00000328484,9606.ENSP00000333277,9606.ENSP00000336687,9606.ENSP00000342889,9606.ENSP00000357644,9606.ENSP00000358151,9606.ENSP00000358155,9606.ENSP00000362592,9606.ENSP00000363640,9606.ENSP00000367022,9606.ENSP00000369424,9606.ENSP00000415536,9606.ENSP00000443988,9606.ENSP00000476100,…	SIRT1,GTF2H4,KAT2B,SMARCA5,GSK3B,HIST1H2AJ,HIST2H3D,CBX3,POLR2K,GATAD2B,HIST2H2BE,HIST2H2AA,RBBP4,PHF1,HIST1H2AC,RBBP7,POLR2H,SUDS3,GTF2H5,HIST1H2BM,HIST1H2BB,HIST1H2BN
HSA-157579	Telomere Maintenance	19	92	0.45	137	9606.ENSP00000224950,9606.ENSP00000254719,9606.ENSP00000274026,9606.ENSP00000274606,9606.ENSP00000292614,9606.ENSP00000318297,9606.ENSP00000324203,9606.ENSP00000328484,9606.ENSP00000342889,9606.ENSP00000358151,9606.ENSP00000358155,9606.ENSP00000362441,9606.ENSP00000363668,9606.ENSP00000367022,9606.ENSP00000406046,9606.ENSP00000415536,9606.ENSP00000477907,9606.ENSP00000482674,9606.ENSP00000483903	OBFC1,RPA1,CCNA2,NHP2,POLR2J,RUVBL1,WRAP53,HIST1H2AJ,POLR2K,HIST2H2BE,HIST2H2AA,ATRX,DAXX,HIST1H2AC,POLD1,POLR2H,HIST1H2BM,HIST1H2BB,HIST1H2BN
HSA-68949	Orc1 removal from chromatin	16	69	0.5	137	9606.ENSP00000157812,9606.ENSP00000215071,9606.ENSP00000216225,9606.ENSP00000216802,9606.ENSP00000262193,9606.ENSP00000264639,9606.ENSP00000265056,9606.ENSP00000270586,9606.ENSP00000274026,9606.ENSP00000301019,9606.ENSP00000307288,9606.ENSP00000326804,9606.ENSP00000364016,9606.ENSP00000396937,9606.ENSP00000414359,9606.ENSP00000483688	PSMC4,PSMD8,RBX1,PSME2,PSMB1,PSMD3,MCM2,PSMB6,CCNA2,CDT1,MCM7,CUL1,PSMB8,PSMD13,PSMA1,PSMB3
HSA-73854	RNA Polymerase I Promoter Clearance	17	78	0.48	159	9606.ENSP00000259895,9606.ENSP00000263754,9606.ENSP00000328484,9606.ENSP00000333277,9606.ENSP00000336687,9606.ENSP00000342889,9606.ENSP00000357644,9606.ENSP00000358151,9606.ENSP00000358155,9606.ENSP00000362592,9606.ENSP00000367022,9606.ENSP00000369424,9606.ENSP00000415536,9606.ENSP00000476100,9606.ENSP00000477907,9606.ENSP00000482674,9606.ENSP00000483903	GTF2H4,KAT2B,HIST1H2AJ,HIST2H3D,CBX3,POLR2K,GATAD2B,HIST2H2BE,HIST2H2AA,RBBP4,HIST1H2AC,RBBP7,POLR2H,GTF2H5,HIST1H2BM,HIST1H2BB,HIST1H2BN
HSA-1168372	Downstream signaling events of B Cell Receptor (BCR)	17	79	0.47	175	9606.ENSP00000157812,9606.ENSP00000215071,9606.ENSP00000216797,9606.ENSP00000216802,9606.ENSP00000226574,9606.ENSP00000262193,9606.ENSP00000264639,9606.ENSP00000270586,9606.ENSP00000326804,9606.ENSP00000358335,9606.ENSP00000364016,9606.ENSP00000378306,9606.ENSP00000384273,9606.ENSP00000396937,9606.ENSP00000414359,9606.ENSP00000430684,9606.ENSP00000483688	PSMC4,PSMD8,NFKBIA,PSME2,NFKB1,PSMB1,PSMD3,PSMB6,CUL1,MAP3K7,PSMB8,PPP3CB,RELA,PSMD13,PSMA1,IKBKB,PSMB3
HSA-162909	Host Interactions of HIV factors	23	129	0.39	175	9606.ENSP00000157812,9606.ENSP00000215071,9606.ENSP00000216225,9606.ENSP00000216802,9606.ENSP00000229179,9606.ENSP00000261900,9606.ENSP00000262193,9606.ENSP00000264639,9606.ENSP00000270586,9606.ENSP00000281456,9606.ENSP00000290158,9606.ENSP00000295119,9606.ENSP00000316032,9606.ENSP00000327694,9606.ENSP00000350199,9606.ENSP00000364016,9606.ENSP00000370109,9606.ENSP00000376808,9606.ENSP00000396937,…	PSMC4,PSMD8,RBX1,PSME2,NUP107,CCNT1,PSMB1,PSMD3,PSMB6,SLC25A4,KPNB1,NUP35,NUP98,AP2A2,AP1B1,PSMB8,PSIP1,CUL5,PSMD13,PSMA1,RAN,NUP37,PSMB3
HSA-202403	TCR signaling	21	112	0.41	175	9606.ENSP00000157812,9606.ENSP00000215071,9606.ENSP00000216797,9606.ENSP00000216802,9606.ENSP00000226574,9606.ENSP00000244007,9606.ENSP00000262193,9606.ENSP00000263967,9606.ENSP00000264639,9606.ENSP00000270586,9606.ENSP00000326804,9606.ENSP00000344220,9606.ENSP00000358335,9606.ENSP00000361021,9606.ENSP00000364016,9606.ENSP00000384273,9606.ENSP00000396937,9606.ENSP00000405338,9606.ENSP00000414359,…	PSMC4,PSMD8,NFKBIA,PSME2,NFKB1,PLCG1,PSMB1,PIK3CA,PSMD3,PSMB6,CUL1,PDPK1,MAP3K7,PTEN,PSMB8,RELA,PSMD13,INPP5D,PSMA1,IKBKB,PSMB3
HSA-2871837	FCERI mediated NF-kB activation	17	80	0.47	175	9606.ENSP00000157812,9606.ENSP00000215071,9606.ENSP00000216797,9606.ENSP00000216802,9606.ENSP00000226574,9606.ENSP00000262193,9606.ENSP00000264639,9606.ENSP00000270586,9606.ENSP00000326804,9606.ENSP00000344220,9606.ENSP00000358335,9606.ENSP00000364016,9606.ENSP00000384273,9606.ENSP00000396937,9606.ENSP00000414359,9606.ENSP00000430684,9606.ENSP00000483688	PSMC4,PSMD8,NFKBIA,PSME2,NFKB1,PSMB1,PSMD3,PSMB6,CUL1,PDPK1,MAP3K7,PSMB8,RELA,PSMD13,PSMA1,IKBKB,PSMB3
HSA-5607764	CLEC7A (Dectin-1) signaling	19	96	0.44	175	9606.ENSP00000157812,9606.ENSP00000215071,9606.ENSP00000216797,9606.ENSP00000216802,9606.ENSP00000226574,9606.ENSP00000262193,9606.ENSP00000264639,9606.ENSP00000270586,9606.ENSP00000326804,9606.ENSP00000344220,9606.ENSP00000358335,9606.ENSP00000362680,9606.ENSP00000364016,9606.ENSP00000378306,9606.ENSP00000384273,9606.ENSP00000396937,9606.ENSP00000414359,9606.ENSP00000430684,9606.ENSP00000483688	PSMC4,PSMD8,NFKBIA,PSME2,NFKB1,PSMB1,PSMD3,PSMB6,CUL1,PDPK1,MAP3K7,SRC,PSMB8,PPP3CB,RELA,PSMD13,PSMA1,IKBKB,PSMB3
HSA-69242	S Phase	26	158	0.36	185	9606.ENSP00000157812,9606.ENSP00000215071,9606.ENSP00000216225,9606.ENSP00000216802,9606.ENSP00000254719,9606.ENSP00000256925,9606.ENSP00000262193,9606.ENSP00000264639,9606.ENSP00000265056,9606.ENSP00000270586,9606.ENSP00000274026,9606.ENSP00000301019,9606.ENSP00000307288,9606.ENSP00000324806,9606.ENSP00000326804,9606.ENSP00000348838,9606.ENSP00000354720,9606.ENSP00000362592,9606.ENSP00000363286,…	PSMC4,PSMD8,RBX1,PSME2,RPA1,CABLES1,PSMB1,PSMD3,MCM2,PSMB6,CCNA2,CDT1,MCM7,GSK3B,CUL1,UBE2C,SMC3,RBBP4,POLE3,PSMB8,STAG1,CDKN1A,PSMD13,POLD1,PSMA1,PSMB3
HSA-176814	Activation of APC/C and APC/C:Cdc20 mediated degradation of mitotic proteins	16	74	0.47	202	9606.ENSP00000157812,9606.ENSP00000215071,9606.ENSP00000216802,9606.ENSP00000262193,9606.ENSP00000264639,9606.ENSP00000270586,9606.ENSP00000274026,9606.ENSP00000300093,9606.ENSP00000348838,9606.ENSP00000355966,9606.ENSP00000357858,9606.ENSP00000364016,9606.ENSP00000377536,9606.ENSP00000396937,9606.ENSP00000414359,9606.ENSP00000483688	PSMC4,PSMD8,PSME2,PSMB1,PSMD3,PSMB6,CCNA2,PLK1,UBE2C,NEK2,BUB3,PSMB8,PTTG1,PSMD13,PSMA1,PSMB3
HSA-3858494	Beta-catenin independent WNT signaling	24	142	0.37	206	9606.ENSP00000157812,9606.ENSP00000215071,9606.ENSP00000216802,9606.ENSP00000262193,9606.ENSP00000262435,9606.ENSP00000262494,9606.ENSP00000263431,9606.ENSP00000264639,9606.ENSP00000270586,9606.ENSP00000290167,9606.ENSP00000327694,9606.ENSP00000340347,9606.ENSP00000344456,9606.ENSP00000345064,9606.ENSP00000349486,9606.ENSP00000358335,9606.ENSP00000363411,9606.ENSP00000364016,9606.ENSP00000375727,…	PSMC4,PSMD8,PSME2,PSMB1,SMURF2,GNAO1,PRKCG,PSMD3,PSMB6,WNT4,AP2A2,TCF7,CTNNB1,PRICKLE1,SCRIB,MAP3K7,GNG10,PSMB8,GNG4,PPP3CB,PSMD13,PRKCA,PSMA1,PSMB3
HSA-427389	ERCC6 (CSB) and EHMT2 (G9a) positively regulate rRNA expression	12	45	0.56	206	9606.ENSP00000328484,9606.ENSP00000333277,9606.ENSP00000336687,9606.ENSP00000357644,9606.ENSP00000358151,9606.ENSP00000358155,9606.ENSP00000362592,9606.ENSP00000367022,9606.ENSP00000369424,9606.ENSP00000477907,9606.ENSP00000482674,9606.ENSP00000483903	HIST1H2AJ,HIST2H3D,CBX3,GATAD2B,HIST2H2BE,HIST2H2AA,RBBP4,HIST1H2AC,RBBP7,HIST1H2BM,HIST1H2BB,HIST1H2BN
HSA-5663205	Infectious disease	89	826	0.17	206	9606.ENSP00000157812,9606.ENSP00000215071,9606.ENSP00000216225,9606.ENSP00000216297,9606.ENSP00000216802,9606.ENSP00000223023,9606.ENSP00000226574,9606.ENSP00000228825,9606.ENSP00000229179,9606.ENSP00000244007,9606.ENSP00000254661,9606.ENSP00000259895,9606.ENSP00000261623,9606.ENSP00000261900,9606.ENSP00000262193,9606.ENSP00000262942,9606.ENSP00000263904,9606.ENSP00000264639,9606.ENSP00000264968,…	PSMC4,PSMD8,RBX1,SUPT16H,PSME2,WASL,NFKB1,ARPC3,NUP107,PLCG1,RAMP1,GTF2H4,CYBA,CCNT1,PSMB1,ARPC1A,STAM2,PSMD3,MGAT4A,FXYD7,PSMB6,RAB5A,SIGMAR1,SSRP1,SLC25A4,KPNB1,POLR2J,NUP35,ABI2,RPL39L,VAMP2,NUP98,VPS37A,GSK3B,AP2A2,HIST1H2AJ,HIST2H3D,TUBB4B,POLR2K,CTNNB1,AP1B1,VCP,XRCC6,PARP9,ATP1A2,SYT2,GATAD2B,HIST2H2BE,HIST2H2AA,HSP90AB1,EPS15,RBBP4,SRC,GNG10,DAXX,PSMB8,HNRNPK,HIST1H2AC,ISG15,RBBP7,PSIP1,G…
HSA-8852276	The role of GTSE1 in G2/M progression after G2 checkpoint	16	75	0.47	206	9606.ENSP00000157812,9606.ENSP00000215071,9606.ENSP00000216802,9606.ENSP00000262193,9606.ENSP00000264639,9606.ENSP00000270586,9606.ENSP00000288207,9606.ENSP00000300093,9606.ENSP00000341289,9606.ENSP00000360609,9606.ENSP00000364016,9606.ENSP00000364298,9606.ENSP00000384849,9606.ENSP00000396937,9606.ENSP00000414359,9606.ENSP00000483688	PSMC4,PSMD8,PSME2,PSMB1,PSMD3,PSMB6,CCNB2,PLK1,TUBB4B,HSP90AB1,PSMB8,FKBPL,CDKN1A,PSMD13,PSMA1,PSMB3
HSA-8948751	Regulation of PTEN stability and activity	15	67	0.49	206	9606.ENSP00000157812,9606.ENSP00000215071,9606.ENSP00000216802,9606.ENSP00000217244,9606.ENSP00000219548,9606.ENSP00000262193,9606.ENSP00000264639,9606.ENSP00000270586,9606.ENSP00000360689,9606.ENSP00000361021,9606.ENSP00000364016,9606.ENSP00000365042,9606.ENSP00000396937,9606.ENSP00000414359,9606.ENSP00000483688	PSMC4,PSMD8,PSME2,CSNK2A1,STUB1,PSMB1,PSMD3,PSMB6,TNKS2,PTEN,PSMB8,CSNK2B,PSMD13,PSMA1,PSMB3
HSA-5578749	Transcriptional regulation by small RNAs	16	76	0.46	223	9606.ENSP00000229179,9606.ENSP00000292614,9606.ENSP00000295119,9606.ENSP00000316032,9606.ENSP00000328484,9606.ENSP00000333277,9606.ENSP00000342889,9606.ENSP00000358151,9606.ENSP00000358155,9606.ENSP00000367022,9606.ENSP00000415536,9606.ENSP00000446215,9606.ENSP00000448054,9606.ENSP00000477907,9606.ENSP00000482674,9606.ENSP00000483903	NUP107,POLR2J,NUP35,NUP98,HIST1H2AJ,HIST2H3D,POLR2K,HIST2H2BE,HIST2H2AA,HIST1H2AC,POLR2H,RAN,NUP37,HIST1H2BM,HIST1H2BB,HIST1H2BN
HSA-174143	APC/C-mediated degradation of cell cycle proteins	17	85	0.44	245	9606.ENSP00000157812,9606.ENSP00000215071,9606.ENSP00000216802,9606.ENSP00000262193,9606.ENSP00000264639,9606.ENSP00000270586,9606.ENSP00000274026,9606.ENSP00000300093,9606.ENSP00000326804,9606.ENSP00000348838,9606.ENSP00000355966,9606.ENSP00000357858,9606.ENSP00000364016,9606.ENSP00000377536,9606.ENSP00000396937,9606.ENSP00000414359,9606.ENSP00000483688	PSMC4,PSMD8,PSME2,PSMB1,PSMD3,PSMB6,CCNA2,PLK1,CUL1,UBE2C,NEK2,BUB3,PSMB8,PTTG1,PSMD13,PSMA1,PSMB3
HSA-5358351	Signaling by Hedgehog	24	146	0.35	245	9606.ENSP00000157812,9606.ENSP00000215071,9606.ENSP00000216225,9606.ENSP00000216802,9606.ENSP00000243344,9606.ENSP00000262193,9606.ENSP00000262435,9606.ENSP00000264538,9606.ENSP00000264639,9606.ENSP00000268699,9606.ENSP00000270586,9606.ENSP00000296266,9606.ENSP00000297261,9606.ENSP00000324806,9606.ENSP00000326804,9606.ENSP00000341289,9606.ENSP00000351777,9606.ENSP00000364016,9606.ENSP00000369257,…	PSMC4,PSMD8,RBX1,PSME2,TTC21B,PSMB1,SMURF2,IFT57,PSMD3,GAS8,PSMB6,IFT122,SHH,GSK3B,CUL1,TUBB4B,VCP,PSMB8,RPGRIP1L,TULP3,PSMD13,ULK3,PSMA1,PSMB3
HSA-69275	G2/M Transition	29	193	0.32	248	9606.ENSP00000157812,9606.ENSP00000215071,9606.ENSP00000216225,9606.ENSP00000216802,9606.ENSP00000223208,9606.ENSP00000259632,9606.ENSP00000261965,9606.ENSP00000262127,9606.ENSP00000262193,9606.ENSP00000264639,9606.ENSP00000264935,9606.ENSP00000270586,9606.ENSP00000274026,9606.ENSP00000288207,9606.ENSP00000300093,9606.ENSP00000324464,9606.ENSP00000326804,9606.ENSP00000341289,9606.ENSP00000355966,…	PSMC4,PSMD8,RBX1,PSME2,CEP41,DCTN3,TUBGCP3,CEP76,PSMB1,PSMD3,CEP72,PSMB6,CCNA2,CCNB2,PLK1,CSNK1D,CUL1,TUBB4B,NEK2,HSP90AB1,RBBP4,PSMB8,FKBPL,CDKN1A,PSMD13,ODF2,PSMA1,BORA,PSMB3
HSA-8939902	Regulation of RUNX2 expression and activity	15	71	0.46	280	9606.ENSP00000157812,9606.ENSP00000215071,9606.ENSP00000216225,9606.ENSP00000216802,9606.ENSP00000219548,9606.ENSP00000262193,9606.ENSP00000264639,9606.ENSP00000270586,9606.ENSP00000312649,9606.ENSP00000324806,9606.ENSP00000326804,9606.ENSP00000364016,9606.ENSP00000396937,9606.ENSP00000414359,9606.ENSP00000483688	PSMC4,PSMD8,RBX1,PSME2,STUB1,PSMB1,PSMD3,PSMB6,PPARGC1B,GSK3B,CUL1,PSMB8,PSMD13,PSMA1,PSMB3
HSA-9670095	Inhibition of DNA recombination at telomere	12	48	0.54	280	9606.ENSP00000292614,9606.ENSP00000328484,9606.ENSP00000342889,9606.ENSP00000358151,9606.ENSP00000358155,9606.ENSP00000362441,9606.ENSP00000363668,9606.ENSP00000367022,9606.ENSP00000415536,9606.ENSP00000477907,9606.ENSP00000482674,9606.ENSP00000483903	POLR2J,HIST1H2AJ,POLR2K,HIST2H2BE,HIST2H2AA,ATRX,DAXX,HIST1H2AC,POLR2H,HIST1H2BM,HIST1H2BB,HIST1H2BN
HSA-69052	Switching of origins to a post-replicative state	17	88	0.42	296	9606.ENSP00000157812,9606.ENSP00000215071,9606.ENSP00000216225,9606.ENSP00000216802,9606.ENSP00000262193,9606.ENSP00000264639,9606.ENSP00000265056,9606.ENSP00000270586,9606.ENSP00000274026,9606.ENSP00000301019,9606.ENSP00000307288,9606.ENSP00000326804,9606.ENSP00000348838,9606.ENSP00000364016,9606.ENSP00000396937,9606.ENSP00000414359,9606.ENSP00000483688	PSMC4,PSMD8,RBX1,PSME2,PSMB1,PSMD3,MCM2,PSMB6,CCNA2,CDT1,MCM7,CUL1,UBE2C,PSMB8,PSMD13,PSMA1,PSMB3
HSA-176409	APC/C:Cdc20 mediated degradation of mitotic proteins	15	73	0.45	301	9606.ENSP00000157812,9606.ENSP00000215071,9606.ENSP00000216802,9606.ENSP00000262193,9606.ENSP00000264639,9606.ENSP00000270586,9606.ENSP00000274026,9606.ENSP00000348838,9606.ENSP00000355966,9606.ENSP00000357858,9606.ENSP00000364016,9606.ENSP00000377536,9606.ENSP00000396937,9606.ENSP00000414359,9606.ENSP00000483688	PSMC4,PSMD8,PSME2,PSMB1,PSMD3,PSMB6,CCNA2,UBE2C,NEK2,BUB3,PSMB8,PTTG1,PSMD13,PSMA1,PSMB3
HSA-195253	Degradation of beta-catenin by the destruction complex	16	81	0.43	301	9606.ENSP00000157812,9606.ENSP00000215071,9606.ENSP00000216225,9606.ENSP00000216802,9606.ENSP00000262193,9606.ENSP00000264639,9606.ENSP00000270586,9606.ENSP00000290921,9606.ENSP00000324806,9606.ENSP00000326804,9606.ENSP00000340347,9606.ENSP00000344456,9606.ENSP00000364016,9606.ENSP00000396937,9606.ENSP00000414359,9606.ENSP00000483688	PSMC4,PSMD8,RBX1,PSME2,PSMB1,PSMD3,PSMB6,CTBP1,GSK3B,CUL1,TCF7,CTNNB1,PSMB8,PSMD13,PSMA1,PSMB3
HSA-212300	PRC2 methylates histones and DNA	11	42	0.56	301	9606.ENSP00000328484,9606.ENSP00000333277,9606.ENSP00000358151,9606.ENSP00000358155,9606.ENSP00000362592,9606.ENSP00000363640,9606.ENSP00000367022,9606.ENSP00000369424,9606.ENSP00000477907,9606.ENSP00000482674,9606.ENSP00000483903	HIST1H2AJ,HIST2H3D,HIST2H2BE,HIST2H2AA,RBBP4,PHF1,HIST1H2AC,RBBP7,HIST1H2BM,HIST1H2BB,HIST1H2BN
HSA-3247509	Chromatin modifying enzymes	33	237	0.28	301	9606.ENSP00000226574,9606.ENSP00000247843,9606.ENSP00000263121,9606.ENSP00000263754,9606.ENSP00000279873,9606.ENSP00000296149,9606.ENSP00000297792,9606.ENSP00000304327,9606.ENSP00000318297,9606.ENSP00000326563,9606.ENSP00000328484,9606.ENSP00000333277,9606.ENSP00000354425,9606.ENSP00000355924,9606.ENSP00000357644,9606.ENSP00000358151,9606.ENSP00000358155,9606.ENSP00000362592,9606.ENSP00000364550,…	NFKB1,YEATS4,SMARCB1,KAT2B,ARID5B,ELP6,KDM1B,COPRS,RUVBL1,KDM3B,HIST1H2AJ,HIST2H3D,JADE2,SMYD2,GATAD2B,HIST2H2BE,HIST2H2AA,RBBP4,KDM5C,HIST1H2AC,RBBP7,BRPF1,ASH1L,KAT6A,RELA,MORF4L2,KANSL2,ATXN7,ATF7IP,SUDS3,HIST1H2BM,HIST1H2BB,HIST1H2BN
HSA-69306	DNA Replication	21	124	0.37	301	9606.ENSP00000157812,9606.ENSP00000215071,9606.ENSP00000216225,9606.ENSP00000216802,9606.ENSP00000254719,9606.ENSP00000262193,9606.ENSP00000264639,9606.ENSP00000265056,9606.ENSP00000270586,9606.ENSP00000274026,9606.ENSP00000301019,9606.ENSP00000307288,9606.ENSP00000326804,9606.ENSP00000348838,9606.ENSP00000363286,9606.ENSP00000364016,9606.ENSP00000393139,9606.ENSP00000396937,9606.ENSP00000406046,…	PSMC4,PSMD8,RBX1,PSME2,RPA1,PSMB1,PSMD3,MCM2,PSMB6,CCNA2,CDT1,MCM7,CUL1,UBE2C,POLE3,PSMB8,CDC7,PSMD13,POLD1,PSMA1,PSMB3
HSA-72163	mRNA Splicing - Major Pathway	27	178	0.32	301	9606.ENSP00000221419,9606.ENSP00000238112,9606.ENSP00000244520,9606.ENSP00000252622,9606.ENSP00000261531,9606.ENSP00000263694,9606.ENSP00000266735,9606.ENSP00000276201,9606.ENSP00000292614,9606.ENSP00000304903,9606.ENSP00000310448,9606.ENSP00000318861,9606.ENSP00000324122,9606.ENSP00000325377,9606.ENSP00000336741,9606.ENSP00000342889,9606.ENSP00000360525,9606.ENSP00000362110,9606.ENSP00000362803,…	HNRNPL,CPSF3,SNRPC,LSM7,SNW1,SNRNP40,SNRPF,UPF3B,POLR2J,CD2BP2,SART1,SF3B2,PRPF31,WDR33,DHX15,POLR2K,MAGOH,SF3A3,PPIL1,HNRNPK,DHX16,SNRPN,RBM17,EFTUD2,HNRNPF,POLR2H,PRPF8
HSA-8939236	RUNX1 regulates transcription of genes involved in differentiation of HSCs	18	97	0.41	301	9606.ENSP00000157812,9606.ENSP00000215071,9606.ENSP00000216802,9606.ENSP00000262193,9606.ENSP00000264639,9606.ENSP00000270586,9606.ENSP00000328484,9606.ENSP00000333277,9606.ENSP00000358151,9606.ENSP00000358155,9606.ENSP00000364016,9606.ENSP00000367022,9606.ENSP00000396937,9606.ENSP00000414359,9606.ENSP00000477907,9606.ENSP00000482674,9606.ENSP00000483688,9606.ENSP00000483903	PSMC4,PSMD8,PSME2,PSMB1,PSMD3,PSMB6,HIST1H2AJ,HIST2H3D,HIST2H2BE,HIST2H2AA,PSMB8,HIST1H2AC,PSMD13,PSMA1,HIST1H2BM,HIST1H2BB,PSMB3,HIST1H2BN
HSA-9012852	Signaling by NOTCH3	12	49	0.53	301	9606.ENSP00000232424,9606.ENSP00000249749,9606.ENSP00000260408,9606.ENSP00000261531,9606.ENSP00000263754,9606.ENSP00000277541,9606.ENSP00000294785,9606.ENSP00000317128,9606.ENSP00000328169,9606.ENSP00000338272,9606.ENSP00000357348,9606.ENSP00000358815	HES1,DLL4,ADAM10,SNW1,KAT2B,NOTCH1,NCSTN,PLXND1,JAG2,HEY1,HEY2,NEURL1B
HSA-187577	SCF(Skp2)-mediated degradation of p27/p21	13	58	0.49	302	9606.ENSP00000157812,9606.ENSP00000215071,9606.ENSP00000216802,9606.ENSP00000262193,9606.ENSP00000264639,9606.ENSP00000270586,9606.ENSP00000274026,9606.ENSP00000326804,9606.ENSP00000364016,9606.ENSP00000384849,9606.ENSP00000396937,9606.ENSP00000414359,9606.ENSP00000483688	PSMC4,PSMD8,PSME2,PSMB1,PSMD3,PSMB6,CCNA2,CUL1,PSMB8,CDKN1A,PSMD13,PSMA1,PSMB3
HSA-2644606	Constitutive Signaling by NOTCH1 PEST Domain Mutants	13	58	0.49	302	9606.ENSP00000216225,9606.ENSP00000232424,9606.ENSP00000249749,9606.ENSP00000260408,9606.ENSP00000261531,9606.ENSP00000263754,9606.ENSP00000277541,9606.ENSP00000294785,9606.ENSP00000326804,9606.ENSP00000328169,9606.ENSP00000338272,9606.ENSP00000357348,9606.ENSP00000358815	RBX1,HES1,DLL4,ADAM10,SNW1,KAT2B,NOTCH1,NCSTN,CUL1,JAG2,HEY1,HEY2,NEURL1B
HSA-2894862	Constitutive Signaling by NOTCH1 HD+PEST Domain Mutants	13	58	0.49	302	9606.ENSP00000216225,9606.ENSP00000232424,9606.ENSP00000249749,9606.ENSP00000260408,9606.ENSP00000261531,9606.ENSP00000263754,9606.ENSP00000277541,9606.ENSP00000294785,9606.ENSP00000326804,9606.ENSP00000328169,9606.ENSP00000338272,9606.ENSP00000357348,9606.ENSP00000358815	RBX1,HES1,DLL4,ADAM10,SNW1,KAT2B,NOTCH1,NCSTN,CUL1,JAG2,HEY1,HEY2,NEURL1B
HSA-3214847	HATs acetylate histones	19	107	0.39	302	9606.ENSP00000247843,9606.ENSP00000263754,9606.ENSP00000296149,9606.ENSP00000318297,9606.ENSP00000328484,9606.ENSP00000333277,9606.ENSP00000354425,9606.ENSP00000358151,9606.ENSP00000358155,9606.ENSP00000367022,9606.ENSP00000369424,9606.ENSP00000373340,9606.ENSP00000380136,9606.ENSP00000394417,9606.ENSP00000415436,9606.ENSP00000439585,9606.ENSP00000477907,9606.ENSP00000482674,9606.ENSP00000483903	YEATS4,KAT2B,ELP6,RUVBL1,HIST1H2AJ,HIST2H3D,JADE2,HIST2H2BE,HIST2H2AA,HIST1H2AC,RBBP7,BRPF1,KAT6A,MORF4L2,KANSL2,ATXN7,HIST1H2BM,HIST1H2BB,HIST1H2BN
HSA-4086400	PCP/CE pathway	17	90	0.42	302	9606.ENSP00000157812,9606.ENSP00000215071,9606.ENSP00000216802,9606.ENSP00000262193,9606.ENSP00000262435,9606.ENSP00000263431,9606.ENSP00000264639,9606.ENSP00000270586,9606.ENSP00000290167,9606.ENSP00000327694,9606.ENSP00000345064,9606.ENSP00000349486,9606.ENSP00000364016,9606.ENSP00000396937,9606.ENSP00000408695,9606.ENSP00000414359,9606.ENSP00000483688	PSMC4,PSMD8,PSME2,PSMB1,SMURF2,PRKCG,PSMD3,PSMB6,WNT4,AP2A2,PRICKLE1,SCRIB,PSMB8,PSMD13,PRKCA,PSMA1,PSMB3
HSA-5250924	B-WICH complex positively regulates rRNA expression	13	59	0.48	302	9606.ENSP00000263754,9606.ENSP00000283131,9606.ENSP00000324806,9606.ENSP00000328484,9606.ENSP00000333277,9606.ENSP00000342889,9606.ENSP00000358151,9606.ENSP00000358155,9606.ENSP00000367022,9606.ENSP00000415536,9606.ENSP00000477907,9606.ENSP00000482674,9606.ENSP00000483903	KAT2B,SMARCA5,GSK3B,HIST1H2AJ,HIST2H3D,POLR2K,HIST2H2BE,HIST2H2AA,HIST1H2AC,POLR2H,HIST1H2BM,HIST1H2BB,HIST1H2BN
HSA-5610783	Degradation of GLI2 by the proteasome	13	58	0.49	302	9606.ENSP00000157812,9606.ENSP00000215071,9606.ENSP00000216225,9606.ENSP00000216802,9606.ENSP00000262193,9606.ENSP00000264639,9606.ENSP00000270586,9606.ENSP00000324806,9606.ENSP00000326804,9606.ENSP00000364016,9606.ENSP00000396937,9606.ENSP00000414359,9606.ENSP00000483688	PSMC4,PSMD8,RBX1,PSME2,PSMB1,PSMD3,PSMB6,GSK3B,CUL1,PSMB8,PSMD13,PSMA1,PSMB3
HSA-5610785	GLI3 is processed to GLI3R by the proteasome	13	58	0.49	302	9606.ENSP00000157812,9606.ENSP00000215071,9606.ENSP00000216225,9606.ENSP00000216802,9606.ENSP00000262193,9606.ENSP00000264639,9606.ENSP00000270586,9606.ENSP00000324806,9606.ENSP00000326804,9606.ENSP00000364016,9606.ENSP00000396937,9606.ENSP00000414359,9606.ENSP00000483688	PSMC4,PSMD8,RBX1,PSME2,PSMB1,PSMD3,PSMB6,GSK3B,CUL1,PSMB8,PSMD13,PSMA1,PSMB3
HSA-597592	Post-translational protein modification	134	1390	0.12	302	9606.ENSP00000005286,9606.ENSP00000157812,9606.ENSP00000209884,9606.ENSP00000215071,9606.ENSP00000216225,9606.ENSP00000216797,9606.ENSP00000216802,9606.ENSP00000218388,9606.ENSP00000220478,9606.ENSP00000221265,9606.ENSP00000229179,9606.ENSP00000233838,9606.ENSP00000237281,9606.ENSP00000244040,9606.ENSP00000254719,9606.ENSP00000258200,9606.ENSP00000259632,9606.ENSP00000260187,9606.ENSP00000260408,…	TMEM132A,PSMC4,KLHL20,PSMD8,RBX1,NFKBIA,PSME2,TIMP1,SCG3,PAF1,NUP107,GGCX,FBXO30,RAB22A,RPA1,FBXL8,DCTN3,USP2,ADAM10,RAB21,BTBD1,PSMB1,SMURF2,CHST8,KAT2B,STAM2,PSMD3,MGAT4A,COMMD4,IGFBP4,PSMB6,CNIH3,RAB5A,CCNA2,UHRF2,PIGF,OTULIN,NSMCE2,CTBP1,NUP35,SHISA5,DCAF13,KDM1B,TRAPPC2L,PCSK9,LMAN2,ING2,VCPIP1,NUP98,GCNT4,TNIP1,RUVBL1,RNF168,FAM20C,CSNK1D,MAT2B,CUL1,HIST1H2AJ,FOXK1,PUM2,TUBB4B,SP100,TBC1D20…
HSA-69002	DNA Replication Pre-Initiation	16	83	0.42	302	9606.ENSP00000157812,9606.ENSP00000215071,9606.ENSP00000216802,9606.ENSP00000254719,9606.ENSP00000262193,9606.ENSP00000264639,9606.ENSP00000265056,9606.ENSP00000270586,9606.ENSP00000301019,9606.ENSP00000307288,9606.ENSP00000363286,9606.ENSP00000364016,9606.ENSP00000393139,9606.ENSP00000396937,9606.ENSP00000414359,9606.ENSP00000483688	PSMC4,PSMD8,PSME2,RPA1,PSMB1,PSMD3,MCM2,PSMB6,CDT1,MCM7,POLE3,PSMB8,CDC7,PSMD13,PSMA1,PSMB3
HSA-69239	Synthesis of DNA	20	116	0.38	302	9606.ENSP00000157812,9606.ENSP00000215071,9606.ENSP00000216225,9606.ENSP00000216802,9606.ENSP00000254719,9606.ENSP00000262193,9606.ENSP00000264639,9606.ENSP00000265056,9606.ENSP00000270586,9606.ENSP00000274026,9606.ENSP00000301019,9606.ENSP00000307288,9606.ENSP00000326804,9606.ENSP00000348838,9606.ENSP00000363286,9606.ENSP00000364016,9606.ENSP00000396937,9606.ENSP00000406046,9606.ENSP00000414359,…	PSMC4,PSMD8,RBX1,PSME2,RPA1,PSMB1,PSMD3,MCM2,PSMB6,CCNA2,CDT1,MCM7,CUL1,UBE2C,POLE3,PSMB8,PSMD13,POLD1,PSMA1,PSMB3
HSA-69620	Cell Cycle Checkpoints	36	269	0.27	302	9606.ENSP00000157812,9606.ENSP00000215071,9606.ENSP00000216802,9606.ENSP00000229179,9606.ENSP00000254719,9606.ENSP00000262193,9606.ENSP00000264639,9606.ENSP00000265056,9606.ENSP00000270586,9606.ENSP00000274026,9606.ENSP00000288207,9606.ENSP00000300093,9606.ENSP00000302530,9606.ENSP00000307288,9606.ENSP00000316032,9606.ENSP00000320898,9606.ENSP00000325863,9606.ENSP00000348838,9606.ENSP00000356150,…	PSMC4,PSMD8,PSME2,NUP107,RPA1,PSMB1,PSMD3,MCM2,PSMB6,CCNA2,CCNB2,PLK1,BUB1,MCM7,NUP98,RNF168,MRE11A,UBE2C,MDM4,BUB3,HIST2H2BE,KIF2C,CDCA8,PSMB8,UIMC1,CDKN1A,CDC7,PSMD13,PSMA1,NUP37,HIST1H2BM,RHNO1,HIST1H2BB,PSMB3,HIST1H2BN,MIS12
HSA-73772	RNA Polymerase I Promoter Escape	13	59	0.48	302	9606.ENSP00000259895,9606.ENSP00000328484,9606.ENSP00000333277,9606.ENSP00000336687,9606.ENSP00000342889,9606.ENSP00000358151,9606.ENSP00000358155,9606.ENSP00000367022,9606.ENSP00000415536,9606.ENSP00000476100,9606.ENSP00000477907,9606.ENSP00000482674,9606.ENSP00000483903	GTF2H4,HIST1H2AJ,HIST2H3D,CBX3,POLR2K,HIST2H2BE,HIST2H2AA,HIST1H2AC,POLR2H,GTF2H5,HIST1H2BM,HIST1H2BB,HIST1H2BN
HSA-9675108	Nervous system development	64	572	0.19	302	9606.ENSP00000003100,9606.ENSP00000157812,9606.ENSP00000215071,9606.ENSP00000216225,9606.ENSP00000216802,9606.ENSP00000217244,9606.ENSP00000223023,9606.ENSP00000228825,9606.ENSP00000244007,9606.ENSP00000246792,9606.ENSP00000260408,9606.ENSP00000261023,9606.ENSP00000262193,9606.ENSP00000262942,9606.ENSP00000263726,9606.ENSP00000263967,9606.ENSP00000264039,9606.ENSP00000264638,9606.ENSP00000264639,…	CYP51A1,PSMC4,PSMD8,RBX1,PSME2,CSNK2A1,WASL,ARPC3,PLCG1,RRAS,ADAM10,ITGAV,PSMB1,ARPC1A,LHX4,PIK3CA,GPC1,CNTNAP1,PSMD3,COL5A3,PSMB6,UPF3B,NCSTN,RPL39L,ITGA2,NRTN,COL3A1,PLXND1,GSK3B,AP2A2,EFNA5,EPHB3,DPYSL4,TUBB4B,DOK4,UTRN,EFNA1,PLXNA3,L1CAM,MAGOH,HSP90AB1,LHX3,DNM1,EPHA10,SRC,PSMB8,CSNK2B,PRNP,COL2A1,SEMA5A,PPP3CB,EPHB1,DLG4,DSCAM,RELN,SCN1B,PSMD13,PRKCA,PSMA1,WWTR1,ROBO1,GFRA2,CACNB4,PSMB3
HSA-180585	Vif-mediated degradation of APOBEC3G	12	52	0.5	310	9606.ENSP00000157812,9606.ENSP00000215071,9606.ENSP00000216225,9606.ENSP00000216802,9606.ENSP00000262193,9606.ENSP00000264639,9606.ENSP00000270586,9606.ENSP00000364016,9606.ENSP00000376808,9606.ENSP00000396937,9606.ENSP00000414359,9606.ENSP00000483688	PSMC4,PSMD8,RBX1,PSME2,PSMB1,PSMD3,PSMB6,PSMB8,CUL5,PSMD13,PSMA1,PSMB3
HSA-2454202	Fc epsilon receptor (FCERI) signaling	21	129	0.35	310	9606.ENSP00000157812,9606.ENSP00000215071,9606.ENSP00000216797,9606.ENSP00000216802,9606.ENSP00000226574,9606.ENSP00000244007,9606.ENSP00000262193,9606.ENSP00000263967,9606.ENSP00000264639,9606.ENSP00000270586,9606.ENSP00000326804,9606.ENSP00000344220,9606.ENSP00000358335,9606.ENSP00000364016,9606.ENSP00000378306,9606.ENSP00000382423,9606.ENSP00000384273,9606.ENSP00000396937,9606.ENSP00000414359,…	PSMC4,PSMD8,NFKBIA,PSME2,NFKB1,PLCG1,PSMB1,PIK3CA,PSMD3,PSMB6,CUL1,PDPK1,MAP3K7,PSMB8,PPP3CB,MAP3K1,RELA,PSMD13,PSMA1,IKBKB,PSMB3
HSA-453279	Mitotic G1 phase and G1/S transition	23	147	0.33	310	9606.ENSP00000157812,9606.ENSP00000215071,9606.ENSP00000216802,9606.ENSP00000254719,9606.ENSP00000256925,9606.ENSP00000262193,9606.ENSP00000264639,9606.ENSP00000265056,9606.ENSP00000270586,9606.ENSP00000274026,9606.ENSP00000301019,9606.ENSP00000307288,9606.ENSP00000326804,9606.ENSP00000362592,9606.ENSP00000362680,9606.ENSP00000363286,9606.ENSP00000364016,9606.ENSP00000384849,9606.ENSP00000393139,…	PSMC4,PSMD8,PSME2,RPA1,CABLES1,PSMB1,PSMD3,MCM2,PSMB6,CCNA2,CDT1,MCM7,CUL1,RBBP4,SRC,POLE3,PSMB8,CDKN1A,CDC7,PSMD13,PSMA1,CDKN2A,PSMB3
HSA-4641257	Degradation of AXIN	12	53	0.49	310	9606.ENSP00000157812,9606.ENSP00000215071,9606.ENSP00000216802,9606.ENSP00000262193,9606.ENSP00000262435,9606.ENSP00000264639,9606.ENSP00000270586,9606.ENSP00000360689,9606.ENSP00000364016,9606.ENSP00000396937,9606.ENSP00000414359,9606.ENSP00000483688	PSMC4,PSMD8,PSME2,PSMB1,SMURF2,PSMD3,PSMB6,TNKS2,PSMB8,PSMD13,PSMA1,PSMB3
HSA-5250941	Negative epigenetic regulation of rRNA expression	15	77	0.43	310	9606.ENSP00000212015,9606.ENSP00000259895,9606.ENSP00000283131,9606.ENSP00000328484,9606.ENSP00000333277,9606.ENSP00000342889,9606.ENSP00000358151,9606.ENSP00000358155,9606.ENSP00000367022,9606.ENSP00000415536,9606.ENSP00000443988,9606.ENSP00000476100,9606.ENSP00000477907,9606.ENSP00000482674,9606.ENSP00000483903	SIRT1,GTF2H4,SMARCA5,HIST1H2AJ,HIST2H3D,POLR2K,HIST2H2BE,HIST2H2AA,HIST1H2AC,POLR2H,SUDS3,GTF2H5,HIST1H2BM,HIST1H2BB,HIST1H2BN
HSA-5610787	Hedgehog off state	19	110	0.38	310	9606.ENSP00000157812,9606.ENSP00000215071,9606.ENSP00000216225,9606.ENSP00000216802,9606.ENSP00000243344,9606.ENSP00000262193,9606.ENSP00000264538,9606.ENSP00000264639,9606.ENSP00000270586,9606.ENSP00000296266,9606.ENSP00000324806,9606.ENSP00000326804,9606.ENSP00000341289,9606.ENSP00000364016,9606.ENSP00000369257,9606.ENSP00000380321,9606.ENSP00000396937,9606.ENSP00000414359,9606.ENSP00000483688	PSMC4,PSMD8,RBX1,PSME2,TTC21B,PSMB1,IFT57,PSMD3,PSMB6,IFT122,GSK3B,CUL1,TUBB4B,PSMB8,RPGRIP1L,TULP3,PSMD13,PSMA1,PSMB3
HSA-5663202	Diseases of signal transduction by growth factor receptors and second messengers	47	392	0.22	310	9606.ENSP00000157812,9606.ENSP00000215071,9606.ENSP00000216225,9606.ENSP00000216802,9606.ENSP00000232424,9606.ENSP00000244007,9606.ENSP00000249749,9606.ENSP00000260408,9606.ENSP00000261313,9606.ENSP00000261349,9606.ENSP00000261531,9606.ENSP00000261799,9606.ENSP00000262193,9606.ENSP00000263754,9606.ENSP00000263967,9606.ENSP00000264639,9606.ENSP00000265174,9606.ENSP00000270586,9606.ENSP00000277541,…	PSMC4,PSMD8,RBX1,PSME2,HES1,PLCG1,DLL4,ADAM10,PEBP1,LRP6,SNW1,PDGFRB,PSMB1,KAT2B,PIK3CA,PSMD3,PAPSS1,PSMB6,NOTCH1,CTBP1,POLR2J,NCSTN,SHH,GSK3B,CUL1,JAG2,HEY1,FAM114A2,POLR2K,PDPK1,CTNNB1,PDGFA,VCP,HEY2,NEURL1B,TNKS2,PTEN,SRC,PSMB8,KSR1,CDKN1A,PSMD13,PSMA1,POLR2H,ERBB2IP,FGF1,PSMB3
HSA-606279	Deposition of new CENPA-containing nucleosomes at the centromere	12	52	0.5	310	9606.ENSP00000283131,9606.ENSP00000290130,9606.ENSP00000318297,9606.ENSP00000328484,9606.ENSP00000358151,9606.ENSP00000358155,9606.ENSP00000362592,9606.ENSP00000367022,9606.ENSP00000369424,9606.ENSP00000477907,9606.ENSP00000482674,9606.ENSP00000483903	SMARCA5,MIS18A,RUVBL1,HIST1H2AJ,HIST2H2BE,HIST2H2AA,RBBP4,HIST1H2AC,RBBP7,HIST1H2BM,HIST1H2BB,HIST1H2BN
HSA-6807070	PTEN Regulation	22	137	0.34	310	9606.ENSP00000157812,9606.ENSP00000215071,9606.ENSP00000216802,9606.ENSP00000217244,9606.ENSP00000219548,9606.ENSP00000262193,9606.ENSP00000264639,9606.ENSP00000270586,9606.ENSP00000356480,9606.ENSP00000357644,9606.ENSP00000360689,9606.ENSP00000361021,9606.ENSP00000362592,9606.ENSP00000363787,9606.ENSP00000364016,9606.ENSP00000365042,9606.ENSP00000369424,9606.ENSP00000369899,9606.ENSP00000384490,…	PSMC4,PSMD8,PSME2,CSNK2A1,STUB1,PSMB1,PSMD3,PSMB6,RNF2,GATAD2B,TNKS2,PTEN,RBBP4,RING1,PSMB8,CSNK2B,RBBP7,RRAGA,CBX6,PSMD13,PSMA1,PSMB3
HSA-69206	G1/S Transition	21	129	0.35	310	9606.ENSP00000157812,9606.ENSP00000215071,9606.ENSP00000216802,9606.ENSP00000254719,9606.ENSP00000256925,9606.ENSP00000262193,9606.ENSP00000264639,9606.ENSP00000265056,9606.ENSP00000270586,9606.ENSP00000274026,9606.ENSP00000301019,9606.ENSP00000307288,9606.ENSP00000326804,9606.ENSP00000362592,9606.ENSP00000363286,9606.ENSP00000364016,9606.ENSP00000384849,9606.ENSP00000393139,9606.ENSP00000396937,…	PSMC4,PSMD8,PSME2,RPA1,CABLES1,PSMB1,PSMD3,MCM2,PSMB6,CCNA2,CDT1,MCM7,CUL1,RBBP4,POLE3,PSMB8,CDKN1A,CDC7,PSMD13,PSMA1,PSMB3
HSA-8854050	FBXL7 down-regulates AURKA during mitotic entry and in early mitosis	12	53	0.49	310	9606.ENSP00000157812,9606.ENSP00000215071,9606.ENSP00000216225,9606.ENSP00000216802,9606.ENSP00000262193,9606.ENSP00000264639,9606.ENSP00000270586,9606.ENSP00000326804,9606.ENSP00000364016,9606.ENSP00000396937,9606.ENSP00000414359,9606.ENSP00000483688	PSMC4,PSMD8,RBX1,PSME2,PSMB1,PSMD3,PSMB6,CUL1,PSMB8,PSMD13,PSMA1,PSMB3
HSA-8878171	Transcriptional regulation by RUNX1	29	204	0.29	310	9606.ENSP00000157812,9606.ENSP00000215071,9606.ENSP00000216802,9606.ENSP00000217244,9606.ENSP00000254301,9606.ENSP00000262193,9606.ENSP00000263121,9606.ENSP00000263754,9606.ENSP00000264639,9606.ENSP00000270586,9606.ENSP00000271651,9606.ENSP00000328484,9606.ENSP00000333277,9606.ENSP00000347379,9606.ENSP00000356480,9606.ENSP00000358151,9606.ENSP00000358155,9606.ENSP00000362680,9606.ENSP00000363787,…	PSMC4,PSMD8,PSME2,CSNK2A1,LGALS3,PSMB1,SMARCB1,KAT2B,PSMD3,PSMB6,CTSK,HIST1H2AJ,HIST2H3D,OCLN,RNF2,HIST2H2BE,HIST2H2AA,SRC,RING1,PSMB8,CSNK2B,HIST1H2AC,CBX6,PSMD13,PSMA1,HIST1H2BM,HIST1H2BB,PSMB3,HIST1H2BN
HSA-8941858	Regulation of RUNX3 expression and activity	12	52	0.5	310	9606.ENSP00000157812,9606.ENSP00000215071,9606.ENSP00000216802,9606.ENSP00000262193,9606.ENSP00000262435,9606.ENSP00000264639,9606.ENSP00000270586,9606.ENSP00000362680,9606.ENSP00000364016,9606.ENSP00000396937,9606.ENSP00000414359,9606.ENSP00000483688	PSMC4,PSMD8,PSME2,PSMB1,SMURF2,PSMD3,PSMB6,SRC,PSMB8,PSMD13,PSMA1,PSMB3
HSA-9018519	Estrogen-dependent gene expression	20	119	0.36	310	9606.ENSP00000261900,9606.ENSP00000263754,9606.ENSP00000292614,9606.ENSP00000328484,9606.ENSP00000329357,9606.ENSP00000333277,9606.ENSP00000342889,9606.ENSP00000354720,9606.ENSP00000358151,9606.ENSP00000358155,9606.ENSP00000360609,9606.ENSP00000367022,9606.ENSP00000372689,9606.ENSP00000383063,9606.ENSP00000401764,9606.ENSP00000415536,9606.ENSP00000477907,9606.ENSP00000482674,9606.ENSP00000483667,…	CCNT1,KAT2B,POLR2J,HIST1H2AJ,SP1,HIST2H3D,POLR2K,SMC3,HIST2H2BE,HIST2H2AA,HSP90AB1,HIST1H2AC,STAG1,NRIP1,CITED1,POLR2H,HIST1H2BM,HIST1H2BB,CHD1,HIST1H2BN
HSA-9604323	Negative regulation of NOTCH4 signaling	12	52	0.5	310	9606.ENSP00000157812,9606.ENSP00000215071,9606.ENSP00000216225,9606.ENSP00000216802,9606.ENSP00000262193,9606.ENSP00000264639,9606.ENSP00000270586,9606.ENSP00000326804,9606.ENSP00000364016,9606.ENSP00000396937,9606.ENSP00000414359,9606.ENSP00000483688	PSMC4,PSMD8,RBX1,PSME2,PSMB1,PSMD3,PSMB6,CUL1,PSMB8,PSMD13,PSMA1,PSMB3
HSA-422475	Axon guidance	61	547	0.19	315	9606.ENSP00000157812,9606.ENSP00000215071,9606.ENSP00000216225,9606.ENSP00000216802,9606.ENSP00000217244,9606.ENSP00000223023,9606.ENSP00000228825,9606.ENSP00000244007,9606.ENSP00000246792,9606.ENSP00000260408,9606.ENSP00000261023,9606.ENSP00000262193,9606.ENSP00000262942,9606.ENSP00000263726,9606.ENSP00000263967,9606.ENSP00000264039,9606.ENSP00000264638,9606.ENSP00000264639,9606.ENSP00000264828,…	PSMC4,PSMD8,RBX1,PSME2,CSNK2A1,WASL,ARPC3,PLCG1,RRAS,ADAM10,ITGAV,PSMB1,ARPC1A,LHX4,PIK3CA,GPC1,CNTNAP1,PSMD3,COL5A3,PSMB6,UPF3B,NCSTN,RPL39L,ITGA2,NRTN,COL3A1,PLXND1,GSK3B,AP2A2,EFNA5,EPHB3,DPYSL4,TUBB4B,DOK4,EFNA1,PLXNA3,L1CAM,MAGOH,HSP90AB1,LHX3,DNM1,EPHA10,SRC,PSMB8,CSNK2B,PRNP,COL2A1,SEMA5A,PPP3CB,EPHB1,DLG4,DSCAM,RELN,SCN1B,PSMD13,PRKCA,PSMA1,ROBO1,GFRA2,CACNB4,PSMB3
HSA-69481	G2/M Checkpoints	23	149	0.33	315	9606.ENSP00000157812,9606.ENSP00000215071,9606.ENSP00000216802,9606.ENSP00000254719,9606.ENSP00000262193,9606.ENSP00000264639,9606.ENSP00000265056,9606.ENSP00000270586,9606.ENSP00000288207,9606.ENSP00000307288,9606.ENSP00000320898,9606.ENSP00000325863,9606.ENSP00000358151,9606.ENSP00000364016,9606.ENSP00000366434,9606.ENSP00000393139,9606.ENSP00000396937,9606.ENSP00000414359,9606.ENSP00000477907,…	PSMC4,PSMD8,PSME2,RPA1,PSMB1,PSMD3,MCM2,PSMB6,CCNB2,MCM7,RNF168,MRE11A,HIST2H2BE,PSMB8,UIMC1,CDC7,PSMD13,PSMA1,HIST1H2BM,RHNO1,HIST1H2BB,PSMB3,HIST1H2BN
HSA-176408	Regulation of APC/C activators between G1/S and early anaphase	15	78	0.42	321	9606.ENSP00000157812,9606.ENSP00000215071,9606.ENSP00000216802,9606.ENSP00000262193,9606.ENSP00000264639,9606.ENSP00000270586,9606.ENSP00000274026,9606.ENSP00000300093,9606.ENSP00000326804,9606.ENSP00000348838,9606.ENSP00000357858,9606.ENSP00000364016,9606.ENSP00000396937,9606.ENSP00000414359,9606.ENSP00000483688	PSMC4,PSMD8,PSME2,PSMB1,PSMD3,PSMB6,CCNA2,PLK1,CUL1,UBE2C,BUB3,PSMB8,PSMD13,PSMA1,PSMB3
HSA-5362768	Hh mutants are degraded by ERAD	12	54	0.49	325	9606.ENSP00000157812,9606.ENSP00000215071,9606.ENSP00000216802,9606.ENSP00000262193,9606.ENSP00000264639,9606.ENSP00000270586,9606.ENSP00000297261,9606.ENSP00000351777,9606.ENSP00000364016,9606.ENSP00000396937,9606.ENSP00000414359,9606.ENSP00000483688	PSMC4,PSMD8,PSME2,PSMB1,PSMD3,PSMB6,SHH,VCP,PSMB8,PSMD13,PSMA1,PSMB3
HSA-4608870	Asymmetric localization of PCP proteins	13	62	0.46	327	9606.ENSP00000157812,9606.ENSP00000215071,9606.ENSP00000216802,9606.ENSP00000262193,9606.ENSP00000262435,9606.ENSP00000264639,9606.ENSP00000270586,9606.ENSP00000345064,9606.ENSP00000349486,9606.ENSP00000364016,9606.ENSP00000396937,9606.ENSP00000414359,9606.ENSP00000483688	PSMC4,PSMD8,PSME2,PSMB1,SMURF2,PSMD3,PSMB6,PRICKLE1,SCRIB,PSMB8,PSMD13,PSMA1,PSMB3
HSA-8939211	ESR-mediated signaling	27	189	0.29	338	9606.ENSP00000248553,9606.ENSP00000261900,9606.ENSP00000263754,9606.ENSP00000263967,9606.ENSP00000292614,9606.ENSP00000328484,9606.ENSP00000329357,9606.ENSP00000333277,9606.ENSP00000342889,9606.ENSP00000344220,9606.ENSP00000354720,9606.ENSP00000358151,9606.ENSP00000358155,9606.ENSP00000360609,9606.ENSP00000362680,9606.ENSP00000363411,9606.ENSP00000367022,9606.ENSP00000370303,9606.ENSP00000372689,…	HSPB1,CCNT1,KAT2B,PIK3CA,POLR2J,HIST1H2AJ,SP1,HIST2H3D,POLR2K,PDPK1,SMC3,HIST2H2BE,HIST2H2AA,HSP90AB1,SRC,GNG10,HIST1H2AC,ZDHHC21,STAG1,GNG4,NRIP1,CITED1,POLR2H,HIST1H2BM,HIST1H2BB,CHD1,HIST1H2BN
HSA-179419	APC:Cdc20 mediated degradation of cell cycle proteins prior to satisfation of the cell cycle checkpoint	14	71	0.43	357	9606.ENSP00000157812,9606.ENSP00000215071,9606.ENSP00000216802,9606.ENSP00000262193,9606.ENSP00000264639,9606.ENSP00000270586,9606.ENSP00000274026,9606.ENSP00000348838,9606.ENSP00000355966,9606.ENSP00000357858,9606.ENSP00000364016,9606.ENSP00000396937,9606.ENSP00000414359,9606.ENSP00000483688	PSMC4,PSMD8,PSME2,PSMB1,PSMD3,PSMB6,CCNA2,UBE2C,NEK2,BUB3,PSMB8,PSMD13,PSMA1,PSMB3
HSA-69563	p53-Dependent G1 DNA Damage Response	13	63	0.45	360	9606.ENSP00000157812,9606.ENSP00000215071,9606.ENSP00000216802,9606.ENSP00000262193,9606.ENSP00000264639,9606.ENSP00000270586,9606.ENSP00000274026,9606.ENSP00000356150,9606.ENSP00000364016,9606.ENSP00000384849,9606.ENSP00000396937,9606.ENSP00000414359,9606.ENSP00000483688	PSMC4,PSMD8,PSME2,PSMB1,PSMD3,PSMB6,CCNA2,MDM4,PSMB8,CDKN1A,PSMD13,PSMA1,PSMB3
HSA-1236975	Antigen processing-Cross presentation	17	97	0.38	363	9606.ENSP00000157812,9606.ENSP00000215071,9606.ENSP00000216802,9606.ENSP00000223641,9606.ENSP00000261023,9606.ENSP00000261623,9606.ENSP00000262193,9606.ENSP00000264639,9606.ENSP00000270586,9606.ENSP00000317714,9606.ENSP00000357981,9606.ENSP00000364016,9606.ENSP00000396937,9606.ENSP00000404833,9606.ENSP00000414359,9606.ENSP00000430684,9606.ENSP00000483688	PSMC4,PSMD8,PSME2,SEC61B,ITGAV,CYBA,PSMB1,PSMD3,PSMB6,STX4,CTSS,PSMB8,PSMD13,TAPBP,PSMA1,IKBKB,PSMB3
HSA-9013695	NOTCH4 Intracellular Domain Regulates Transcription	7	20	0.68	363	9606.ENSP00000232424,9606.ENSP00000261531,9606.ENSP00000263754,9606.ENSP00000277541,9606.ENSP00000338272,9606.ENSP00000357348,9606.ENSP00000402373	HES1,SNW1,KAT2B,NOTCH1,HEY1,HEY2,ACTA2
HSA-2262752	Cellular responses to stress	60	544	0.18	387	9606.ENSP00000157812,9606.ENSP00000212015,9606.ENSP00000215071,9606.ENSP00000216225,9606.ENSP00000216802,9606.ENSP00000226574,9606.ENSP00000229179,9606.ENSP00000244534,9606.ENSP00000254719,9606.ENSP00000259632,9606.ENSP00000261623,9606.ENSP00000262193,9606.ENSP00000263791,9606.ENSP00000264433,9606.ENSP00000264639,9606.ENSP00000265462,9606.ENSP00000270586,9606.ENSP00000274026,9606.ENSP00000295119,…	PSMC4,SIRT1,PSMD8,RBX1,PSME2,NFKB1,NUP107,HIST1H1D,RPA1,DCTN3,CYBA,PSMB1,EIF2AK4,FNIP2,PSMD3,PRDX5,PSMB6,CCNA2,NUP35,RPL39L,HSPA9,CCAR2,NUP98,GSK3B,MRE11A,HIST1H2AJ,SP1,HIST2H3D,TUBB4B,UBE2C,VCP,MDM4,RNF2,HIST2H2BE,HIST2H2AA,HSP90AB1,RBBP4,ATP6V1G1,RING1,PSMB8,ID1,HIST1H2AC,RBBP7,RRAGA,ATP6V1C1,RELA,CBX6,CDKN1A,PSMD13,CHAC1,PSMA1,CDKN2A,ATP6V0E1,CRYAB,CITED2,NUP37,HIST1H2BM,HIST1H2BB,PSMB3,HIST1H…
HSA-3000170	Syndecan interactions	8	27	0.61	402	9606.ENSP00000200181,9606.ENSP00000261023,9606.ENSP00000264828,9606.ENSP00000296585,9606.ENSP00000304408,9606.ENSP00000344468,9606.ENSP00000370542,9606.ENSP00000408695	ITGB4,ITGAV,COL5A3,ITGA2,COL3A1,SDC3,SDC1,PRKCA
HSA-69202	Cyclin E associated events during G1/S transition	15	81	0.41	402	9606.ENSP00000157812,9606.ENSP00000215071,9606.ENSP00000216802,9606.ENSP00000256925,9606.ENSP00000262193,9606.ENSP00000264639,9606.ENSP00000270586,9606.ENSP00000274026,9606.ENSP00000326804,9606.ENSP00000362592,9606.ENSP00000364016,9606.ENSP00000384849,9606.ENSP00000396937,9606.ENSP00000414359,9606.ENSP00000483688	PSMC4,PSMD8,PSME2,CABLES1,PSMB1,PSMD3,PSMB6,CCNA2,CUL1,RBBP4,PSMB8,CDKN1A,PSMD13,PSMA1,PSMB3
HSA-9609646	HCMV Infection	20	126	0.34	410	9606.ENSP00000226574,9606.ENSP00000229179,9606.ENSP00000295119,9606.ENSP00000316032,9606.ENSP00000318629,9606.ENSP00000328484,9606.ENSP00000333277,9606.ENSP00000341289,9606.ENSP00000358151,9606.ENSP00000358155,9606.ENSP00000362592,9606.ENSP00000363668,9606.ENSP00000365439,9606.ENSP00000367022,9606.ENSP00000369424,9606.ENSP00000386165,9606.ENSP00000448054,9606.ENSP00000477907,9606.ENSP00000482674,…	NFKB1,NUP107,NUP35,NUP98,VPS37A,HIST1H2AJ,HIST2H3D,TUBB4B,HIST2H2BE,HIST2H2AA,RBBP4,DAXX,HNRNPK,HIST1H2AC,RBBP7,CEBPD,NUP37,HIST1H2BM,HIST1H2BB,HIST1H2BN
HSA-2559583	Cellular Senescence	24	164	0.3	411	9606.ENSP00000226574,9606.ENSP00000244534,9606.ENSP00000274026,9606.ENSP00000325863,9606.ENSP00000328484,9606.ENSP00000329357,9606.ENSP00000333277,9606.ENSP00000348838,9606.ENSP00000356150,9606.ENSP00000356480,9606.ENSP00000358151,9606.ENSP00000358155,9606.ENSP00000362592,9606.ENSP00000363787,9606.ENSP00000365280,9606.ENSP00000367022,9606.ENSP00000369424,9606.ENSP00000384273,9606.ENSP00000384490,…	NFKB1,HIST1H1D,CCNA2,MRE11A,HIST1H2AJ,SP1,HIST2H3D,UBE2C,MDM4,RNF2,HIST2H2BE,HIST2H2AA,RBBP4,RING1,ID1,HIST1H2AC,RBBP7,RELA,CBX6,CDKN1A,CDKN2A,HIST1H2BM,HIST1H2BB,HIST1H2BN
HSA-350562	Regulation of ornithine decarboxylase (ODC)	11	49	0.49	416	9606.ENSP00000157812,9606.ENSP00000215071,9606.ENSP00000216802,9606.ENSP00000262193,9606.ENSP00000264639,9606.ENSP00000270586,9606.ENSP00000337180,9606.ENSP00000364016,9606.ENSP00000396937,9606.ENSP00000414359,9606.ENSP00000483688	PSMC4,PSMD8,PSME2,PSMB1,PSMD3,PSMB6,AZIN1,PSMB8,PSMD13,PSMA1,PSMB3
HSA-351202	Metabolism of polyamines	12	57	0.46	417	9606.ENSP00000157812,9606.ENSP00000215071,9606.ENSP00000216802,9606.ENSP00000262193,9606.ENSP00000264639,9606.ENSP00000270586,9606.ENSP00000278060,9606.ENSP00000337180,9606.ENSP00000364016,9606.ENSP00000396937,9606.ENSP00000414359,9606.ENSP00000483688	PSMC4,PSMD8,PSME2,PSMB1,PSMD3,PSMB6,PAOX,AZIN1,PSMB8,PSMD13,PSMA1,PSMB3
HSA-446652	Interleukin-1 family signaling	21	136	0.33	417	9606.ENSP00000157812,9606.ENSP00000215071,9606.ENSP00000216225,9606.ENSP00000216797,9606.ENSP00000216802,9606.ENSP00000226574,9606.ENSP00000262193,9606.ENSP00000263056,9606.ENSP00000264639,9606.ENSP00000270586,9606.ENSP00000326804,9606.ENSP00000358335,9606.ENSP00000364016,9606.ENSP00000368278,9606.ENSP00000384273,9606.ENSP00000386380,9606.ENSP00000390651,9606.ENSP00000396937,9606.ENSP00000414359,…	PSMC4,PSMD8,RBX1,NFKBIA,PSME2,NFKB1,PSMB1,MAP3K8,PSMD3,PSMB6,CUL1,MAP3K7,PSMB8,IL1RAPL1,RELA,IL1R1,IRAK4,PSMD13,PSMA1,IKBKB,PSMB3
HSA-9006931	Signaling by Nuclear Receptors	34	265	0.25	417	9606.ENSP00000248553,9606.ENSP00000261900,9606.ENSP00000263754,9606.ENSP00000263967,9606.ENSP00000265641,9606.ENSP00000280346,9606.ENSP00000292614,9606.ENSP00000297792,9606.ENSP00000328484,9606.ENSP00000329357,9606.ENSP00000333277,9606.ENSP00000342889,9606.ENSP00000344220,9606.ENSP00000354720,9606.ENSP00000358151,9606.ENSP00000358155,9606.ENSP00000360609,9606.ENSP00000362680,9606.ENSP00000363411,…	HSPB1,CCNT1,KAT2B,PIK3CA,CPT1A,DLAT,POLR2J,KDM1B,HIST1H2AJ,SP1,HIST2H3D,POLR2K,PDPK1,SMC3,HIST2H2BE,HIST2H2AA,HSP90AB1,SRC,GNG10,ABCA1,HIST1H2AC,ZDHHC21,STAG1,GNG4,NRIP1,RARG,RDH13,CITED1,POLR2H,HIST1H2BM,HIST1H2BB,CRABP2,CHD1,HIST1H2BN
HSA-9610379	HCMV Late Events	15	82	0.4	417	9606.ENSP00000229179,9606.ENSP00000295119,9606.ENSP00000316032,9606.ENSP00000318629,9606.ENSP00000328484,9606.ENSP00000333277,9606.ENSP00000358151,9606.ENSP00000358155,9606.ENSP00000365439,9606.ENSP00000367022,9606.ENSP00000386165,9606.ENSP00000448054,9606.ENSP00000477907,9606.ENSP00000482674,9606.ENSP00000483903	NUP107,NUP35,NUP98,VPS37A,HIST1H2AJ,HIST2H3D,HIST2H2BE,HIST2H2AA,HNRNPK,HIST1H2AC,CEBPD,NUP37,HIST1H2BM,HIST1H2BB,HIST1H2BN
HSA-1643685	Disease	144	1548	0.11	425	9606.ENSP00000157812,9606.ENSP00000215071,9606.ENSP00000216225,9606.ENSP00000216297,9606.ENSP00000216797,9606.ENSP00000216802,9606.ENSP00000223023,9606.ENSP00000226574,9606.ENSP00000228825,9606.ENSP00000229179,9606.ENSP00000232424,9606.ENSP00000233838,9606.ENSP00000244007,9606.ENSP00000249749,9606.ENSP00000254661,9606.ENSP00000259895,9606.ENSP00000260408,9606.ENSP00000261313,9606.ENSP00000261349,…	PSMC4,PSMD8,RBX1,SUPT16H,NFKBIA,PSME2,WASL,NFKB1,ARPC3,NUP107,HES1,GGCX,PLCG1,DLL4,RAMP1,GTF2H4,ADAM10,PEBP1,LRP6,SNW1,CYBA,PDGFRB,SLC24A1,CCNT1,PSMB1,ARPC1A,KAT2B,STAM2,PIK3CA,GPC1,PSMD3,MGAT4A,MSH3,PAPSS1,FXYD7,PSMB6,RAB5A,SIGMAR1,NOTCH1,SSRP1,SLC25A4,KPNB1,CTBP1,POLR2J,NCSTN,NUP35,ABI2,RPL39L,SHH,VAMP2,NUP98,VPS37A,GSK3B,CUL1,AP2A2,JAG2,HIST1H2AJ,HIST2H3D,HEY1,MAOA,TUBB4B,SLC24A5,FAM114A2,POLR…
HSA-1980143	Signaling by NOTCH1	14	74	0.42	425	9606.ENSP00000216225,9606.ENSP00000232424,9606.ENSP00000249749,9606.ENSP00000260408,9606.ENSP00000261531,9606.ENSP00000263754,9606.ENSP00000277541,9606.ENSP00000294785,9606.ENSP00000326804,9606.ENSP00000328169,9606.ENSP00000338272,9606.ENSP00000357348,9606.ENSP00000358815,9606.ENSP00000383295	RBX1,HES1,DLL4,ADAM10,SNW1,KAT2B,NOTCH1,NCSTN,CUL1,JAG2,HEY1,HEY2,NEURL1B,NBEA
HSA-427413	NoRC negatively regulates rRNA expression	14	74	0.42	425	9606.ENSP00000259895,9606.ENSP00000283131,9606.ENSP00000328484,9606.ENSP00000333277,9606.ENSP00000342889,9606.ENSP00000358151,9606.ENSP00000358155,9606.ENSP00000367022,9606.ENSP00000415536,9606.ENSP00000443988,9606.ENSP00000476100,9606.ENSP00000477907,9606.ENSP00000482674,9606.ENSP00000483903	GTF2H4,SMARCA5,HIST1H2AJ,HIST2H3D,POLR2K,HIST2H2BE,HIST2H2AA,HIST1H2AC,POLR2H,SUDS3,GTF2H5,HIST1H2BM,HIST1H2BB,HIST1H2BN
HSA-3108232	SUMO E3 ligases SUMOylate target proteins	24	166	0.3	430	9606.ENSP00000216797,9606.ENSP00000229179,9606.ENSP00000254719,9606.ENSP00000276893,9606.ENSP00000287437,9606.ENSP00000290921,9606.ENSP00000295119,9606.ENSP00000307183,9606.ENSP00000316032,9606.ENSP00000320898,9606.ENSP00000343023,9606.ENSP00000354720,9606.ENSP00000356480,9606.ENSP00000358019,9606.ENSP00000362146,9606.ENSP00000363668,9606.ENSP00000363787,9606.ENSP00000365439,9606.ENSP00000372689,…	NFKBIA,NUP107,RPA1,UHRF2,NSMCE2,CTBP1,NUP35,ING2,NUP98,RNF168,SP100,SMC3,RNF2,NSMCE4A,CDCA8,DAXX,RING1,HNRNPK,STAG1,NRIP1,RELA,TOP2B,XRCC4,NUP37
HSA-5607761	Dectin-1 mediated noncanonical NF-kB signaling	12	58	0.45	430	9606.ENSP00000157812,9606.ENSP00000215071,9606.ENSP00000216802,9606.ENSP00000262193,9606.ENSP00000264639,9606.ENSP00000270586,9606.ENSP00000326804,9606.ENSP00000364016,9606.ENSP00000384273,9606.ENSP00000396937,9606.ENSP00000414359,9606.ENSP00000483688	PSMC4,PSMD8,PSME2,PSMB1,PSMD3,PSMB6,CUL1,PSMB8,RELA,PSMD13,PSMA1,PSMB3
HSA-5610780	Degradation of GLI1 by the proteasome	12	58	0.45	430	9606.ENSP00000157812,9606.ENSP00000215071,9606.ENSP00000216225,9606.ENSP00000216802,9606.ENSP00000262193,9606.ENSP00000264639,9606.ENSP00000270586,9606.ENSP00000326804,9606.ENSP00000364016,9606.ENSP00000396937,9606.ENSP00000414359,9606.ENSP00000483688	PSMC4,PSMD8,RBX1,PSME2,PSMB1,PSMD3,PSMB6,CUL1,PSMB8,PSMD13,PSMA1,PSMB3
HSA-5632684	Hedgehog on state	15	83	0.4	430	9606.ENSP00000157812,9606.ENSP00000215071,9606.ENSP00000216225,9606.ENSP00000216802,9606.ENSP00000262193,9606.ENSP00000262435,9606.ENSP00000264639,9606.ENSP00000268699,9606.ENSP00000270586,9606.ENSP00000297261,9606.ENSP00000364016,9606.ENSP00000396937,9606.ENSP00000400312,9606.ENSP00000414359,9606.ENSP00000483688	PSMC4,PSMD8,RBX1,PSME2,PSMB1,SMURF2,PSMD3,GAS8,PSMB6,SHH,PSMB8,PSMD13,ULK3,PSMA1,PSMB3
HSA-68867	Assembly of the pre-replicative complex	13	66	0.43	430	9606.ENSP00000157812,9606.ENSP00000215071,9606.ENSP00000216802,9606.ENSP00000262193,9606.ENSP00000264639,9606.ENSP00000265056,9606.ENSP00000270586,9606.ENSP00000301019,9606.ENSP00000307288,9606.ENSP00000364016,9606.ENSP00000396937,9606.ENSP00000414359,9606.ENSP00000483688	PSMC4,PSMD8,PSME2,PSMB1,PSMD3,MCM2,PSMB6,CDT1,MCM7,PSMB8,PSMD13,PSMA1,PSMB3
HSA-69656	Cyclin A:Cdk2-associated events at S phase entry	15	83	0.4	430	9606.ENSP00000157812,9606.ENSP00000215071,9606.ENSP00000216802,9606.ENSP00000256925,9606.ENSP00000262193,9606.ENSP00000264639,9606.ENSP00000270586,9606.ENSP00000274026,9606.ENSP00000326804,9606.ENSP00000362592,9606.ENSP00000364016,9606.ENSP00000384849,9606.ENSP00000396937,9606.ENSP00000414359,9606.ENSP00000483688	PSMC4,PSMD8,PSME2,CABLES1,PSMB1,PSMD3,PSMB6,CCNA2,CUL1,RBBP4,PSMB8,CDKN1A,PSMD13,PSMA1,PSMB3
HSA-75815	Ubiquitin-dependent degradation of Cyclin D	11	50	0.48	430	9606.ENSP00000157812,9606.ENSP00000215071,9606.ENSP00000216802,9606.ENSP00000262193,9606.ENSP00000264639,9606.ENSP00000270586,9606.ENSP00000324806,9606.ENSP00000364016,9606.ENSP00000396937,9606.ENSP00000414359,9606.ENSP00000483688	PSMC4,PSMD8,PSME2,PSMB1,PSMD3,PSMB6,GSK3B,PSMB8,PSMD13,PSMA1,PSMB3
HSA-3108214	SUMOylation of DNA damage response and repair proteins	14	75	0.41	438	9606.ENSP00000229179,9606.ENSP00000254719,9606.ENSP00000287437,9606.ENSP00000295119,9606.ENSP00000316032,9606.ENSP00000320898,9606.ENSP00000343023,9606.ENSP00000354720,9606.ENSP00000356480,9606.ENSP00000358019,9606.ENSP00000363787,9606.ENSP00000372689,9606.ENSP00000421491,9606.ENSP00000448054	NUP107,RPA1,NSMCE2,NUP35,NUP98,RNF168,SP100,SMC3,RNF2,NSMCE4A,RING1,STAG1,XRCC4,NUP37
HSA-9609690	HCMV Early Events	17	102	0.36	465	9606.ENSP00000226574,9606.ENSP00000229179,9606.ENSP00000295119,9606.ENSP00000316032,9606.ENSP00000328484,9606.ENSP00000333277,9606.ENSP00000341289,9606.ENSP00000358151,9606.ENSP00000358155,9606.ENSP00000362592,9606.ENSP00000363668,9606.ENSP00000367022,9606.ENSP00000369424,9606.ENSP00000448054,9606.ENSP00000477907,9606.ENSP00000482674,9606.ENSP00000483903	NFKB1,NUP107,NUP35,NUP98,HIST1H2AJ,HIST2H3D,TUBB4B,HIST2H2BE,HIST2H2AA,RBBP4,DAXX,HIST1H2AC,RBBP7,NUP37,HIST1H2BM,HIST1H2BB,HIST1H2BN
WP61	Notch signaling pathway (Netpath)	16	61	0.56	323	9606.ENSP00000226574,9606.ENSP00000232424,9606.ENSP00000249749,9606.ENSP00000252891,9606.ENSP00000261531,9606.ENSP00000277541,9606.ENSP00000294785,9606.ENSP00000324806,9606.ENSP00000326804,9606.ENSP00000328169,9606.ENSP00000338272,9606.ENSP00000357348,9606.ENSP00000362680,9606.ENSP00000363787,9606.ENSP00000364912,9606.ENSP00000384849	NFKB1,HES1,DLL4,NUMBL,SNW1,NOTCH1,NCSTN,GSK3B,CUL1,JAG2,HEY1,HEY2,SRC,RING1,SPEN,CDKN1A
NPC-Module 5
#term ID	term description	observed gene count	background gene count	strength	false discovery rate	matching proteins in your network (IDs)	matching proteins in your network (labels)
HSA-72689	Formation of a pool of free 40S subunits	51	99	0.89	3.56e-21	9606.ENSP00000222247,9606.ENSP00000225430,9606.ENSP00000253108,9606.ENSP00000259469,9606.ENSP00000261868,9606.ENSP00000262584,9606.ENSP00000274242,9606.ENSP00000278572,9606.ENSP00000296674,9606.ENSP00000311430,9606.ENSP00000318646,9606.ENSP00000322419,9606.ENSP00000345957,9606.ENSP00000346015,9606.ENSP00000346027,9606.ENSP00000346037,9606.ENSP00000346046,9606.ENSP00000346067,9606.ENSP00000357555,…	RPL18A,RPL19,EIF3G,RPL35,EIF3J,RPL8,RPL37,RPS3,RPS23,RPL4,RPS15A,RPLP2,RPS21,RPL27A,RPL21,RPLP1,RPS17,RPSA,RPS27,EIF3A,EIF3I,RPS4X,RPL11,RPS6,RPS29,RPL14,RPS8,UBA52,RPL23A,RPL17,RPL36A,RPL10,RPL32,RPL37A,RPL29,RPL35A,RPL23,RPL30,RPS20,EIF3H,RPS13,EIF3M,RPL18,ENSP00000449026,RPLP0,RPL28,RPL27,RPS15,RPS28,RPS5,RPS10
HSA-72706	GTP hydrolysis and joining of the 60S ribosomal subunit	52	109	0.85	9.64e-21	9606.ENSP00000222247,9606.ENSP00000225430,9606.ENSP00000253108,9606.ENSP00000259469,9606.ENSP00000261868,9606.ENSP00000262584,9606.ENSP00000274242,9606.ENSP00000278572,9606.ENSP00000289371,9606.ENSP00000296674,9606.ENSP00000311430,9606.ENSP00000318646,9606.ENSP00000322419,9606.ENSP00000345957,9606.ENSP00000346015,9606.ENSP00000346027,9606.ENSP00000346037,9606.ENSP00000346046,9606.ENSP00000346067,…	RPL18A,RPL19,EIF3G,RPL35,EIF3J,RPL8,RPL37,RPS3,EIF5B,RPS23,RPL4,RPS15A,RPLP2,RPS21,RPL27A,RPL21,RPLP1,RPS17,RPSA,RPS27,EIF3A,EIF3I,RPS4X,RPL11,RPS6,RPS29,RPL14,RPS8,UBA52,RPL23A,RPL17,RPL36A,RPL10,RPL32,RPL37A,RPL29,RPL35A,RPL23,RPL30,RPS20,EIF3H,RPS13,EIF3M,RPL18,ENSP00000449026,RPLP0,RPL28,RPL27,RPS15,RPS28,RPS5,RPS10
HSA-156827	L13a-mediated translational silencing of Ceruloplasmin expression	51	108	0.85	2.48e-20	9606.ENSP00000222247,9606.ENSP00000225430,9606.ENSP00000253108,9606.ENSP00000259469,9606.ENSP00000261868,9606.ENSP00000262584,9606.ENSP00000274242,9606.ENSP00000278572,9606.ENSP00000296674,9606.ENSP00000311430,9606.ENSP00000318646,9606.ENSP00000322419,9606.ENSP00000345957,9606.ENSP00000346015,9606.ENSP00000346027,9606.ENSP00000346037,9606.ENSP00000346046,9606.ENSP00000346067,9606.ENSP00000357555,…	RPL18A,RPL19,EIF3G,RPL35,EIF3J,RPL8,RPL37,RPS3,RPS23,RPL4,RPS15A,RPLP2,RPS21,RPL27A,RPL21,RPLP1,RPS17,RPSA,RPS27,EIF3A,EIF3I,RPS4X,RPL11,RPS6,RPS29,RPL14,RPS8,UBA52,RPL23A,RPL17,RPL36A,RPL10,RPL32,RPL37A,RPL29,RPL35A,RPL23,RPL30,RPS20,EIF3H,RPS13,EIF3M,RPL18,ENSP00000449026,RPLP0,RPL28,RPL27,RPS15,RPS28,RPS5,RPS10
HSA-2408522	Selenoamino acid metabolism	52	114	0.83	2.48e-20	9606.ENSP00000221130,9606.ENSP00000222247,9606.ENSP00000225430,9606.ENSP00000234677,9606.ENSP00000259469,9606.ENSP00000262584,9606.ENSP00000264161,9606.ENSP00000274242,9606.ENSP00000278572,9606.ENSP00000296674,9606.ENSP00000307567,9606.ENSP00000311430,9606.ENSP00000318646,9606.ENSP00000322419,9606.ENSP00000345957,9606.ENSP00000346015,9606.ENSP00000346027,9606.ENSP00000346037,9606.ENSP00000346046,…	GSR,RPL18A,RPL19,SARS,RPL35,RPL8,DARS,RPL37,RPS3,RPS23,QARS,RPL4,RPS15A,RPLP2,RPS21,RPL27A,RPL21,RPLP1,RPS17,RPSA,RPS27,CTH,RPS4X,RPL11,RPS6,LARS,RPS29,RPL14,RPS8,UBA52,RPL23A,RPL17,RPL36A,RPL10,RPL32,RPL37A,SEPHS2,RPL29,RPL35A,RPL23,RPL30,RPS20,RPS13,RPL18,ENSP00000449026,RPLP0,RPL28,RPL27,RPS15,RPS28,RPS5,RPS10
HSA-156842	Eukaryotic Translation Elongation	47	91	0.89	3.56e-20	9606.ENSP00000222247,9606.ENSP00000225430,9606.ENSP00000259469,9606.ENSP00000262584,9606.ENSP00000274242,9606.ENSP00000278572,9606.ENSP00000296674,9606.ENSP00000311430,9606.ENSP00000318646,9606.ENSP00000322419,9606.ENSP00000331901,9606.ENSP00000339063,9606.ENSP00000345957,9606.ENSP00000346015,9606.ENSP00000346027,9606.ENSP00000346037,9606.ENSP00000346046,9606.ENSP00000346067,9606.ENSP00000357555,…	RPL18A,RPL19,RPL35,RPL8,RPL37,RPS3,RPS23,RPL4,RPS15A,RPLP2,EEF1G,EEF1A1,RPS21,RPL27A,RPL21,RPLP1,RPS17,RPSA,RPS27,RPS4X,RPL11,RPS6,RPS29,RPL14,RPS8,UBA52,RPL23A,RPL17,RPL36A,RPL10,RPL32,RPL37A,RPL29,RPL35A,RPL23,RPL30,RPS20,RPS13,RPL18,ENSP00000449026,RPLP0,RPL28,RPL27,RPS15,RPS28,RPS5,RPS10
HSA-156902	Peptide chain elongation	46	87	0.9	3.56e-20	9606.ENSP00000222247,9606.ENSP00000225430,9606.ENSP00000259469,9606.ENSP00000262584,9606.ENSP00000274242,9606.ENSP00000278572,9606.ENSP00000296674,9606.ENSP00000311430,9606.ENSP00000318646,9606.ENSP00000322419,9606.ENSP00000339063,9606.ENSP00000345957,9606.ENSP00000346015,9606.ENSP00000346027,9606.ENSP00000346037,9606.ENSP00000346046,9606.ENSP00000346067,9606.ENSP00000357555,9606.ENSP00000362744,…	RPL18A,RPL19,RPL35,RPL8,RPL37,RPS3,RPS23,RPL4,RPS15A,RPLP2,EEF1A1,RPS21,RPL27A,RPL21,RPLP1,RPS17,RPSA,RPS27,RPS4X,RPL11,RPS6,RPS29,RPL14,RPS8,UBA52,RPL23A,RPL17,RPL36A,RPL10,RPL32,RPL37A,RPL29,RPL35A,RPL23,RPL30,RPS20,RPS13,RPL18,ENSP00000449026,RPLP0,RPL28,RPL27,RPS15,RPS28,RPS5,RPS10
HSA-2408557	Selenocysteine synthesis	47	91	0.89	3.56e-20	9606.ENSP00000222247,9606.ENSP00000225430,9606.ENSP00000234677,9606.ENSP00000259469,9606.ENSP00000262584,9606.ENSP00000274242,9606.ENSP00000278572,9606.ENSP00000296674,9606.ENSP00000311430,9606.ENSP00000318646,9606.ENSP00000322419,9606.ENSP00000345957,9606.ENSP00000346015,9606.ENSP00000346027,9606.ENSP00000346037,9606.ENSP00000346046,9606.ENSP00000346067,9606.ENSP00000357555,9606.ENSP00000362744,…	RPL18A,RPL19,SARS,RPL35,RPL8,RPL37,RPS3,RPS23,RPL4,RPS15A,RPLP2,RPS21,RPL27A,RPL21,RPLP1,RPS17,RPSA,RPS27,RPS4X,RPL11,RPS6,RPS29,RPL14,RPS8,UBA52,RPL23A,RPL17,RPL36A,RPL10,RPL32,RPL37A,SEPHS2,RPL29,RPL35A,RPL23,RPL30,RPS20,RPS13,RPL18,ENSP00000449026,RPLP0,RPL28,RPL27,RPS15,RPS28,RPS5,RPS10
HSA-72764	Eukaryotic Translation Termination	46	91	0.88	1.21e-19	9606.ENSP00000222247,9606.ENSP00000225430,9606.ENSP00000259469,9606.ENSP00000262584,9606.ENSP00000274242,9606.ENSP00000278572,9606.ENSP00000296674,9606.ENSP00000311430,9606.ENSP00000318646,9606.ENSP00000322419,9606.ENSP00000345957,9606.ENSP00000346015,9606.ENSP00000346027,9606.ENSP00000346037,9606.ENSP00000346046,9606.ENSP00000346067,9606.ENSP00000357555,9606.ENSP00000362744,9606.ENSP00000363676,…	RPL18A,RPL19,RPL35,RPL8,RPL37,RPS3,RPS23,RPL4,RPS15A,RPLP2,RPS21,RPL27A,RPL21,RPLP1,RPS17,RPSA,RPS27,RPS4X,RPL11,RPS6,RPS29,RPL14,RPS8,UBA52,RPL23A,RPL17,RPL36A,RPL10,RPL32,RPL37A,RPL29,RPL35A,RPL23,RPL30,RPS20,RPS13,TRMT112,RPL18,ENSP00000449026,RPLP0,RPL28,RPL27,RPS15,RPS28,RPS5,RPS10
HSA-192823	Viral mRNA Translation	45	87	0.89	1.53e-19	9606.ENSP00000222247,9606.ENSP00000225430,9606.ENSP00000259469,9606.ENSP00000262584,9606.ENSP00000274242,9606.ENSP00000278572,9606.ENSP00000296674,9606.ENSP00000311430,9606.ENSP00000318646,9606.ENSP00000322419,9606.ENSP00000345957,9606.ENSP00000346015,9606.ENSP00000346027,9606.ENSP00000346037,9606.ENSP00000346046,9606.ENSP00000346067,9606.ENSP00000357555,9606.ENSP00000362744,9606.ENSP00000363676,…	RPL18A,RPL19,RPL35,RPL8,RPL37,RPS3,RPS23,RPL4,RPS15A,RPLP2,RPS21,RPL27A,RPL21,RPLP1,RPS17,RPSA,RPS27,RPS4X,RPL11,RPS6,RPS29,RPL14,RPS8,UBA52,RPL23A,RPL17,RPL36A,RPL10,RPL32,RPL37A,RPL29,RPL35A,RPL23,RPL30,RPS20,RPS13,RPL18,ENSP00000449026,RPLP0,RPL28,RPL27,RPS15,RPS28,RPS5,RPS10
HSA-9633012	Response of EIF2AK4 (GCN2) to amino acid deficiency	47	99	0.85	2.71e-19	9606.ENSP00000217233,9606.ENSP00000222247,9606.ENSP00000225430,9606.ENSP00000259469,9606.ENSP00000262584,9606.ENSP00000274242,9606.ENSP00000278572,9606.ENSP00000296674,9606.ENSP00000305422,9606.ENSP00000311430,9606.ENSP00000318646,9606.ENSP00000322419,9606.ENSP00000345957,9606.ENSP00000346015,9606.ENSP00000346027,9606.ENSP00000346037,9606.ENSP00000346046,9606.ENSP00000346067,9606.ENSP00000357555,…	TRIB3,RPL18A,RPL19,RPL35,RPL8,RPL37,RPS3,RPS23,CEBPB,RPL4,RPS15A,RPLP2,RPS21,RPL27A,RPL21,RPLP1,RPS17,RPSA,RPS27,RPS4X,RPL11,RPS6,RPS29,RPL14,RPS8,UBA52,RPL23A,RPL17,RPL36A,RPL10,RPL32,RPL37A,RPL29,RPL35A,RPL23,RPL30,RPS20,RPS13,RPL18,ENSP00000449026,RPLP0,RPL28,RPL27,RPS15,RPS28,RPS5,RPS10
HSA-975956	Nonsense Mediated Decay (NMD) independent of the Exon Junction Complex (EJC)	45	93	0.86	1.01e-18	9606.ENSP00000222247,9606.ENSP00000225430,9606.ENSP00000259469,9606.ENSP00000262584,9606.ENSP00000274242,9606.ENSP00000278572,9606.ENSP00000296674,9606.ENSP00000311430,9606.ENSP00000318646,9606.ENSP00000322419,9606.ENSP00000345957,9606.ENSP00000346015,9606.ENSP00000346027,9606.ENSP00000346037,9606.ENSP00000346046,9606.ENSP00000346067,9606.ENSP00000357555,9606.ENSP00000362744,9606.ENSP00000363676,…	RPL18A,RPL19,RPL35,RPL8,RPL37,RPS3,RPS23,RPL4,RPS15A,RPLP2,RPS21,RPL27A,RPL21,RPLP1,RPS17,RPSA,RPS27,RPS4X,RPL11,RPS6,RPS29,RPL14,RPS8,UBA52,RPL23A,RPL17,RPL36A,RPL10,RPL32,RPL37A,RPL29,RPL35A,RPL23,RPL30,RPS20,RPS13,RPL18,ENSP00000449026,RPLP0,RPL28,RPL27,RPS15,RPS28,RPS5,RPS10
HSA-1799339	SRP-dependent cotranslational protein targeting to membrane	48	110	0.81	1.39e-18	9606.ENSP00000222247,9606.ENSP00000225430,9606.ENSP00000259469,9606.ENSP00000262584,9606.ENSP00000274242,9606.ENSP00000278572,9606.ENSP00000296674,9606.ENSP00000311430,9606.ENSP00000312066,9606.ENSP00000318646,9606.ENSP00000322419,9606.ENSP00000345957,9606.ENSP00000346015,9606.ENSP00000346027,9606.ENSP00000346037,9606.ENSP00000346046,9606.ENSP00000346067,9606.ENSP00000357555,9606.ENSP00000362744,…	RPL18A,RPL19,RPL35,RPL8,RPL37,RPS3,RPS23,RPL4,SRP68,RPS15A,RPLP2,RPS21,RPL27A,RPL21,RPLP1,RPS17,RPSA,RPS27,RPS4X,RPL11,RPS6,RPS29,RPL14,RPS8,UBA52,RPL23A,RPL17,RPL36A,RPL10,RPL32,RPL37A,SRPRB,RPL29,RPL35A,RPL23,RPL30,RPS20,RPS13,RPL18,ENSP00000449026,RPLP0,SEC11A,RPL28,RPL27,RPS15,RPS28,RPS5,RPS10
HSA-975957	Nonsense Mediated Decay (NMD) enhanced by the Exon Junction Complex (EJC)	48	113	0.8	3.15e-18	9606.ENSP00000222247,9606.ENSP00000225430,9606.ENSP00000259469,9606.ENSP00000262584,9606.ENSP00000274242,9606.ENSP00000278572,9606.ENSP00000296674,9606.ENSP00000311430,9606.ENSP00000318646,9606.ENSP00000322419,9606.ENSP00000325074,9606.ENSP00000345957,9606.ENSP00000346015,9606.ENSP00000346027,9606.ENSP00000346037,9606.ENSP00000346046,9606.ENSP00000346067,9606.ENSP00000357555,9606.ENSP00000362744,…	RPL18A,RPL19,RPL35,RPL8,RPL37,RPS3,RPS23,RPL4,RPS15A,RPLP2,PPP2R2A,RPS21,RPL27A,RPL21,RPLP1,RPS17,RPSA,RPS27,RPS4X,RPL11,UPF3A,RPS6,RPS29,RPL14,RPS8,UBA52,RPL23A,RPL17,RPL36A,RPL10,RPL32,RPL37A,RPL29,RPL35A,RPL23,RPL30,RPS20,RPS13,RPL18,ENSP00000449026,RPLP0,RPL28,RPL27,RPS15,RPS28,RPS5,DCP1A,RPS10
HSA-72766	Translation	74	289	0.58	1.14e-17	9606.ENSP00000053468,9606.ENSP00000081029,9606.ENSP00000222247,9606.ENSP00000225430,9606.ENSP00000234677,9606.ENSP00000235521,9606.ENSP00000253108,9606.ENSP00000258383,9606.ENSP00000259469,9606.ENSP00000261772,9606.ENSP00000261868,9606.ENSP00000262584,9606.ENSP00000263629,9606.ENSP00000264161,9606.ENSP00000272418,9606.ENSP00000274242,9606.ENSP00000278572,9606.ENSP00000289371,9606.ENSP00000296674,…	MRPS10,MRPS35,RPL18A,RPL19,SARS,WARS2,EIF3G,MRPL44,RPL35,AARS,EIF3J,RPL8,MTIF2,DARS,MRPS5,RPL37,RPS3,EIF5B,RPS23,QARS,RPL4,SRP68,RPS15A,YARS2,RPLP2,TUFM,EEF1G,EEF1A1,PPA2,RPS21,RPL27A,RPL21,RPLP1,RPS17,RPSA,RPS27,EIF3A,EIF3I,RPS4X,RPL11,RPS6,LARS,RPS29,RPL14,RPS8,UBA52,RPL23A,RPL17,RPL36A,RPL10,RPL32,RPL37A,SRPRB,RPL29,RPL35A,RPL23,RPL30,RPS20,EIF3H,RPS13,EIF3M,TRMT112,VARS2,RPL18,ENSP00000449026…
HSA-168273	Influenza Viral RNA Transcription and Replication	48	134	0.73	7.07e-16	9606.ENSP00000222247,9606.ENSP00000225430,9606.ENSP00000245544,9606.ENSP00000259469,9606.ENSP00000262584,9606.ENSP00000274242,9606.ENSP00000278572,9606.ENSP00000296674,9606.ENSP00000311430,9606.ENSP00000318646,9606.ENSP00000322419,9606.ENSP00000345957,9606.ENSP00000346015,9606.ENSP00000346027,9606.ENSP00000346037,9606.ENSP00000346046,9606.ENSP00000346067,9606.ENSP00000357555,9606.ENSP00000362744,…	RPL18A,RPL19,NUP85,RPL35,RPL8,RPL37,RPS3,RPS23,RPL4,RPS15A,RPLP2,RPS21,RPL27A,RPL21,RPLP1,RPS17,RPSA,RPS27,RPS4X,RPL11,RPS6,RPS29,RPL14,RPS8,UBA52,RPL23A,RPL17,RPL36A,RPL10,RPL32,RPL37A,RPL29,RPL35A,RPL23,RPL30,RPS20,RPS13,RPL18,ENSP00000449026,RPLP0,RPL28,RPL27,RPS15,RPS28,RPS5,POLR2E,POLR2A,RPS10
HSA-168255	Influenza Infection	51	154	0.69	9.29e-16	9606.ENSP00000222247,9606.ENSP00000225430,9606.ENSP00000245544,9606.ENSP00000259469,9606.ENSP00000261667,9606.ENSP00000262584,9606.ENSP00000274242,9606.ENSP00000278572,9606.ENSP00000296674,9606.ENSP00000311430,9606.ENSP00000318646,9606.ENSP00000322419,9606.ENSP00000345957,9606.ENSP00000346015,9606.ENSP00000346027,9606.ENSP00000346037,9606.ENSP00000346046,9606.ENSP00000346067,9606.ENSP00000357555,…	RPL18A,RPL19,NUP85,RPL35,KPNA3,RPL8,RPL37,RPS3,RPS23,RPL4,RPS15A,RPLP2,RPS21,RPL27A,RPL21,RPLP1,RPS17,RPSA,RPS27,RPS4X,RPL11,RPS6,SLC25A6,RPS29,RPL14,RPS8,UBA52,RPL23A,RPL17,RPL36A,RPL10,RPL32,RPL37A,RPL29,RPL35A,RPL23,RPL30,RPS20,RPS13,RPL18,ENSP00000449026,RPLP0,RPL28,RPL27,RPS15,RPS28,RPS5,POLR2E,CLTC,POLR2A,RPS10
HSA-9010553	Regulation of expression of SLITs and ROBOs	51	167	0.66	1.43e-14	9606.ENSP00000222247,9606.ENSP00000225430,9606.ENSP00000259469,9606.ENSP00000262306,9606.ENSP00000262584,9606.ENSP00000274242,9606.ENSP00000278572,9606.ENSP00000296674,9606.ENSP00000311430,9606.ENSP00000318646,9606.ENSP00000322419,9606.ENSP00000345957,9606.ENSP00000346015,9606.ENSP00000346027,9606.ENSP00000346037,9606.ENSP00000346046,9606.ENSP00000346067,9606.ENSP00000348442,9606.ENSP00000357555,…	RPL18A,RPL19,RPL35,TCEB2,RPL8,RPL37,RPS3,RPS23,RPL4,RPS15A,RPLP2,RPS21,RPL27A,RPL21,RPLP1,RPS17,RPSA,PSMD12,RPS27,RPS4X,RPL11,UPF3A,RPS6,PSME1,RPS29,RPL14,RPS8,UBA52,RPL23A,RPL17,RPL36A,RPL10,RPL32,RPL37A,RPL29,RPL35A,RPL23,RPL30,RPS20,RPS13,PSMD9,DAG1,RPL18,ENSP00000449026,RPLP0,RPL28,RPL27,RPS15,RPS28,RPS5,RPS10
HSA-376176	Signaling by ROBO receptors	56	213	0.59	1.12e-13	9606.ENSP00000222247,9606.ENSP00000225430,9606.ENSP00000259469,9606.ENSP00000262306,9606.ENSP00000262584,9606.ENSP00000274242,9606.ENSP00000278572,9606.ENSP00000296674,9606.ENSP00000309591,9606.ENSP00000311430,9606.ENSP00000318646,9606.ENSP00000322419,9606.ENSP00000345957,9606.ENSP00000346015,9606.ENSP00000346027,9606.ENSP00000346037,9606.ENSP00000346046,9606.ENSP00000346067,9606.ENSP00000348442,…	RPL18A,RPL19,RPL35,TCEB2,RPL8,RPL37,RPS3,RPS23,PRKACA,RPL4,RPS15A,RPLP2,RPS21,RPL27A,RPL21,RPLP1,RPS17,RPSA,PSMD12,RPS27,CAP1,RPS4X,RPL11,UPF3A,FLRT3,RPS6,PSME1,RPS29,RPL14,RPS8,UBA52,RPL23A,RPL17,RPL36A,RPL10,RPL32,CLASP2,RPL37A,RPL29,RPL35A,RPL23,RPL30,RPS20,RPS13,PSMD9,DAG1,RPL18,ENSP00000449026,RPLP0,RPL28,SRGAP2,RPL27,RPS15,RPS28,RPS5,RPS10
HSA-72312	rRNA processing	54	200	0.61	1.36e-13	9606.ENSP00000221233,9606.ENSP00000222247,9606.ENSP00000225430,9606.ENSP00000229214,9606.ENSP00000259239,9606.ENSP00000259469,9606.ENSP00000262584,9606.ENSP00000274242,9606.ENSP00000278572,9606.ENSP00000296674,9606.ENSP00000306080,9606.ENSP00000311430,9606.ENSP00000318646,9606.ENSP00000322419,9606.ENSP00000345957,9606.ENSP00000346015,9606.ENSP00000346027,9606.ENSP00000346037,9606.ENSP00000346046,…	EXOSC5,RPL18A,RPL19,KRR1,IMP4,RPL35,RPL8,RPL37,RPS3,RPS23,RNMTL1,RPL4,RPS15A,RPLP2,RPS21,RPL27A,RPL21,RPLP1,RPS17,RPSA,RPS27,PDCD11,EXOSC1,RPS4X,RPL11,WDR46,RPS6,RPS29,RPL14,RPS8,UBA52,RPL23A,RPL17,RPL36A,RPL10,RPL32,RPL37A,RPL29,RPL35A,RPL23,RPL30,RPS20,RPS13,TRMT112,RPL18,ENSP00000449026,RPLP0,RPL28,RPL27,RPS15,RPS28,RPS5,MTERF4,RPS10
HSA-6791226	Major pathway of rRNA processing in the nucleolus and cytosol	51	180	0.63	1.58e-13	9606.ENSP00000221233,9606.ENSP00000222247,9606.ENSP00000225430,9606.ENSP00000229214,9606.ENSP00000259239,9606.ENSP00000259469,9606.ENSP00000262584,9606.ENSP00000274242,9606.ENSP00000278572,9606.ENSP00000296674,9606.ENSP00000311430,9606.ENSP00000318646,9606.ENSP00000322419,9606.ENSP00000345957,9606.ENSP00000346015,9606.ENSP00000346027,9606.ENSP00000346037,9606.ENSP00000346046,9606.ENSP00000346067,…	EXOSC5,RPL18A,RPL19,KRR1,IMP4,RPL35,RPL8,RPL37,RPS3,RPS23,RPL4,RPS15A,RPLP2,RPS21,RPL27A,RPL21,RPLP1,RPS17,RPSA,RPS27,PDCD11,EXOSC1,RPS4X,RPL11,WDR46,RPS6,RPS29,RPL14,RPS8,UBA52,RPL23A,RPL17,RPL36A,RPL10,RPL32,RPL37A,RPL29,RPL35A,RPL23,RPL30,RPS20,RPS13,RPL18,ENSP00000449026,RPLP0,RPL28,RPL27,RPS15,RPS28,RPS5,RPS10
HSA-8868773	rRNA processing in the nucleus and cytosol	52	190	0.61	2.63e-13	9606.ENSP00000221233,9606.ENSP00000222247,9606.ENSP00000225430,9606.ENSP00000229214,9606.ENSP00000259239,9606.ENSP00000259469,9606.ENSP00000262584,9606.ENSP00000274242,9606.ENSP00000278572,9606.ENSP00000296674,9606.ENSP00000311430,9606.ENSP00000318646,9606.ENSP00000322419,9606.ENSP00000345957,9606.ENSP00000346015,9606.ENSP00000346027,9606.ENSP00000346037,9606.ENSP00000346046,9606.ENSP00000346067,…	EXOSC5,RPL18A,RPL19,KRR1,IMP4,RPL35,RPL8,RPL37,RPS3,RPS23,RPL4,RPS15A,RPLP2,RPS21,RPL27A,RPL21,RPLP1,RPS17,RPSA,RPS27,PDCD11,EXOSC1,RPS4X,RPL11,WDR46,RPS6,RPS29,RPL14,RPS8,UBA52,RPL23A,RPL17,RPL36A,RPL10,RPL32,RPL37A,RPL29,RPL35A,RPL23,RPL30,RPS20,RPS13,TRMT112,RPL18,ENSP00000449026,RPLP0,RPL28,RPL27,RPS15,RPS28,RPS5,RPS10
HSA-8953897	Cellular responses to external stimuli	91	558	0.39	2.80e-11	9606.ENSP00000216442,9606.ENSP00000217233,9606.ENSP00000221130,9606.ENSP00000222247,9606.ENSP00000225430,9606.ENSP00000245544,9606.ENSP00000254942,9606.ENSP00000259469,9606.ENSP00000262144,9606.ENSP00000262177,9606.ENSP00000262306,9606.ENSP00000262584,9606.ENSP00000267163,9606.ENSP00000273398,9606.ENSP00000274242,9606.ENSP00000276390,9606.ENSP00000278572,9606.ENSP00000285071,9606.ENSP00000296674,…	ATP6V1D,TRIB3,GSR,RPL18A,RPL19,NUP85,TERF2,RPL35,WDR59,DNAJB6,TCEB2,RPL8,RB1,ATP6V1A,RPL37,ATP6V1B2,RPS3,FLCN,RPS23,C7orf60,DCTN5,TUBA1C,UBE2E1,CEBPB,SNCB,H2AFV,CBX2,MAPK7,RPL4,SUZ12,SCMH1,RPS15A,CAMK2G,RPLP2,HSPA5,ATP6V0C,MAPK11,HDAC6,EEF1A1,ATR,RPS21,RPL27A,RPL21,RPLP1,RPS17,RPSA,PSMD12,DYNC1H1,CSRP1,RPS27,VENTX,RRAGC,RPS4X,TXN,RPL11,RPS6,PSME1,RPS29,RPL14,RPS8,GATSL3,UBA52,RPL23A,SESN1,RPL17,C…
HSA-2262752	Cellular responses to stress	89	544	0.39	4.24e-11	9606.ENSP00000216442,9606.ENSP00000217233,9606.ENSP00000221130,9606.ENSP00000222247,9606.ENSP00000225430,9606.ENSP00000245544,9606.ENSP00000254942,9606.ENSP00000259469,9606.ENSP00000262144,9606.ENSP00000262177,9606.ENSP00000262306,9606.ENSP00000262584,9606.ENSP00000267163,9606.ENSP00000273398,9606.ENSP00000274242,9606.ENSP00000276390,9606.ENSP00000278572,9606.ENSP00000285071,9606.ENSP00000296674,…	ATP6V1D,TRIB3,GSR,RPL18A,RPL19,NUP85,TERF2,RPL35,WDR59,DNAJB6,TCEB2,RPL8,RB1,ATP6V1A,RPL37,ATP6V1B2,RPS3,FLCN,RPS23,C7orf60,DCTN5,TUBA1C,UBE2E1,CEBPB,H2AFV,CBX2,MAPK7,RPL4,SUZ12,SCMH1,RPS15A,CAMK2G,RPLP2,HSPA5,ATP6V0C,MAPK11,HDAC6,EEF1A1,ATR,RPS21,RPL27A,RPL21,RPLP1,RPS17,RPSA,PSMD12,DYNC1H1,RPS27,VENTX,RRAGC,RPS4X,TXN,RPL11,RPS6,PSME1,RPS29,RPL14,RPS8,GATSL3,UBA52,RPL23A,SESN1,RPL17,CAPZB,RPL36A…
HSA-71291	Metabolism of amino acids and derivatives	68	365	0.45	1.59e-10	9606.ENSP00000221130,9606.ENSP00000222247,9606.ENSP00000225430,9606.ENSP00000234677,9606.ENSP00000250535,9606.ENSP00000254878,9606.ENSP00000259469,9606.ENSP00000262584,9606.ENSP00000264161,9606.ENSP00000273920,9606.ENSP00000274242,9606.ENSP00000278572,9606.ENSP00000294517,9606.ENSP00000296674,9606.ENSP00000299299,9606.ENSP00000307241,9606.ENSP00000307567,9606.ENSP00000310447,9606.ENSP00000311430,…	GSR,RPL18A,RPL19,SARS,CDO1,HRSP12,RPL35,RPL8,DARS,ENOPH1,RPL37,RPS3,AZIN2,RPS23,PCBD1,PDHB,QARS,GLS2,RPL4,GRHPR,PIPOX,BCKDHB,RPS15A,RPLP2,RPS21,RPL27A,RPL21,RPLP1,RPS17,RPSA,PSMD12,RPS27,CTH,RPS4X,RPL11,PSAT1,RPS6,PSME1,LARS,RPS29,RPL14,RPS8,MPST,UBA52,RPL23A,RPL17,RPL36A,RPL10,RPL32,RPL37A,SEPHS2,RPL29,RPL35A,RPL23,RPL30,RPS20,RPS13,PSMD9,RPL18,ENSP00000449026,RPLP0,RPL28,RPL27,RPS15,RPS28,RPS5,…
HSA-72695	Formation of the ternary complex, and subsequently, the 43S complex	23	49	0.85	2.75e-09	9606.ENSP00000253108,9606.ENSP00000261868,9606.ENSP00000278572,9606.ENSP00000296674,9606.ENSP00000318646,9606.ENSP00000345957,9606.ENSP00000346046,9606.ENSP00000346067,9606.ENSP00000357555,9606.ENSP00000358140,9606.ENSP00000362688,9606.ENSP00000362744,9606.ENSP00000369757,9606.ENSP00000379339,9606.ENSP00000379888,9606.ENSP00000429374,9606.ENSP00000429931,9606.ENSP00000435777,9606.ENSP00000436049,…	EIF3G,EIF3J,RPS3,RPS23,RPS15A,RPS21,RPS17,RPSA,RPS27,EIF3A,EIF3I,RPS4X,RPS6,RPS29,RPS8,RPS20,EIF3H,RPS13,EIF3M,RPS15,RPS28,RPS5,RPS10
HSA-72649	Translation initiation complex formation	23	55	0.8	1.63e-08	9606.ENSP00000253108,9606.ENSP00000261868,9606.ENSP00000278572,9606.ENSP00000296674,9606.ENSP00000318646,9606.ENSP00000345957,9606.ENSP00000346046,9606.ENSP00000346067,9606.ENSP00000357555,9606.ENSP00000358140,9606.ENSP00000362688,9606.ENSP00000362744,9606.ENSP00000369757,9606.ENSP00000379339,9606.ENSP00000379888,9606.ENSP00000429374,9606.ENSP00000429931,9606.ENSP00000435777,9606.ENSP00000436049,…	EIF3G,EIF3J,RPS3,RPS23,RPS15A,RPS21,RPS17,RPSA,RPS27,EIF3A,EIF3I,RPS4X,RPS6,RPS29,RPS8,RPS20,EIF3H,RPS13,EIF3M,RPS15,RPS28,RPS5,RPS10
HSA-72702	Ribosomal scanning and start codon recognition	23	55	0.8	1.63e-08	9606.ENSP00000253108,9606.ENSP00000261868,9606.ENSP00000278572,9606.ENSP00000296674,9606.ENSP00000318646,9606.ENSP00000345957,9606.ENSP00000346046,9606.ENSP00000346067,9606.ENSP00000357555,9606.ENSP00000358140,9606.ENSP00000362688,9606.ENSP00000362744,9606.ENSP00000369757,9606.ENSP00000379339,9606.ENSP00000379888,9606.ENSP00000429374,9606.ENSP00000429931,9606.ENSP00000435777,9606.ENSP00000436049,…	EIF3G,EIF3J,RPS3,RPS23,RPS15A,RPS21,RPS17,RPSA,RPS27,EIF3A,EIF3I,RPS4X,RPS6,RPS29,RPS8,RPS20,EIF3H,RPS13,EIF3M,RPS15,RPS28,RPS5,RPS10
HSA-392499	Metabolism of proteins	208	1977	0.2	1.84e-08	9606.ENSP00000006275,9606.ENSP00000053468,9606.ENSP00000081029,9606.ENSP00000216416,9606.ENSP00000218348,9606.ENSP00000219070,9606.ENSP00000221233,9606.ENSP00000222247,9606.ENSP00000222547,9606.ENSP00000225430,9606.ENSP00000229329,9606.ENSP00000229340,9606.ENSP00000230449,9606.ENSP00000234677,9606.ENSP00000235521,9606.ENSP00000243903,9606.ENSP00000245451,9606.ENSP00000245544,9606.ENSP00000249330,…	TRAPPC6A,MRPS10,MRPS35,CNIH1,USP11,MMP2,EXOSC5,RPL18A,BET1,RPL19,CMAS,RAB35,EXOC2,SARS,WARS2,ACTR5,BMP4,NUP85,VGF,CUL9,GALNT8,HRC,EIF3G,MRPL44,RPL35,RIPK1,USP14,AARS,EIF3J,APH1B,TCEB2,RPL8,COPE,MTIF2,DARS,SEC22C,ASB1,RAB10,RAB7A,GALNT1,MRPS5,RPL37,FEM1C,KCTD7,DPH7,RPS3,NGLY1,USP12,CCT8,UBE2L6,B3GNT7,EIF5B,CALM3,UBXN1,STX5,RPS23,COG5,DCTN5,TUBA1C,DDB1,UBE2E1,ADORA2B,CEBPB,QARS,TADA3,CBX2,PIGS,RAB1…
HSA-5663205	Infectious disease	105	826	0.28	1.79e-07	9606.ENSP00000217964,9606.ENSP00000222247,9606.ENSP00000225430,9606.ENSP00000231948,9606.ENSP00000242249,9606.ENSP00000245544,9606.ENSP00000259469,9606.ENSP00000259808,9606.ENSP00000261667,9606.ENSP00000262306,9606.ENSP00000262584,9606.ENSP00000262948,9606.ENSP00000265062,9606.ENSP00000265717,9606.ENSP00000267163,9606.ENSP00000269142,9606.ENSP00000269195,9606.ENSP00000270139,9606.ENSP00000274242,…	TBL1X,RPL18A,RPL19,CRBN,RAMP3,NUP85,RPL35,RIPK1,KPNA3,TCEB2,RPL8,MAP2K2,RAB7A,PRKAR2B,RB1,TAF4B,GALNT1,IFNAR1,RPL37,RPS3,CALM3,ARPC5,RPS23,TUBA1C,ADORA2B,S1PR1,PRKACA,RPL4,SUZ12,RPS15A,IMPDH2,RPLP2,CHMP4A,PARP10,ST6GALNAC3,HGS,WASF3,GANAB,RPS21,RPL27A,RPL21,RPLP1,RPS17,RPSA,ARID4A,PSMD12,DYNC1H1,GATAD2A,RPS27,RPS4X,ITPR3,TXN,RPL11,HRH2,RPS6,SLC25A6,JAK2,CD9,PSME1,GRB2,AP1G1,RPS29,ITGB1,RPL14,RPS8…
HSA-9675108	Nervous system development	78	572	0.31	1.53e-06	9606.ENSP00000219070,9606.ENSP00000222247,9606.ENSP00000225430,9606.ENSP00000259469,9606.ENSP00000260130,9606.ENSP00000261879,9606.ENSP00000262306,9606.ENSP00000262584,9606.ENSP00000262948,9606.ENSP00000264042,9606.ENSP00000264741,9606.ENSP00000274242,9606.ENSP00000278572,9606.ENSP00000294742,9606.ENSP00000296674,9606.ENSP00000301072,9606.ENSP00000308461,9606.ENSP00000309591,9606.ENSP00000311005,…	MMP2,RPL18A,RPL19,RPL35,SDCBP,APH1B,TCEB2,RPL8,MAP2K2,FARP2,ITGA9,RPL37,RPS3,ARPC5,RPS23,TUBA1C,RND1,PRKACA,MAPK7,RPL4,TLN1,SCD5,RPS15A,RPLP2,PRX,MAPK11,RPS21,RPL27A,RPL21,RPLP1,RPS17,RPSA,PSMD12,RPS27,CAP1,RPS4X,RPL11,UPF3A,FLRT3,PTPRA,RPS6,PSME1,GRB2,RPS29,ITGB1,RPL14,RPS8,UBA52,RPL23A,RPL17,RPL36A,HRAS,RPL10,RPL32,CLASP2,RPL37A,RPL29,RPL35A,RPL23,RPL30,RPS20,CFL1,TEAD1,RPS13,PSMD9,DAG1,RPL18,E…
HSA-8953854	Metabolism of RNA	86	659	0.29	1.71e-06	9606.ENSP00000204549,9606.ENSP00000221233,9606.ENSP00000222247,9606.ENSP00000225430,9606.ENSP00000229214,9606.ENSP00000244227,9606.ENSP00000245544,9606.ENSP00000257181,9606.ENSP00000259239,9606.ENSP00000259469,9606.ENSP00000262584,9606.ENSP00000274242,9606.ENSP00000278572,9606.ENSP00000296674,9606.ENSP00000300146,9606.ENSP00000306080,9606.ENSP00000310596,9606.ENSP00000311430,9606.ENSP00000315791,…	PDCD7,EXOSC5,RPL18A,RPL19,KRR1,SNRNP27,NUP85,PRPF38A,IMP4,RPL35,RPL8,RPL37,RPS3,RPS23,PATL1,RNMTL1,LSM1,RPL4,CSTF3,RPS15A,LSM10,RPLP2,PPP2R2A,SRRM1,XPOT,MAPK11,HNRNPA1,RPS21,RPL27A,RPL21,RPLP1,RPS17,RPSA,PSMD12,XAB2,TTC37,RPS27,PDCD11,TYW3,EXOSC1,RPS4X,RPL11,WDR46,UPF3A,RPS6,PSME1,SNRNP25,CNOT6,RPS29,DDX39B,RPL14,RPS8,FAM98B,UBA52,RPL23A,RPL17,POLDIP3,RPL36A,RPL10,RPL32,RPL37A,RPL29,RPL35A,RPL23,…
HSA-422475	Axon guidance	75	547	0.31	2.21e-06	9606.ENSP00000219070,9606.ENSP00000222247,9606.ENSP00000225430,9606.ENSP00000259469,9606.ENSP00000260130,9606.ENSP00000261879,9606.ENSP00000262306,9606.ENSP00000262584,9606.ENSP00000262948,9606.ENSP00000264042,9606.ENSP00000264741,9606.ENSP00000274242,9606.ENSP00000278572,9606.ENSP00000294742,9606.ENSP00000296674,9606.ENSP00000301072,9606.ENSP00000308461,9606.ENSP00000309591,9606.ENSP00000311005,…	MMP2,RPL18A,RPL19,RPL35,SDCBP,APH1B,TCEB2,RPL8,MAP2K2,FARP2,ITGA9,RPL37,RPS3,ARPC5,RPS23,TUBA1C,RND1,PRKACA,MAPK7,RPL4,TLN1,RPS15A,RPLP2,MAPK11,RPS21,RPL27A,RPL21,RPLP1,RPS17,RPSA,PSMD12,RPS27,CAP1,RPS4X,RPL11,UPF3A,FLRT3,PTPRA,RPS6,PSME1,GRB2,RPS29,ITGB1,RPL14,RPS8,UBA52,RPL23A,RPL17,RPL36A,HRAS,RPL10,RPL32,CLASP2,RPL37A,RPL29,RPL35A,RPL23,RPL30,RPS20,CFL1,RPS13,PSMD9,DAG1,RPL18,ENSP00000449026,…
HSA-1430728	Metabolism	206	2089	0.17	2.40e-06	9606.ENSP00000002125,9606.ENSP00000215375,9606.ENSP00000216484,9606.ENSP00000217233,9606.ENSP00000217964,9606.ENSP00000221130,9606.ENSP00000222115,9606.ENSP00000222247,9606.ENSP00000222982,9606.ENSP00000225430,9606.ENSP00000230431,9606.ENSP00000232607,9606.ENSP00000233627,9606.ENSP00000234677,9606.ENSP00000239666,9606.ENSP00000242592,9606.ENSP00000244217,9606.ENSP00000245544,9606.ENSP00000246957,…	NDUFAF7,ATP5D,SPTLC2,TRIB3,TBL1X,GSR,HAS1,RPL18A,CYP3A5,RPL19,DNPH1,UMPS,NDUFS7,SARS,PDZD11,ACADS,MCEE,NUP85,TRAP1,CDO1,NARFL,ACSS2,CHSY1,HRSP12,AMPD2,GSTM3,RPL35,ENPP2,LRPPRC,SMARCD3,RPL8,PHYH,PLD2,MECR,LRP2,DARS,CPOX,GPAM,CHKA,PRKAR2B,PIK3C2A,SORD,NUDT7,G6PC3,ENOPH1,RPL37,STAR,RPS3,NUBPL,MMAA,MED7,B3GNT7,CALM3,RHCE,AZIN2,AGL,RETSAT,RPS23,FABP5,PGAM2,MED30,PCBD1,MED1,GUSB,DTYMK,PDHB,QARS,ATP5S,P…
HSA-1643685	Disease	151	1548	0.16	34	9606.ENSP00000217964,9606.ENSP00000222247,9606.ENSP00000222725,9606.ENSP00000225430,9606.ENSP00000230859,9606.ENSP00000231948,9606.ENSP00000242249,9606.ENSP00000245544,9606.ENSP00000254190,9606.ENSP00000259469,9606.ENSP00000259808,9606.ENSP00000261537,9606.ENSP00000261667,9606.ENSP00000261879,9606.ENSP00000262306,9606.ENSP00000262584,9606.ENSP00000262948,9606.ENSP00000265062,9606.ENSP00000265717,…	TBL1X,RPL18A,LFNG,RPL19,PAPD7,CRBN,RAMP3,NUP85,CHSY1,RPL35,RIPK1,MIB1,KPNA3,APH1B,TCEB2,RPL8,MAP2K2,RAB7A,PRKAR2B,MAPKAP1,CPSF6,RB1,FGF7,RLBP1,G6PC3,TAF4B,GALNT1,IFNAR1,RPL37,RPS3,MMAA,CALM3,ARPC5,RPS23,TUBA1C,GUSB,BCR,UBE2E1,ADORA2B,IRS1,S1PR1,PRKACA,RPL4,TPMT,TLN1,SUZ12,RPS15A,CAMK2G,IMPDH2,RPLP2,CHMP4A,PARP10,ST6GALNAC3,HGS,HDAC6,WASF3,GANAB,GYG1,SPRED3,RPS21,RPL27A,RPL21,RPLP1,RPS17,RPSA,ATG7…
HSA-1852241	Organelle biogenesis and maintenance	41	290	0.33	13	9606.ENSP00000215375,9606.ENSP00000217964,9606.ENSP00000230449,9606.ENSP00000237596,9606.ENSP00000253382,9606.ENSP00000260570,9606.ENSP00000262188,9606.ENSP00000265717,9606.ENSP00000278886,9606.ENSP00000281142,9606.ENSP00000286788,9606.ENSP00000291295,9606.ENSP00000296135,9606.ENSP00000300651,9606.ENSP00000301072,9606.ENSP00000306330,9606.ENSP00000308334,9606.ENSP00000309591,9606.ENSP00000317902,…	ATP5D,TBL1X,EXOC2,PKD2,ACSS2,IFT172,SMARCD3,PRKAR2B,NINL,SCLT1,CCT8,CALM3,LZTFL1,MED1,TUBA1C,YWHAG,ATP5S,PRKACA,CEP57,PRKAG1,MAPK11,HDAC6,GABPA,DYNC1H1,DYNLRB1,MT-ATP8,TFB2M,GBF1,MKS1,ATP5G2,CCT4,NDE1,ATP5A1,WDR19,KIF3A,IFT140,DCTN2,BBS12,CEP290,POLRMT,SEPT2
HSA-199991	Membrane Trafficking	70	622	0.23	28	9606.ENSP00000005257,9606.ENSP00000006275,9606.ENSP00000202677,9606.ENSP00000215730,9606.ENSP00000216416,9606.ENSP00000222547,9606.ENSP00000229340,9606.ENSP00000230449,9606.ENSP00000262812,9606.ENSP00000262879,9606.ENSP00000263816,9606.ENSP00000264454,9606.ENSP00000264710,9606.ENSP00000265062,9606.ENSP00000265970,9606.ENSP00000269195,9606.ENSP00000272322,9606.ENSP00000282561,9606.ENSP00000291295,…	RALA,TRAPPC6A,RALGAPA2,SNAP29,CNIH1,BET1,RAB35,EXOC2,COPE,RALGAPB,LRP2,SEC22C,RAB10,RAB7A,PIK3C2A,GALNT1,VPS54,GJA1,CALM3,STX5,ARPC5,COG5,DCTN5,TUBA1C,SH3D19,YWHAG,ASPSCR1,RAB1B,DAB2,PRKAG1,CHMP4A,SEC16A,HGS,UBQLN2,TOR1A,ITSN2,DYNC1H1,IGF2R,KIF21A,NAA35,COG2,COPA,VPS45,GBF1,CTTN,GRB2,VTI1A,AP1G1,CHMP7,KIF3A,AAK1,KDELR3,AGFG1,RAB1A,UBA52,DENND6B,CHRM2,CAPZB,DCTN2,RAB3GAP1,CLINT1,ARF1,AP1S2,RAB5C,R…
HSA-5653656	Vesicle-mediated transport	72	660	0.21	51	9606.ENSP00000005257,9606.ENSP00000006275,9606.ENSP00000202677,9606.ENSP00000215730,9606.ENSP00000216416,9606.ENSP00000222547,9606.ENSP00000229340,9606.ENSP00000230449,9606.ENSP00000262812,9606.ENSP00000262879,9606.ENSP00000263816,9606.ENSP00000264454,9606.ENSP00000264710,9606.ENSP00000265062,9606.ENSP00000265970,9606.ENSP00000269195,9606.ENSP00000272322,9606.ENSP00000282561,9606.ENSP00000291295,…	RALA,TRAPPC6A,RALGAPA2,SNAP29,CNIH1,BET1,RAB35,EXOC2,COPE,RALGAPB,LRP2,SEC22C,RAB10,RAB7A,PIK3C2A,GALNT1,VPS54,GJA1,CALM3,STX5,ARPC5,COG5,DCTN5,TUBA1C,SH3D19,YWHAG,ASPSCR1,RAB1B,DAB2,PRKAG1,CHMP4A,SEC16A,HGS,UBQLN2,TOR1A,ITSN2,DYNC1H1,IGF2R,KIF21A,NAA35,COG2,COPA,VPS45,GBF1,CTTN,GRB2,VTI1A,AP1G1,CHMP7,KIF3A,AAK1,KDELR3,AGFG1,RAB1A,UBA52,DENND6B,CHRM2,CAPZB,DCTN2,RAB3GAP1,COLEC11,CLINT1,ARF1,AP1S2…
HSA-1266738	Developmental Biology	106	1087	0.16	81	9606.ENSP00000070846,9606.ENSP00000200557,9606.ENSP00000217964,9606.ENSP00000219070,9606.ENSP00000222247,9606.ENSP00000225430,9606.ENSP00000259216,9606.ENSP00000259469,9606.ENSP00000260130,9606.ENSP00000261879,9606.ENSP00000262188,9606.ENSP00000262189,9606.ENSP00000262306,9606.ENSP00000262584,9606.ENSP00000262948,9606.ENSP00000264042,9606.ENSP00000264741,9606.ENSP00000274242,9606.ENSP00000278572,…	PKP2,ADAM11,TBL1X,MMP2,RPL18A,RPL19,CFC1,RPL35,SDCBP,APH1B,SMARCD3,KMT2C,TCEB2,RPL8,MAP2K2,FARP2,ITGA9,RPL37,RPS3,MED7,ARPC5,RPS23,MED30,MED1,TUBA1C,LGI3,CEBPB,H2AFV,RND1,PRKACA,MAPK7,RPL4,TLN1,SCD5,SUZ12,RPS15A,RPLP2,MED14,PRX,MAPK11,RPS21,RPL27A,RPL21,RPLP1,RPS17,RPSA,PSMD12,LEFTY2,MED23,RPS27,NCOA3,CAP1,RPS4X,RPL11,UPF3A,FOXH1,FLRT3,FOXO1,PTPRA,RPS6,CER1,PSME1,GRB2,CDON,CNOT6,RPS29,ITGB1,RPL14…
HSA-163200	Respiratory electron transport, ATP synthesis by chemiosmotic coupling, and heat production by uncoupling proteins.	21	125	0.4	155	9606.ENSP00000002125,9606.ENSP00000215375,9606.ENSP00000233627,9606.ENSP00000246957,9606.ENSP00000260665,9606.ENSP00000281081,9606.ENSP00000308334,9606.ENSP00000342015,9606.ENSP00000354554,9606.ENSP00000354665,9606.ENSP00000354687,9606.ENSP00000354876,9606.ENSP00000354982,9606.ENSP00000355046,9606.ENSP00000355265,9606.ENSP00000356972,9606.ENSP00000361042,9606.ENSP00000374562,9606.ENSP00000377878,…	NDUFAF7,ATP5D,NDUFS7,TRAP1,LRPPRC,NUBPL,ATP5S,COX19,MT-CYB,MT-ND6,MT-ND1,MT-CO2,MT-CO3,MT-ND2,MT-ATP8,NDUFS2,SURF1,COX16,ATP5G2,ATP5A1,COX7C
WP477	Cytoplasmic ribosomal proteins	45	86	0.89	3.67e-19	9606.ENSP00000222247,9606.ENSP00000225430,9606.ENSP00000259469,9606.ENSP00000262584,9606.ENSP00000274242,9606.ENSP00000278572,9606.ENSP00000296674,9606.ENSP00000311430,9606.ENSP00000318646,9606.ENSP00000322419,9606.ENSP00000345957,9606.ENSP00000346015,9606.ENSP00000346027,9606.ENSP00000346037,9606.ENSP00000346046,9606.ENSP00000346067,9606.ENSP00000357555,9606.ENSP00000362744,9606.ENSP00000363676,…	RPL18A,RPL19,RPL35,RPL8,RPL37,RPS3,RPS23,RPL4,RPS15A,RPLP2,RPS21,RPL27A,RPL21,RPLP1,RPS17,RPSA,RPS27,RPS4X,RPL11,RPS6,RPS29,RPL14,RPS8,UBA52,RPL23A,RPL17,RPL36A,RPL10,RPL32,RPL37A,RPL29,RPL35A,RPL23,RPL30,RPS20,FAU,RPS13,RPL18,RPLP0,RPL28,RPL27,RPS15,RPS28,RPS5,RPS10
hsa03010	Ribosome	47	130	0.73	3.25e-15	9606.ENSP00000053468,9606.ENSP00000222247,9606.ENSP00000225430,9606.ENSP00000259469,9606.ENSP00000262584,9606.ENSP00000272418,9606.ENSP00000274242,9606.ENSP00000296674,9606.ENSP00000311430,9606.ENSP00000318646,9606.ENSP00000322419,9606.ENSP00000345957,9606.ENSP00000346015,9606.ENSP00000346027,9606.ENSP00000346037,9606.ENSP00000346046,9606.ENSP00000346067,9606.ENSP00000357555,9606.ENSP00000362744,…	MRPS10,RPL18A,RPL19,RPL35,RPL8,MRPS5,RPL37,RPS23,RPL4,RPS15A,RPLP2,RPS21,RPL27A,RPL21,RPLP1,RPS17,RPSA,RPS27,RPS4X,RPL11,RPS6,RPS29,RPL14,RPS8,UBA52,RPL23A,RPL17,RPL36A,RPL10,RPL32,RPL37A,RPL29,RPL35A,RPL23,RPL30,RPS20,FAU,RPS13,RPL18,RPLP0,RPL28,RPL27,RPS15,RPS28,RPS5,RPS10-NUDT3,RPS10
NPC-Module 6
#term ID	term description	observed gene count	background gene count	strength	false discovery rate	matching proteins in your network (IDs)	matching proteins in your network (labels)
WP5053	Development of ureteric collection system	14	60	0.61	242	9606.ENSP00000228682,9606.ENSP00000262648,9606.ENSP00000280481,9606.ENSP00000326330,9606.ENSP00000342626,9606.ENSP00000347591,9606.ENSP00000355896,9606.ENSP00000359319,9606.ENSP00000368104,9606.ENSP00000377862,9606.ENSP00000379204,9606.ENSP00000381098,9606.ENSP00000410294,9606.ENSP00000477829	GLI1,KAL1,FREM2,FRAS1,EYA1,GFRA1,TGFB2,PAX2,BMP2,FAT4,BMP7,GRIP1,FGFR2,LHX1
HSA-112316	Neuronal System	47	406	0.31	305	9606.ENSP00000035383,9606.ENSP00000222812,9606.ENSP00000257981,9606.ENSP00000259818,9606.ENSP00000261200,9606.ENSP00000261751,9606.ENSP00000261917,9606.ENSP00000262138,9606.ENSP00000262752,9606.ENSP00000265381,9606.ENSP00000270458,9606.ENSP00000287766,9606.ENSP00000305355,9606.ENSP00000306497,9606.ENSP00000312811,9606.ENSP00000315602,9606.ENSP00000333496,9606.ENSP00000334051,9606.ENSP00000345259,…	LRRC7,STX1A,KCNH3,TUBB2B,ABCC9,CHRNB4,HCN4,CACNG4,RPS6KA6,APBA1,CACNG8,SLC6A1,PRKCB,KCNJ4,KCNK10,CHRNA3,KCND2,GNAL,EPB41,KCNJ11,DLG1,LRFN2,NLGN3,KCNQ2,GRM1,KCNA3,GNG12,GRIN1,KCNA1,GRIP1,KCNK2,GRIK2,DLGAP2,GABRR1,CACNA2D2,ADCY5,SLITRK3,KCNN2,RIMS1,KCNB2,KCNA2,ACTN2,LIN7A,KCNJ12,KCNJ6,GABRG3,GRIA3
hsa04360	Axon guidance	29	177	0.46	72	9606.ENSP00000166244,9606.ENSP00000173229,9606.ENSP00000215368,9606.ENSP00000222254,9606.ENSP00000249363,9606.ENSP00000257414,9606.ENSP00000265362,9606.ENSP00000278198,9606.ENSP00000284136,9606.ENSP00000289153,9606.ENSP00000298159,9606.ENSP00000324857,9606.ENSP00000331504,9606.ENSP00000332353,9606.ENSP00000352882,9606.ENSP00000353864,9606.ENSP00000356000,9606.ENSP00000363255,9606.ENSP00000363921,…	EPHA8,NTN1,EFNA2,PIK3R2,LRRC4,SEMA6A,SEMA3A,LRRC4C,SEMA3D,PIK3CB,CFL2,SEMA6D,FES,PTCH1,PLXNA4,PAK3,PLXNA2,RGS3,PARD3,EPHA6,BMP7,ROBO3,MYL5,CDC42,UNC5D,DCC,BMPR1B,PAK6,BOC
NPC-Module 9
#term ID	term description	observed gene count	background gene count	strength	false discovery rate	matching proteins in your network (IDs)	matching proteins in your network (labels)
HSA-3214815	HDACs deacetylate histones	16	60	1.16	8.84e-10	9606.ENSP00000289316,9606.ENSP00000303373,9606.ENSP00000321744,9606.ENSP00000332194,9606.ENSP00000332790,9606.ENSP00000341094,9606.ENSP00000349430,9606.ENSP00000351589,9606.ENSP00000366618,9606.ENSP00000370104,9606.ENSP00000405574,9606.ENSP00000445831,9606.ENSP00000476136,9606.ENSP00000477527,9606.ENSP00000479169,9606.ENSP00000479284	HIST1H2BD,HIST1H2AE,HIST1H2BC,HIST2H2AC,HIST2H2AB,HIST1H2AD,HIST1H2BK,HIST1H2AI,HIST1H2BL,GPS2,TBL1XR1,HIST2H2BF,HIST1H2BJ,HIST1H2BO,HIST1H2BH,HIST3H2BB
HSA-427359	SIRT1 negatively regulates rRNA expression	13	37	1.28	3.98e-09	9606.ENSP00000254810,9606.ENSP00000289316,9606.ENSP00000303373,9606.ENSP00000321744,9606.ENSP00000332194,9606.ENSP00000341094,9606.ENSP00000349430,9606.ENSP00000366618,9606.ENSP00000410409,9606.ENSP00000476136,9606.ENSP00000477527,9606.ENSP00000479169,9606.ENSP00000479284	H3F3B,HIST1H2BD,HIST1H2AE,HIST1H2BC,HIST2H2AC,HIST1H2AD,HIST1H2BK,HIST1H2BL,TAF1D,HIST1H2BJ,HIST1H2BO,HIST1H2BH,HIST3H2BB
HSA-9670095	Inhibition of DNA recombination at telomere	14	48	2023-02-01	3.98e-09	9606.ENSP00000221859,9606.ENSP00000254810,9606.ENSP00000289316,9606.ENSP00000303373,9606.ENSP00000321744,9606.ENSP00000332194,9606.ENSP00000341094,9606.ENSP00000349430,9606.ENSP00000366618,9606.ENSP00000476136,9606.ENSP00000477527,9606.ENSP00000479169,9606.ENSP00000479284,9606.ENSP00000483117	POLR2I,H3F3B,HIST1H2BD,HIST1H2AE,HIST1H2BC,HIST2H2AC,HIST1H2AD,HIST1H2BK,HIST1H2BL,HIST1H2BJ,HIST1H2BO,HIST1H2BH,HIST3H2BB,ACD
HSA-110328	Recognition and association of DNA glycosylase with site containing an affected pyrimidine	13	42	1.22	5.85e-09	9606.ENSP00000219066,9606.ENSP00000289316,9606.ENSP00000303373,9606.ENSP00000321744,9606.ENSP00000332194,9606.ENSP00000341094,9606.ENSP00000349430,9606.ENSP00000366618,9606.ENSP00000476136,9606.ENSP00000477527,9606.ENSP00000479169,9606.ENSP00000479284,9606.ENSP00000483117	NTHL1,HIST1H2BD,HIST1H2AE,HIST1H2BC,HIST2H2AC,HIST1H2AD,HIST1H2BK,HIST1H2BL,HIST1H2BJ,HIST1H2BO,HIST1H2BH,HIST3H2BB,ACD
[truncated: 83 more rows]

## Sheet: Datasets S4
GSEA of NPC---FDR 0.25
GS	SIZE	SOURCE	ES	NES	NOM.p.val	FDR.q.val	FWER.p.val	Tag..	Gene..	Signal	FDR..median.	glob.p.val	Comparison	EnrichmentDirection_ClusterID	pAdj.Nom
[truncated: 158 more rows]

## Sheet: Datasets S5
GSEA of D70 fused organoids --- FDR 0.25
[truncated: 74 more rows]

## Sheet: Datasets S6
Identify drugs and small molecules to DOWN-regulate expression of RPE65
[truncated: 1,762 more rows]
